# Supplementary material for: Transcriptome profile of the human placenta
Source: Funct Integr Genomics. 2017 Mar 1;17(5):551–63. doi: 10.1007/s10142-017-0555-y (PMC5561170; doi:10.1007/s10142-017-0555-y)
Supplement: Supplementary file 1 — InterproScan predicted signatures within Panther, Pfam and SMART databases (XLSX 381 kb) [file 10142_2017_555_MOESM1_ESM.xlsx]

## Sheet: Panther
Interpro scan ID	Number of sequences	Transcripts
Short-chain dehydrogenase/reductase SDR [PTHR24322]	32	TCONS_00196930, TCONS_00247193, TCONS_00067964, TCONS_00114762, TCONS_00098348, TCONS_00074288, TCONS_00010092, TCONS_00194939, TCONS_00073102, TCONS_00101191, TCONS_00110857, TCONS_00051313, TCONS_00162630, TCONS_00067972, TCONS_00066308, TCONS_00139693, TCONS_00067954, TCONS_00142981, TCONS_00008324, TCONS_00012581, TCONS_00091383, TCONS_00196809, TCONS_00237462, TCONS_00092383, TCONS_00186837,…
Kinesin-like protein [PTHR24115]	32	TCONS_00096708, TCONS_00211812, TCONS_00013001, TCONS_00057281, TCONS_00173256, TCONS_00201454, TCONS_00207036, TCONS_00003501, TCONS_00240242, TCONS_00026104, TCONS_00199059, TCONS_00250833, TCONS_00026023, TCONS_00215862, TCONS_00071918, TCONS_00147699, TCONS_00041940, TCONS_00014840, TCONS_00011355, TCONS_00271031, TCONS_00246378, TCONS_00079589, TCONS_00099574, TCONS_00157202, TCONS_00180871,…
Intermediate filament protein [PTHR23239]	29	TCONS_00014018, TCONS_00007622, TCONS_00058336, TCONS_00058258, TCONS_00023926, TCONS_00177319, TCONS_00058256, TCONS_00110520, TCONS_00110587, TCONS_00110522, TCONS_00081409, TCONS_00058307, TCONS_00050940, TCONS_00200976, TCONS_00050902, TCONS_00108526, TCONS_00177128, TCONS_00145351, TCONS_00110530, TCONS_00129074, TCONS_00019098, TCONS_00058243, TCONS_00110623, TCONS_00110648, TCONS_00184433,…
Small GTPase superfamily, Ras type [PTHR24070]	24	TCONS_00064567, TCONS_00041458, TCONS_00275994, TCONS_00018834, TCONS_00067843, TCONS_00102707, TCONS_00177029, TCONS_00129091, TCONS_00056540, TCONS_00179916, TCONS_00189124, TCONS_00223111, TCONS_00006009, TCONS_00176509, TCONS_00052205, TCONS_00242127, TCONS_00141716, TCONS_00097076, TCONS_00102059, TCONS_00135055, TCONS_00233682, TCONS_00056907, TCONS_00063252, TCONS_00084035
Dual specificity phosphatase [PTHR10159]	24	TCONS_00008482, TCONS_00208704, TCONS_00008264, TCONS_00169479, TCONS_00111152, TCONS_00230618, TCONS_00060208, TCONS_00026813, TCONS_00036690, TCONS_00209962, TCONS_00220305, TCONS_00069088, TCONS_00181782, TCONS_00240253, TCONS_00056416, TCONS_00021474, TCONS_00025445, TCONS_00143646, TCONS_00272886, TCONS_00040353, TCONS_00061082, TCONS_00102228, TCONS_00109517, TCONS_00146438
Tubulin [PTHR11588]	20	TCONS_00154608, TCONS_00112494, TCONS_00115792, TCONS_00093023, TCONS_00020736, TCONS_00248921, TCONS_00050421, TCONS_00057925, TCONS_00027763, TCONS_00057934, TCONS_00057945, TCONS_00158653, TCONS_00210060, TCONS_00050408, TCONS_00215418, TCONS_00215413, TCONS_00102831, TCONS_00102842, TCONS_00219326, TCONS_00211189
Semaphorin [PTHR11036]	19	TCONS_00084781, TCONS_00230800, TCONS_00230867, TCONS_00007652, TCONS_00206629, TCONS_00173840, TCONS_00078573, TCONS_00150566, TCONS_00139945, TCONS_00018080, TCONS_00080998, TCONS_00129400, TCONS_00183620, TCONS_00204060, TCONS_00026456, TCONS_00173794, TCONS_00181824, TCONS_00250986, TCONS_00230873
Actin family [PTHR11937]	17	TCONS_00227751, TCONS_00082184, TCONS_00139376, TCONS_00030145, TCONS_00030860, TCONS_00114498, TCONS_00150623, TCONS_00185480, TCONS_00053174, TCONS_00228205, TCONS_00182004, TCONS_00157732, TCONS_00177677, TCONS_00157291, TCONS_00069298, TCONS_00233513, TCONS_00141525
C2H2- zinc finger protein family [PTHR10032]	17	TCONS_00082196, TCONS_00057691, TCONS_00082680, TCONS_00160043, TCONS_00036290, TCONS_00128071, TCONS_00095423, TCONS_00189288, TCONS_00094036, TCONS_00022484, TCONS_00047331, TCONS_00241046, TCONS_00108255, TCONS_00136454, TCONS_00136540, TCONS_00026274, TCONS_00193031
Cyclophilin-type peptidyl-prolyl cis-trans isomerase [PTHR11071]	16	TCONS_00206712, TCONS_00196648, TCONS_00199108, TCONS_00220375, TCONS_00034290, TCONS_00162193, TCONS_00002864, TCONS_00272738, TCONS_00223328, TCONS_00100452, TCONS_00143009, TCONS_00219166, TCONS_00083941, TCONS_00173085, TCONS_00217376, TCONS_00003081
Protein phosphatase 2C family [PTHR13832]	15	TCONS_00147876, TCONS_00168761, TCONS_00059490, TCONS_00174026, TCONS_00017115, TCONS_00138631, TCONS_00167361, TCONS_00126062, TCONS_00091140, TCONS_00155242, TCONS_00177325, TCONS_00104568, TCONS_00194991, TCONS_00237632, TCONS_00069475
Transforming growth factor-beta-related [PTHR11848]	15	TCONS_00123114, TCONS_00210217, TCONS_00229385, TCONS_00145443, TCONS_00074040, TCONS_00075120, TCONS_00242200, TCONS_00051325, TCONS_00133577, TCONS_00156533, TCONS_00161266, TCONS_00218088, TCONS_00010402, TCONS_00025290, TCONS_00141724
Serpin family [PTHR11461]	15	TCONS_00117240, TCONS_00117234, TCONS_00215390, TCONS_00117258, TCONS_00225587, TCONS_00099212, TCONS_00075853, TCONS_00154782, TCONS_00215398, TCONS_00099206, TCONS_00177368, TCONS_00034956, TCONS_00045276, TCONS_00037609, TCONS_00215378
TLV/ENV coat polyprotein [PTHR10424]	15	TCONS_00274330, TCONS_00190353, TCONS_00067959, TCONS_00193871, TCONS_00275014, TCONS_00111086, TCONS_00141286, TCONS_00209673, TCONS_00209940, TCONS_00156984, TCONS_00127376, TCONS_00036936, TCONS_00089483, TCONS_00215713, TCONS_00231079
Calcium/calmodulin-dependent/calcium-dependent protein kinase [PTHR24347]	15	TCONS_00120333, TCONS_00276556, TCONS_00191413, TCONS_00061947, TCONS_00091498, TCONS_00169173, TCONS_00195704, TCONS_00083918, TCONS_00179299, TCONS_00023731, TCONS_00215373, TCONS_00129277, TCONS_00029750, TCONS_00230020, TCONS_00275636
Myotubularin family [PTHR10807]	14	TCONS_00166495, TCONS_00017888, TCONS_00041249, TCONS_00112380, TCONS_00170920, TCONS_00274730, TCONS_00204399, TCONS_00081953, TCONS_00234762, TCONS_00272724, TCONS_00239666, TCONS_00046087, TCONS_00065385, TCONS_00272712
Frizzled/secreted frizzled-related protein [PTHR11309]	13	TCONS_00235739, TCONS_00144353, TCONS_00045812, TCONS_00240636, TCONS_00224844, TCONS_00226516, TCONS_00223991, TCONS_00153250, TCONS_00054902, TCONS_00154120, TCONS_00103122, TCONS_00028656, TCONS_00237984
Claudin [PTHR12002]	13	TCONS_00093926, TCONS_00014652, TCONS_00087528, TCONS_00186299, TCONS_00168472, TCONS_00224038, TCONS_00178588, TCONS_00164329, TCONS_00230477, TCONS_00107756, TCONS_00163935, TCONS_00177493, TCONS_00234654
Peptidase M1, alanine aminopeptidase/leukotriene A4 hydrolase [PTHR11533]	13	TCONS_00146446, TCONS_00060486, TCONS_00009534, TCONS_00110141, TCONS_00190645, TCONS_00200689, TCONS_00085848, TCONS_00200334, TCONS_00200356, TCONS_00206234, TCONS_00200342, TCONS_00102125, TCONS_00103433
Connexin [PTHR11984]	13	TCONS_00014423, TCONS_00017724, TCONS_00002617, TCONS_00006578, TCONS_00111375, TCONS_00002618, TCONS_00002623, TCONS_00218701, TCONS_00219539, TCONS_00110449, TCONS_00102592, TCONS_00231494, TCONS_00213977
Alcohol dehydrogenase superfamily, zinc-type [PTHR11695]	12	TCONS_00009220, TCONS_00013698, TCONS_00119742, TCONS_00195135, TCONS_00164166, TCONS_00147541, TCONS_00195190, TCONS_00251712, TCONS_00078446, TCONS_00219027, TCONS_00111026, TCONS_00195176
Peptidyl-prolyl cis-trans isomerase, FKBP-type [PTHR10516]	12	TCONS_00217304, TCONS_00048269, TCONS_00153124, TCONS_00229992, TCONS_00131718, TCONS_00229001, TCONS_00222911, TCONS_00035569, TCONS_00216858, TCONS_00102661, TCONS_00073683, TCONS_00070022
Phosphoinositide phospholipase C family [PTHR10336]	12	TCONS_00172090, TCONS_00111503, TCONS_00180332, TCONS_00156550, TCONS_00144099, TCONS_00154467, TCONS_00156587, TCONS_00035825, TCONS_00092358, TCONS_00026166, TCONS_00157779, TCONS_00082366
Septin [PTHR18884]	12	TCONS_00189780, TCONS_00207053, TCONS_00222994, TCONS_00151025, TCONS_00095886, TCONS_00146550, TCONS_00229748, TCONS_00248675, TCONS_00167591, TCONS_00112400, TCONS_00105852, TCONS_00275735
P-type ATPase, subfamily IV [PTHR24092]	11	TCONS_00276235, TCONS_00193661, TCONS_00177962, TCONS_00188986, TCONS_00064939, TCONS_00083107, TCONS_00119429, TCONS_00117500, TCONS_00007291, TCONS_00128925, TCONS_00161170
Oxysterol-binding protein [PTHR10972]	11	TCONS_00111722, TCONS_00118363, TCONS_00158756, TCONS_00180099, TCONS_00040530, TCONS_00003860, TCONS_00059944, TCONS_00166601, TCONS_00183819, TCONS_00228803, TCONS_00043021
Phosphatidylinositol Kinase [PTHR10048]	11	TCONS_00041613, TCONS_00168634, TCONS_00184478, TCONS_00177643, TCONS_00000704, TCONS_00116535, TCONS_00018112, TCONS_00168713, TCONS_00225824, TCONS_00168329, TCONS_00020869
Histone H2B [PTHR23428]	11	TCONS_00017868, TCONS_00216046, TCONS_00210817, TCONS_00010851, TCONS_00210822, TCONS_00216087, TCONS_00006750, TCONS_00017874, TCONS_00017882, TCONS_00006744, TCONS_00216081
Wnt [PTHR12027]	10	TCONS_00111658, TCONS_00006035, TCONS_00179579, TCONS_00232429, TCONS_00048181, TCONS_00021775, TCONS_00045299, TCONS_00145228, TCONS_00182031, TCONS_00010757
Amino acid/polyamine transporter I [PTHR11785]	10	TCONS_00168672, TCONS_00127493, TCONS_00234977, TCONS_00072588, TCONS_00072797, TCONS_00098629, TCONS_00135948, TCONS_00091577, TCONS_00065493, TCONS_00196056
Histone deacetylase superfamily [PTHR10625]	10	TCONS_00002446, TCONS_00171886, TCONS_00155285, TCONS_00222338, TCONS_00219395, TCONS_00274951, TCONS_00111234, TCONS_00057585, TCONS_00207721, TCONS_00270458
Nucleosome assembly protein (NAP) [PTHR11875]	10	TCONS_00219437, TCONS_00219439, TCONS_00177081, TCONS_00195009, TCONS_00040478, TCONS_00190137, TCONS_00248018, TCONS_00160041, TCONS_00242231, TCONS_00059916
Dedicator of cytokinesis [PTHR23317]	10	TCONS_00015689, TCONS_00066824, TCONS_00027377, TCONS_00202954, TCONS_00130483, TCONS_00244671, TCONS_00272036, TCONS_00235559, TCONS_00232303, TCONS_00154835
Glycosyl transferase, family 31 [PTHR11214]	10	TCONS_00145830, TCONS_00000153, TCONS_00123024, TCONS_00247365, TCONS_00022134, TCONS_00097095, TCONS_00211797, TCONS_00185311, TCONS_00054493, TCONS_00177979
Aldo/keto reductase/potassium channel subunit beta [PTHR11732]	10	TCONS_00023442, TCONS_00023464, TCONS_00006077, TCONS_00177092, TCONS_00012919, TCONS_00232917, TCONS_00226712, TCONS_00003590, TCONS_00000514, TCONS_00107932
Peptidase C1A [PTHR12411]	10	TCONS_00251375, TCONS_00085279, TCONS_00246428, TCONS_00036327, TCONS_00196604, TCONS_00002342, TCONS_00161364, TCONS_00017990, TCONS_00044364, TCONS_00239459
E3 ubiquitin ligase RBR family [PTHR11685]	10	TCONS_00079728, TCONS_00220745, TCONS_00210460, TCONS_00173536, TCONS_00202053, TCONS_00214044, TCONS_00242382, TCONS_00224877, TCONS_00137260, TCONS_00014050
AP-1 transcription factor [PTHR23351]	9	TCONS_00126040, TCONS_00021211, TCONS_00070399, TCONS_00010256, TCONS_00043941, TCONS_00138026, TCONS_00044255, TCONS_00070392, TCONS_00070372
Intracellular lipid binding protein [PTHR11955]	9	TCONS_00184524, TCONS_00237287, TCONS_00080329, TCONS_00080802, TCONS_00055871, TCONS_00019101, TCONS_00013801, TCONS_00000724, TCONS_00241699
Fibroblast growth factor family [PTHR11486]	9	TCONS_00078668, TCONS_00204886, TCONS_00190960, TCONS_00276210, TCONS_00186332, TCONS_00250249, TCONS_00099929, TCONS_00207819, TCONS_00120127
Integrin beta subunit [PTHR10082]	9	TCONS_00028559, TCONS_00222373, TCONS_00105617, TCONS_00152277, TCONS_00183731, TCONS_00064718, TCONS_00058401, TCONS_00103405, TCONS_00164823
Ser/Thr protein kinase, TGFB receptor [PTHR23255]	9	TCONS_00144384, TCONS_00172829, TCONS_00172471, TCONS_00246882, TCONS_00025880, TCONS_00142507, TCONS_00050828, TCONS_00050838, TCONS_00152181
Blc2 family [PTHR11256]	9	TCONS_00160007, TCONS_00146650, TCONS_00067880, TCONS_00126536, TCONS_00160061, TCONS_00017939, TCONS_00217158, TCONS_00085343, TCONS_00119538
Sec1-like protein [PTHR11679]	8	TCONS_00005615, TCONS_00085961, TCONS_00121300, TCONS_00193877, TCONS_00006761, TCONS_00062072, TCONS_00247796, TCONS_00068366
Transcription factor Sp1 family [PTHR23235]	8	TCONS_00103492, TCONS_00143087, TCONS_00111759, TCONS_00077507, TCONS_00103498, TCONS_00152878, TCONS_00222396, TCONS_00051072
E3 ubiquitin-protein ligase MARCH-like [PTHR23012]	8	TCONS_00028844, TCONS_00121445, TCONS_00154342, TCONS_00196698, TCONS_00191870, TCONS_00051871, TCONS_00026097, TCONS_00206793
Dynein heavy chain [PTHR10676]	8	TCONS_00033011, TCONS_00222405, TCONS_00071611, TCONS_00038407, TCONS_00010639, TCONS_00174053, TCONS_00100116, TCONS_00212144
Guanine nucleotide binding protein (G-protein), alpha subunit [PTHR10218]	8	TCONS_00120751, TCONS_00224550, TCONS_00113064, TCONS_00250759, TCONS_00228120, TCONS_00250755, TCONS_00120746, TCONS_00173825
Ribosomal protein S5 [PTHR13718]	8	TCONS_00222507, TCONS_00017147, TCONS_00061688, TCONS_00093653, TCONS_00054146, TCONS_00033527, TCONS_00160815, TCONS_00270080
Neurotransmitter-gated ion-channel [PTHR18945]	8	TCONS_00276434, TCONS_00276468, TCONS_00191698, TCONS_00107407, TCONS_00193724, TCONS_00218751, TCONS_00218762, TCONS_00188981
TMP21-related [PTHR22811]	8	TCONS_00206589, TCONS_00016445, TCONS_00054676, TCONS_00203437, TCONS_00075098, TCONS_00176013, TCONS_00080462, TCONS_00130433
Dwarfin [PTHR13703]	8	TCONS_00201395, TCONS_00191334, TCONS_00119023, TCONS_00079418, TCONS_00118958, TCONS_00065730, TCONS_00079436, TCONS_00116822
Transcription factor, T-box [PTHR11267]	8	TCONS_00008570, TCONS_00218602, TCONS_00229202, TCONS_00061533, TCONS_00061545, TCONS_00104620, TCONS_00104632, TCONS_00078069
Interleukin-1 receptor family [PTHR11890]	8	TCONS_00178595, TCONS_00140902, TCONS_00048601, TCONS_00040065, TCONS_00140951, TCONS_00271746, TCONS_00140931, TCONS_00140965
Sodium:neurotransmitter symporter [PTHR11616]	8	TCONS_00171984, TCONS_00171767, TCONS_00014788, TCONS_00109542, TCONS_00272891, TCONS_00090464, TCONS_00055276, TCONS_00060131
Plexin family [PTHR22625]	8	TCONS_00021097, TCONS_00175934, TCONS_00170891, TCONS_00181016, TCONS_00273088, TCONS_00052928, TCONS_00184121, TCONS_00272911
Nuclear pore complex interacting protein [PTHR15438]	8	TCONS_00095172, TCONS_00095219, TCONS_00088263, TCONS_00095856, TCONS_00094677, TCONS_00095686, TCONS_00088772, TCONS_00095665
Voltage-gated potassium channel [PTHR11537]	8	TCONS_00158337, TCONS_00003003, TCONS_00005852, TCONS_00137577, TCONS_00032697, TCONS_00135266, TCONS_00161144, TCONS_00274260
ABC transporter A, ABCA [PTHR19229]	8	TCONS_00113207, TCONS_00154274, TCONS_00093800, TCONS_00253144, TCONS_00016531, TCONS_00113233, TCONS_00113267, TCONS_00251568
Inositol polyphosphate kinase [PTHR12400]	8	TCONS_00173725, TCONS_00181166, TCONS_00181469, TCONS_00125268, TCONS_00217168, TCONS_00021736, TCONS_00029197, TCONS_00173529
Coronin [PTHR10856]	7	TCONS_00061048, TCONS_00044468, TCONS_00109496, TCONS_00251438, TCONS_00089494, TCONS_00094178, TCONS_00079530
Carbonic anhydrase, alpha-class [PTHR18952]	7	TCONS_00237376, TCONS_00269652, TCONS_00134817, TCONS_00112176, TCONS_00104537, TCONS_00241801, TCONS_00241129
Beta-1,4-galactosyltransferase [PTHR19300]	7	TCONS_00118540, TCONS_00203448, TCONS_00183384, TCONS_00003360, TCONS_00249704, TCONS_00161061, TCONS_00019509
Adaptor protein complex, sigma subunit [PTHR11753]	7	TCONS_00085862, TCONS_00134522, TCONS_00273585, TCONS_00068436, TCONS_00225589, TCONS_00154759, TCONS_00200671
Phosphatidylinositol-4-phosphate 5-kinase [PTHR23086]	7	TCONS_00051796, TCONS_00110197, TCONS_00252408, TCONS_00129227, TCONS_00006967, TCONS_00028263, TCONS_00246007
E2F Family [PTHR12081]	7	TCONS_00013246, TCONS_00041823, TCONS_00147299, TCONS_00237349, TCONS_00160130, TCONS_00210472, TCONS_00091287
Apolipoprotein L [PTHR14096]	7	TCONS_00169772, TCONS_00169746, TCONS_00049219, TCONS_00169787, TCONS_00169798, TCONS_00166962, TCONS_00166931
CXC chemokine [PTHR10179]	7	TCONS_00194312, TCONS_00194313, TCONS_00194324, TCONS_00194446, TCONS_00189602, TCONS_00194447, TCONS_00189612
Bicarbonate transporter, eukaryotic [PTHR11453]	7	TCONS_00145466, TCONS_00050776, TCONS_00180014, TCONS_00111299, TCONS_00189553, TCONS_00149716, TCONS_00227599
Protein arginine N-methyltransferase [PTHR11006]	7	TCONS_00126817, TCONS_00196379, TCONS_00091596, TCONS_00005551, TCONS_00033769, TCONS_00163449, TCONS_00121821
Dpy-19/Dpy-19-like [PTHR31488]	7	TCONS_00222904, TCONS_00222768, TCONS_00059503, TCONS_00237669, TCONS_00229183, TCONS_00123848, TCONS_00229117
Cation/H+ exchanger, CPA1 family [PTHR10110]	7	TCONS_00013545, TCONS_00184696, TCONS_00197864, TCONS_00091323, TCONS_00274093, TCONS_00158261, TCONS_00272426
Transposase, L1 [PTHR11505]	7	TCONS_00277202, TCONS_00028426, TCONS_00115130, TCONS_00004258, TCONS_00086405, TCONS_00022947, TCONS_00187232
Anoctamin [PTHR12308]	7	TCONS_00131542, TCONS_00050188, TCONS_00180665, TCONS_00055526, TCONS_00040087, TCONS_00037000, TCONS_00146517
Small heat shock protein HSP20 [PTHR11527]	6	TCONS_00046583, TCONS_00102709, TCONS_00012694, TCONS_00038602, TCONS_00054167, TCONS_00224356
Cation efflux protein [PTHR11562]	6	TCONS_00021143, TCONS_00138174, TCONS_00013453, TCONS_00005471, TCONS_00082960, TCONS_00199287
Dynamin superfamily [PTHR11566]	6	TCONS_00178652, TCONS_00162930, TCONS_00162940, TCONS_00049977, TCONS_00247901, TCONS_00121776
Recoverin family [PTHR23055]	6	TCONS_00030802, TCONS_00137564, TCONS_00137387, TCONS_00193253, TCONS_00217641, TCONS_00242533
Transcription factor STAT [PTHR11801]	6	TCONS_00102713, TCONS_00110824, TCONS_00110837, TCONS_00059191, TCONS_00058997, TCONS_00153417
Villin/Gelsolin [PTHR11977]	6	TCONS_00108697, TCONS_00172777, TCONS_00028448, TCONS_00247430, TCONS_00150068, TCONS_00222232
LDOC1-related [PTHR15503]	6	TCONS_00274917, TCONS_00170645, TCONS_00231193, TCONS_00276110, TCONS_00076140, TCONS_00224982
P2X purinoreceptor [PTHR10125]	6	TCONS_00107230, TCONS_00054379, TCONS_00107273, TCONS_00165653, TCONS_00168677, TCONS_00054340
ELO family [PTHR11157]	6	TCONS_00026567, TCONS_00195625, TCONS_00218485, TCONS_00205200, TCONS_00215710, TCONS_00217984
Formyl peptide receptor-related [PTHR24225]	6	TCONS_00126319, TCONS_00055964, TCONS_00127222, TCONS_00126322, TCONS_00127215, TCONS_00135548
14-3-3 protein [PTHR18860]	6	TCONS_00242469, TCONS_00106862, TCONS_00147218, TCONS_00157954, TCONS_00166796, TCONS_00230660
Hook-related protein family [PTHR18947]	6	TCONS_00075535, TCONS_00236396, TCONS_00004205, TCONS_00130837, TCONS_00035886, TCONS_00148805
Gamma-tubulin complex component protein [PTHR19302]	6	TCONS_00031749, TCONS_00064887, TCONS_00067086, TCONS_00081727, TCONS_00078283, TCONS_00170834
Leucine-rich repeat-containing protein 37A/B-like [PTHR23045]	6	TCONS_00105047, TCONS_00101670, TCONS_00103384, TCONS_00111671, TCONS_00103343, TCONS_00101821
Membrane-spanning 4-domains subfamily A [PTHR23320]	6	TCONS_00035187, TCONS_00035201, TCONS_00043080, TCONS_00035218, TCONS_00043058, TCONS_00035251
Protein of unknown function DUF1669 [PTHR16181]	6	TCONS_00108851, TCONS_00157740, TCONS_00134786, TCONS_00212821, TCONS_00238901, TCONS_00243908
MRG [PTHR10880]	6	TCONS_00010442, TCONS_00155136, TCONS_00269542, TCONS_00275449, TCONS_00021456, TCONS_00080420
Nucleotide-sugar transporter [PTHR10231]	6	TCONS_00175358, TCONS_00005410, TCONS_00213319, TCONS_00201777, TCONS_00274225, TCONS_00270502
Plakophilin/Delta catenin [PTHR10372]	6	TCONS_00035003, TCONS_00142696, TCONS_00009469, TCONS_00032239, TCONS_00057225, TCONS_00168516
Transcription factor Maf [PTHR10129]	6	TCONS_00160644, TCONS_00167236, TCONS_00114675, TCONS_00072927, TCONS_00243763, TCONS_00098159
Peptidase S54, rhomboid [PTHR22936]	6	TCONS_00185910, TCONS_00002793, TCONS_00086807, TCONS_00101875, TCONS_00093198, TCONS_00113975
Ryanodine receptor-related [PTHR13715]	6	TCONS_00056959, TCONS_00171346, TCONS_00011142, TCONS_00077568, TCONS_00211870, TCONS_00124810
Acyltransferase ChoActase/COT/CPT [PTHR22589]	6	TCONS_00170986, TCONS_00126851, TCONS_00224678, TCONS_00003990, TCONS_00044663, TCONS_00252602
LAR-interacting protein, Liprin [PTHR12587]	6	TCONS_00126608, TCONS_00044743, TCONS_00009623, TCONS_00033106, TCONS_00037021, TCONS_00049760
Cysteine-rich secretory protein, allergen V5/Tpx-1-related [PTHR10334]	5	TCONS_00245517, TCONS_00052577, TCONS_00092542, TCONS_00237202, TCONS_00052581
FRG1-like [PTHR12928]	5	TCONS_00159965, TCONS_00157068, TCONS_00269017, TCONS_00192389, TCONS_00250443
Proteasome activator pa28 [PTHR10660]	5	TCONS_00193423, TCONS_00063876, TCONS_00102897, TCONS_00200375, TCONS_00068079
Shroom family [PTHR15012]	5	TCONS_00207071, TCONS_00189748, TCONS_00273432, TCONS_00274389, TCONS_00269508
Phosphatidylinositol transfer protein [PTHR10658]	5	TCONS_00106948, TCONS_00104966, TCONS_00062187, TCONS_00169144, TCONS_00044509
Aminoacyl-tRNA synthetase, class II (D/K/N)-like [PTHR22594]	5	TCONS_00151804, TCONS_00119412, TCONS_00008777, TCONS_00098095, TCONS_00045505
Organic solute transporter subunit alpha/Transmembrane protein 184 [PTHR23423]	5	TCONS_00191385, TCONS_00228037, TCONS_00221760, TCONS_00178925, TCONS_00170072
Myelin P0 protein-related [PTHR13869]	5	TCONS_00046907, TCONS_00046919, TCONS_00046896, TCONS_00019585, TCONS_00008528
Inositol monophosphatase [PTHR20854]	5	TCONS_00241083, TCONS_00021429, TCONS_00115758, TCONS_00241711, TCONS_00143855
NDRG [PTHR11034]	5	TCONS_00238574, TCONS_00090946, TCONS_00072338, TCONS_00160486, TCONS_00243389
TB2/DP1/HVA22-related protein [PTHR12300]	5	TCONS_00239893, TCONS_00150186, TCONS_00025033, TCONS_00206520, TCONS_00120512
Sodium:dicarboxylate symporter [PTHR11958]	5	TCONS_00134513, TCONS_00139352, TCONS_00244758, TCONS_00042175, TCONS_00198540
Ribosomal protein L24e-related [PTHR10792]	5	TCONS_00083380, TCONS_00156897, TCONS_00182956, TCONS_00160040, TCONS_00217654
Magnesium transporter NIPA [PTHR12570]	5	TCONS_00077092, TCONS_00001698, TCONS_00077083, TCONS_00242261, TCONS_00189004
FAM26 family [PTHR32261]	5	TCONS_00213891, TCONS_00030938, TCONS_00213895, TCONS_00030926, TCONS_00213894
Peptidase S8, subtilisin-related [PTHR10795]	5	TCONS_00046808, TCONS_00098322, TCONS_00086303, TCONS_00064736, TCONS_00246148
Protein phosphatase 2A, regulatory B subunit, B56 [PTHR10257]	5	TCONS_00035940, TCONS_00010228, TCONS_00212322, TCONS_00074373, TCONS_00071571
NF-kappa-B/Dorsal [PTHR24169]	5	TCONS_00139099, TCONS_00026576, TCONS_00044147, TCONS_00190416, TCONS_00125952
ING family [PTHR10333]	5	TCONS_00226211, TCONS_00192205, TCONS_00146690, TCONS_00064883, TCONS_00055719
Carbohydrate sulfotransferase-related [PTHR12137]	5	TCONS_00053417, TCONS_00221810, TCONS_00060897, TCONS_00077857, TCONS_00150809
MOB kinase activator family [PTHR22599]	5	TCONS_00144088, TCONS_00189537, TCONS_00149665, TCONS_00015065, TCONS_00249606
Autophagy protein Atg8 ubiquitin-like [PTHR10969]	5	TCONS_00022264, TCONS_00054093, TCONS_00092680, TCONS_00049118, TCONS_00157339
Ephrin [PTHR11304]	5	TCONS_00066957, TCONS_00007412, TCONS_00206383, TCONS_00270982, TCONS_00007407
Choline transporter-like [PTHR12385]	5	TCONS_00005280, TCONS_00121716, TCONS_00015956, TCONS_00216765, TCONS_00247019
ELL/occludin family [PTHR23288]	5	TCONS_00199382, TCONS_00131706, TCONS_00206209, TCONS_00122737, TCONS_00199375
Nucleoside phosphatase GDA1/CD39 [PTHR11782]	5	TCONS_00026403, TCONS_00156992, TCONS_00239994, TCONS_00074910, TCONS_00026230
Nuclear factor of activated T cells (NFAT) [PTHR12533]	5	TCONS_00161158, TCONS_00091525, TCONS_00091773, TCONS_00068226, TCONS_00117522
Heat shock protein Hsp90 family [PTHR11528]	5	TCONS_00212583, TCONS_00076182, TCONS_00217769, TCONS_00094072, TCONS_00053352
Peptidase M13 [PTHR11733]	5	TCONS_00177052, TCONS_00233303, TCONS_00012093, TCONS_00013072, TCONS_00178153
Sirtuin family [PTHR11085]	5	TCONS_00025101, TCONS_00040025, TCONS_00129323, TCONS_00210368, TCONS_00054231
Pancreatic ribonuclease [PTHR11437]	5	TCONS_00072324, TCONS_00067568, TCONS_00072304, TCONS_00067505, TCONS_00067501
AdipoR/Haemolysin-III-related [PTHR20855]	5	TCONS_00020751, TCONS_00013419, TCONS_00048193, TCONS_00212711, TCONS_00112203
Defective-in-cullin neddylation protein [PTHR12281]	5	TCONS_00095141, TCONS_00189080, TCONS_00046217, TCONS_00067137, TCONS_00185827
Prostanoid receptor [PTHR11866]	5	TCONS_00004822, TCONS_00134453, TCONS_00198635, TCONS_00129206, TCONS_00069046
Insulin-like growth factor binding protein [PTHR11551]	5	TCONS_00154352, TCONS_00229764, TCONS_00223373, TCONS_00102596, TCONS_00144949
HAD-superfamily hydrolase, subfamily IG, 5'-nucleotidase [PTHR12103]	4	TCONS_00030885, TCONS_00181835, TCONS_00213867, TCONS_00060859
Peptidase A22B, signal peptide peptidase [PTHR12174]	4	TCONS_00083182, TCONS_00061897, TCONS_00120639, TCONS_00157092
Protein-glutamine gamma-glutamyltransferase, eukaryota [PTHR11590]	4	TCONS_00073070, TCONS_00082658, TCONS_00160592, TCONS_00215536
Reduced folate carrier [PTHR10686]	4	TCONS_00019845, TCONS_00164893, TCONS_00154882, TCONS_00154879
Lung seven transmembrane receptor-like [PTHR21229]	4	TCONS_00141287, TCONS_00248236, TCONS_00129810, TCONS_00082575
Guanine nucleotide-binding protein, beta subunit [PTHR19850]	4	TCONS_00225472, TCONS_00185736, TCONS_00011986, TCONS_00083277
Taste receptor type 2 [PTHR11394]	4	TCONS_00227010, TCONS_00227153, TCONS_00056347, TCONS_00227218
Glycerophosphoryl diester phosphodiesterase [PTHR23344]	4	TCONS_00104440, TCONS_00095020, TCONS_00045335, TCONS_00045243
SLC26A/SulP transporter [PTHR11814]	4	TCONS_00237537, TCONS_00181119, TCONS_00202359, TCONS_00106148
Transcription factor TCF/LEF [PTHR10373]	4	TCONS_00140097, TCONS_00201195, TCONS_00195535, TCONS_00026890
Transcription factor AF4/FMR2 [PTHR10528]	4	TCONS_00272618, TCONS_00207091, TCONS_00190027, TCONS_00150779
Enolase [PTHR11902]	4	TCONS_00012385, TCONS_00048692, TCONS_00011084, TCONS_00099553
Microtubule-associated protein 7 family [PTHR15073]	4	TCONS_00002689, TCONS_00276162, TCONS_00220075, TCONS_00273737
Tropomodulin [PTHR10901]	4	TCONS_00078788, TCONS_00020656, TCONS_00078780, TCONS_00246834
Nerve growth factor-like [PTHR11589]	4	TCONS_00041920, TCONS_00033874, TCONS_00048437, TCONS_00017286
Rho GTPase activating protein [PTHR23181]	4	TCONS_00059271, TCONS_00142343, TCONS_00028520, TCONS_00111555
Glycosyltransferase 39-like [PTHR10050]	4	TCONS_00075171, TCONS_00248401, TCONS_00109294, TCONS_00165737
Torsin [PTHR10760]	4	TCONS_00252331, TCONS_00008910, TCONS_00252635, TCONS_00248933
DNA-binding protein inhibitor [PTHR11723]	4	TCONS_00013249, TCONS_00137279, TCONS_00160002, TCONS_00210467
E3 ubiquitin-protein ligase SIN-like [PTHR10315]	4	TCONS_00096340, TCONS_00126412, TCONS_00184979, TCONS_00176949
GAGE family [PTHR14047]	4	TCONS_00270594, TCONS_00270682, TCONS_00270850, TCONS_00274449
Aspartic peptidase A1 family [PTHR13683]	4	TCONS_00162898, TCONS_00217582, TCONS_00135272, TCONS_00046825
CTF transcription factor/nuclear factor 1 [PTHR11492]	4	TCONS_00004224, TCONS_00249343, TCONS_00120779, TCONS_00122205
YEATS [PTHR23195]	4	TCONS_00129671, TCONS_00052347, TCONS_00249485, TCONS_00178020
CCAAT/enhancer-binding protein C/EBP [PTHR23334]	4	TCONS_00240780, TCONS_00132452, TCONS_00158286, TCONS_00123912
Paraneoplastic antigen Ma [PTHR23095]	4	TCONS_00134434, TCONS_00074879, TCONS_00134430, TCONS_00075783
Spindlin/spermiogenesis-specific protein [PTHR10405]	4	TCONS_00274681, TCONS_00246460, TCONS_00274657, TCONS_00274665
V-type ATPase, V0 complex, 116kDa subunit family [PTHR11629]	4	TCONS_00036862, TCONS_00102736, TCONS_00233080, TCONS_00054721
AP complex subunit beta [PTHR11134]	4	TCONS_00169239, TCONS_00205658, TCONS_00102037, TCONS_00017187
Glutathione peroxidase [PTHR11592]	4	TCONS_00120310, TCONS_00273491, TCONS_00003928, TCONS_00181383
Transketolase family [PTHR11624]	4	TCONS_00213188, TCONS_00181974, TCONS_00174384, TCONS_00182173
Pseudokinase tribbles family/serine-threonine-protein kinase 40 [PTHR22961]	4	TCONS_00156215, TCONS_00014250, TCONS_00137494, TCONS_00238402
Syndecan [PTHR10915]	4	TCONS_00013742, TCONS_00147437, TCONS_00160790, TCONS_00237748
Prohibitin [PTHR23222]	4	TCONS_00058150, TCONS_00111935, TCONS_00026419, TCONS_00055806
Epidermal growth factor receptor ligand [PTHR10740]	4	TCONS_00194335, TCONS_00189645, TCONS_00207589, TCONS_00149508
Glyceraldehyde/Erythrose phosphate dehydrogenase family [PTHR10836]	4	TCONS_00055639, TCONS_00048530, TCONS_00078382, TCONS_00132613
ADF/Cofilin/Destrin [PTHR11913]	4	TCONS_00073432, TCONS_00044201, TCONS_00025939, TCONS_00156749
Ectonucleotide pyrophosphatase/phosphodiesterase family [PTHR10151]	4	TCONS_00212618, TCONS_00242943, TCONS_00217817, TCONS_00214219
SCAMP [PTHR10687]	4	TCONS_00199826, TCONS_00080019, TCONS_00018721, TCONS_00084865
Bax inhibitor 1-related [PTHR23291]	4	TCONS_00238915, TCONS_00050529, TCONS_00025812, TCONS_00154417
Cavin family [PTHR15240]	4	TCONS_00110853, TCONS_00153453, TCONS_00102730, TCONS_00040813
2'-5'-oligoadenylate synthase [PTHR11258]	4	TCONS_00053960, TCONS_00053971, TCONS_00053982, TCONS_00061933
Proton-dependent oligopeptide transporter family [PTHR11654]	4	TCONS_00066805, TCONS_00043113, TCONS_00175696, TCONS_00062462
Vesicle-associated membrane-protein-associated protein [PTHR10809]	4	TCONS_00158501, TCONS_00115677, TCONS_00225469, TCONS_00085782
Dishevelled-related protein [PTHR10878]	4	TCONS_00038613, TCONS_00011800, TCONS_00178070, TCONS_00107701
Glypican [PTHR10822]	4	TCONS_00276037, TCONS_00276041, TCONS_00231594, TCONS_00146427
Ferritin [PTHR11431]	4	TCONS_00010861, TCONS_00126555, TCONS_00043341, TCONS_00091691
Ankyrin repeat domain-containing protein 13 [PTHR12447]	4	TCONS_00036663, TCONS_00053736, TCONS_00015872, TCONS_00101574
ATP:guanido phosphotransferase [PTHR11547]	4	TCONS_00199962, TCONS_00076300, TCONS_00078301, TCONS_00078322
Exocyst complex component Sec6 [PTHR21292]	4	TCONS_00097124, TCONS_00071710, TCONS_00197849, TCONS_00071718
G-protein, gamma subunit [PTHR13809]	4	TCONS_00016108, TCONS_00224942, TCONS_00041266, TCONS_00069016
Ceramide synthase component Lag1/Lac1 [PTHR12560]	4	TCONS_00121410, TCONS_00142954, TCONS_00018036, TCONS_00058037
Adenylate kinase/UMP-CMP kinase [PTHR23359]	4	TCONS_00219197, TCONS_00003770, TCONS_00014055, TCONS_00004351
L-lactate/malate dehydrogenase [PTHR11540]	4	TCONS_00033660, TCONS_00056757, TCONS_00249379, TCONS_00224334
Serine incorporator/TMS membrane protein [PTHR10383]	4	TCONS_00219549, TCONS_00002311, TCONS_00082800, TCONS_00160748
Schlafen family [PTHR12155]	4	TCONS_00109864, TCONS_00109828, TCONS_00102017, TCONS_00109845
Tricarboxylate/iron carrier [PTHR11153]	4	TCONS_00026489, TCONS_00031289, TCONS_00026638, TCONS_00203198
Ribosomal protein L21e [PTHR20981]	4	TCONS_00099380, TCONS_00272363, TCONS_00097879, TCONS_00045406
Nucleoplasmin family [PTHR22747]	4	TCONS_00203049, TCONS_00206118, TCONS_00030775, TCONS_00026281
Biotinidase, eukaryotic [PTHR10609]	4	TCONS_00219833, TCONS_00219837, TCONS_00172048, TCONS_00219854
Protein-tyrosine phosphatase-like, PTPLA [PTHR11035]	4	TCONS_00183655, TCONS_00249499, TCONS_00028179, TCONS_00079325
Immediate early response [PTHR15895]	4	TCONS_00122235, TCONS_00020198, TCONS_00252613, TCONS_00009053
Stomatin family [PTHR10264]	4	TCONS_00065824, TCONS_00084701, TCONS_00249920, TCONS_00252060
Ribosomal protein S2, eukaryotic/archaeal [PTHR11489]	4	TCONS_00015546, TCONS_00139184, TCONS_00246155, TCONS_00172914
Potassium channel, inwardly rectifying, Kir [PTHR11767]	4	TCONS_00105188, TCONS_00162767, TCONS_00056767, TCONS_00039815
Niban-like [PTHR14392]	4	TCONS_00020310, TCONS_00252308, TCONS_00247785, TCONS_00122899
Organic anion transporter polypeptide OATP [PTHR11388]	4	TCONS_00037543, TCONS_00158800, TCONS_00184322, TCONS_00081217
WASH1 [PTHR23331]	4	TCONS_00093185, TCONS_00249015, TCONS_00273221, TCONS_00055245
Ubiquilin [PTHR10677]	4	TCONS_00084791, TCONS_00250817, TCONS_00270880, TCONS_00018918
Thioredoxin [PTHR10438]	3	TCONS_00119379, TCONS_00169819, TCONS_00251664
Solute carrier family 52, riboflavin transporter [PTHR12929]	3	TCONS_00159106, TCONS_00107463, TCONS_00239022
Triacylglycerol lipase family [PTHR11610]	3	TCONS_00116760, TCONS_00235098, TCONS_00175595
Protein-L-isoaspartate(D-aspartate) O-methyltransferase [PTHR11579]	3	TCONS_00214684, TCONS_00240835, TCONS_00159062
Voltage-dependent calcium channel, L-type, beta subunit [PTHR11824]	3	TCONS_00050367, TCONS_00023968, TCONS_00110269
NSF attachment protein [PTHR13768]	3	TCONS_00159812, TCONS_00134591, TCONS_00115712
Sodium/solute symporter [PTHR11819]	3	TCONS_00147781, TCONS_00089897, TCONS_00162590
SH2B adapter protein [PTHR10872]	3	TCONS_00053845, TCONS_00225640, TCONS_00089143
Glycosyl transferase family 10 [PTHR11929]	3	TCONS_00129586, TCONS_00253170, TCONS_00038210
Retinoblastoma protein family [PTHR13742]	3	TCONS_00063861, TCONS_00160521, TCONS_00090395
Transmembrane protein TMEM64/TMEM41 [PTHR12677]	3	TCONS_00241950, TCONS_00041232, TCONS_00186015
Ribosomal protein L6 [PTHR11655]	3	TCONS_00080604, TCONS_00085414, TCONS_00193507
Protein phosphatase 2A regulatory subunit PR55 [PTHR11871]	3	TCONS_00235582, TCONS_00027435, TCONS_00207929
BCL7 [PTHR12767]	3	TCONS_00054457, TCONS_00095965, TCONS_00230389
Constitutive coactivator of PPAR-gamma [PTHR15976]	3	TCONS_00274587, TCONS_00246640, TCONS_00251170
Lipoxygenase [PTHR11771]	3	TCONS_00024645, TCONS_00107645, TCONS_00107953
Arfaptin family [PTHR12141]	3	TCONS_00040899, TCONS_00167216, TCONS_00191501
Prothymosin/parathymosin [PTHR22745]	3	TCONS_00048596, TCONS_00064482, TCONS_00206664
Major intrinsic protein [PTHR19139]	3	TCONS_00078956, TCONS_00222841, TCONS_00249721
Glucose-6-phosphate dehydrogenase [PTHR23429]	3	TCONS_00276858, TCONS_00000678, TCONS_00012425
Protease inhibitor I35 (TIMP) [PTHR11844]	3	TCONS_00179499, TCONS_00270308, TCONS_00114217
Sodium/potassium/calcium exchanger [PTHR10846]	3	TCONS_00079350, TCONS_00156842, TCONS_00070947
Protein kinase C mu-related [PTHR22968]	3	TCONS_00134464, TCONS_00148133, TCONS_00073280
Perilipin [PTHR14024]	3	TCONS_00129453, TCONS_00249458, TCONS_00120974
NUT family [PTHR22879]	3	TCONS_00025914, TCONS_00246784, TCONS_00025918
Probable nicotinate-nucleotide adenylyltransferase [PTHR12039]	3	TCONS_00020258, TCONS_00000716, TCONS_00184529
Sodium/potassium-transporting ATPase subunit beta [PTHR11523]	3	TCONS_00100096, TCONS_00176683, TCONS_00008590
I-BAR domain containing protein MIM/ABBA [PTHR15708]	3	TCONS_00097649, TCONS_00091951, TCONS_00243105
PIH1 family [PTHR22997]	3	TCONS_00135007, TCONS_00073753, TCONS_00046603
Copper amine oxidase [PTHR10638]	3	TCONS_00102913, TCONS_00102911, TCONS_00227536
Hyaluronidase [PTHR11769]	3	TCONS_00226305, TCONS_00181613, TCONS_00181624
Cystatin [PTHR11413]	3	TCONS_00156986, TCONS_00036368, TCONS_00159830
Gonadotropin, beta subunit [PTHR11515]	3	TCONS_00126576, TCONS_00134915, TCONS_00134923
Peroxiredoxin-like FAM213/AAED1 [PTHR28630]	3	TCONS_00251344, TCONS_00025764, TCONS_00000392
Methyltransferase Ppm1/Ppm2/Tcmp [PTHR13600]	3	TCONS_00088965, TCONS_00078270, TCONS_00082677
Peptide methionine sulfoxide reductase [PTHR10173]	3	TCONS_00234726, TCONS_00024115, TCONS_00052126
Phosphorylase kinase alpha/beta subunit [PTHR10749]	3	TCONS_00273663, TCONS_00274963, TCONS_00090153
Cell cycle and apoptosis regulator protein [PTHR14304]	3	TCONS_00235418, TCONS_00239924, TCONS_00025143
Histidine triad (HIT) protein [PTHR23089]	3	TCONS_00182267, TCONS_00250050, TCONS_00206851
Isocitrate and isopropylmalate dehydrogenases family [PTHR11835]	3	TCONS_00276606, TCONS_00159254, TCONS_00080267
HEXIM [PTHR13469]	3	TCONS_00111525, TCONS_00111519, TCONS_00103216
CD3 protein, epsilon/gamma/delta subunit [PTHR10570]	3	TCONS_00038993, TCONS_00046934, TCONS_00039000
NADH-ubiquinone reductase complex 1 MLRQ subunit [PTHR14256]	3	TCONS_00250936, TCONS_00228429, TCONS_00059223
Vacuolar protein sorting-associated protein 13 [PTHR16166]	3	TCONS_00083817, TCONS_00000969, TCONS_00246179
Cyclin-dependent kinase inhibitor [PTHR10265]	3	TCONS_00040466, TCONS_00212059, TCONS_00049211
Vinculin/alpha-catenin [PTHR18914]	3	TCONS_00025512, TCONS_00201527, TCONS_00251624
Polyprenyl synthetase-related [PTHR12001]	3	TCONS_00011045, TCONS_00219062, TCONS_00024196
Calmodulin-regulated spectrin-associated protein [PTHR21595]	3	TCONS_00009433, TCONS_00121265, TCONS_00252978
SS18 family [PTHR23107]	3	TCONS_00158732, TCONS_00118416, TCONS_00173077
Peptidase C54 [PTHR22624]	3	TCONS_00146657, TCONS_00121693, TCONS_00271831
Protein of unknown function DUF758 [PTHR12757]	3	TCONS_00018091, TCONS_00200762, TCONS_00083199
Equilibrative nucleoside transporter [PTHR10332]	3	TCONS_00025312, TCONS_00212571, TCONS_00044340
Derlin [PTHR11009]	3	TCONS_00107527, TCONS_00168907, TCONS_00243005
Protein PRRC2 [PTHR14038]	3	TCONS_00211395, TCONS_00248376, TCONS_00008698
Ribosomal RNA adenine methyltransferase KsgA/Erm [PTHR11727]	3	TCONS_00022421, TCONS_00220571, TCONS_00205244
Aminotransferase class-III [PTHR11986]	3	TCONS_00031471, TCONS_00087958, TCONS_00209105
Calsyntenin [PTHR14139]	3	TCONS_00012432, TCONS_00176580, TCONS_00048821
UDPGP family [PTHR11952]	3	TCONS_00248859, TCONS_00139302, TCONS_00008304
Histone H3/CENP-A [PTHR11426]	3	TCONS_00010680, TCONS_00216044, TCONS_00210631
Gasdermin [PTHR16399]	3	TCONS_00238806, TCONS_00143447, TCONS_00110367
PI3K p85 subunit [PTHR10155]	3	TCONS_00123074, TCONS_00199264, TCONS_00014988
Anaphase-promoting complex subunit 1 [PTHR12827]	3	TCONS_00150250, TCONS_00151166, TCONS_00140328
Pseudouridine synthase I, TruA [PTHR11142]	3	TCONS_00047477, TCONS_00000171, TCONS_00055025
Tweety [PTHR12424]	3	TCONS_00127682, TCONS_00105262, TCONS_00221853
Scramblase [PTHR23248]	3	TCONS_00184756, TCONS_00107836, TCONS_00184727
Mago nashi protein [PTHR12638]	3	TCONS_00056270, TCONS_00015389, TCONS_00108228
Peptidase C12, ubiquitin carboxyl-terminal hydrolase [PTHR10589]	3	TCONS_00020408, TCONS_00181810, TCONS_00188888
Insulin-like growth factor binding protein-related protein (IGFBP-rP), MAC25 [PTHR14186]	3	TCONS_00250186, TCONS_00026499, TCONS_00194042
Ribosomal protein S12e [PTHR11843]	3	TCONS_00148917, TCONS_00123869, TCONS_00214247
Receptor activity modifying protein [PTHR14076]	3	TCONS_00146311, TCONS_00102861, TCONS_00223355
Ribosomal protein L5 eukaryotic/L18 archaeal [PTHR23410]	3	TCONS_00170566, TCONS_00005199, TCONS_00002649
Nonaspanin (TM9SF) [PTHR10766]	3	TCONS_00030433, TCONS_00064679, TCONS_00157185
Peptidase T2, asparaginase 2 [PTHR10188]	3	TCONS_00035534, TCONS_00159534, TCONS_00197001
SIT4 phosphatase-associated protein family [PTHR12634]	3	TCONS_00168082, TCONS_00036904, TCONS_00136307
Glucocorticoid-induced transcript 1/FAM117 [PTHR14972]	3	TCONS_00144395, TCONS_00112016, TCONS_00222144
Bile acid:sodium symporter/arsenical resistance protein Acr3 [PTHR10361]	3	TCONS_00194900, TCONS_00273100, TCONS_00276817
tRNA (guanine-N1-)-methyltransferase, eukaryotic [PTHR13563]	3	TCONS_00245619, TCONS_00175059, TCONS_00195210
TatD family [PTHR10060]	3	TCONS_00243090, TCONS_00010290, TCONS_00171748
Microtubule-associated protein RP/EB [PTHR10623]	3	TCONS_00157238, TCONS_00116386, TCONS_00137817
CD36 family [PTHR11923]	3	TCONS_00062360, TCONS_00224567, TCONS_00194471
Peptidase M2, peptidyl-dipeptidase A [PTHR10514]	3	TCONS_00273573, TCONS_00104729, TCONS_00273569
Growth arrest and DNA damage-inducible protein GADD45 [PTHR10411]	3	TCONS_00004473, TCONS_00246498, TCONS_00120666
Syntrophin [PTHR10554]	3	TCONS_00091733, TCONS_00242979, TCONS_00160100
FAM20 [PTHR12450]	3	TCONS_00008909, TCONS_00113195, TCONS_00221633
Ribosomal protein L22/L17, eukaryotic/archaeal [PTHR11593]	3	TCONS_00004766, TCONS_00005641, TCONS_00119084
Lysosome-associated membrane glycoprotein [PTHR11506]	3	TCONS_00185856, TCONS_00275790, TCONS_00065055
Like-Sm (LSM) domain containing protein, LSm4/SmD1/SmD3 [PTHR23338]	3	TCONS_00131675, TCONS_00166133, TCONS_00116004
Fructose-2,6-bisphosphatase [PTHR10606]	3	TCONS_00181069, TCONS_00009960, TCONS_00023581
Translation elongation factor IF5A [PTHR11673]	3	TCONS_00099867, TCONS_00185546, TCONS_00084476
Deoxyribonuclease I [PTHR11371]	3	TCONS_00182156, TCONS_00276799, TCONS_00087730
Actin-filament associated protein [PTHR14338]	3	TCONS_00031152, TCONS_00192897, TCONS_00202294
Ribosomal protein S11 [PTHR11759]	3	TCONS_00001440, TCONS_00208134, TCONS_00080839
Hexokinase [PTHR19443]	3	TCONS_00025235, TCONS_00208856, TCONS_00139958
FAM110 [PTHR14758]	3	TCONS_00159114, TCONS_00156246, TCONS_00001876
Enhancer of polycomb protein [PTHR14898]	3	TCONS_00028548, TCONS_00024360, TCONS_00142538
Synaptophysin/synaptoporin [PTHR10306]	3	TCONS_00109090, TCONS_00232122, TCONS_00274349
KRAB domain C2H2 zinc finger family [PTHR23232]	3	TCONS_00123554, TCONS_00212839, TCONS_00227403
Transcription factor COE [PTHR10747]	3	TCONS_00156339, TCONS_00031669, TCONS_00208455
Adaptor protein Cbl [PTHR23007]	3	TCONS_00182971, TCONS_00125862, TCONS_00039309
Protein-arginine deiminase [PTHR10837]	3	TCONS_00012849, TCONS_00001360, TCONS_00001349
Lysosomal-associated transmembrane protein 4/5 [PTHR12479]	3	TCONS_00013729, TCONS_00147429, TCONS_00237786
Transcription factor AP-2 [PTHR10812]	3	TCONS_00215651, TCONS_00002664, TCONS_00158441
Translation Initiation factor eIF- 4e [PTHR11960]	3	TCONS_00182547, TCONS_00195106, TCONS_00145933
60S ribosomal protein L6E [PTHR10715]	3	TCONS_00189372, TCONS_00061442, TCONS_00117885
KAT8 regulatory NSL complex subunit 1 [PTHR22443]	3	TCONS_00111617, TCONS_00154167, TCONS_00144747
Protein of unknown function DUF846, eukaryotic [PTHR13019]	3	TCONS_00094528, TCONS_00100904, TCONS_00108364
Proline-rich nuclear receptor coactivator 1/2 [PTHR15405]	3	TCONS_00001680, TCONS_00013296, TCONS_00213354
Folate receptor [PTHR10517]	3	TCONS_00037216, TCONS_00037227, TCONS_00037230
Prenylcysteine oxidase [PTHR15944]	3	TCONS_00139540, TCONS_00149488, TCONS_00202316
Pellino family [PTHR12098]	3	TCONS_00036456, TCONS_00069233, TCONS_00149076
Protein phosphatase 4 core regulatory subunit R2 [PTHR16487]	3	TCONS_00174688, TCONS_00186876, TCONS_00203815
Glycosyl transferase, family 35 [PTHR11468]	3	TCONS_00043821, TCONS_00073912, TCONS_00157021
Desmosomal cadherin [PTHR24025]	3	TCONS_00116250, TCONS_00118521, TCONS_00118514
Taxilin family [PTHR16127]	3	TCONS_00220207, TCONS_00269686, TCONS_00002409
Aconitase/isopropylmalate dehydratase [PTHR11670]	3	TCONS_00167526, TCONS_00245189, TCONS_00080335
GC-rich sequence DNA-binding factor [PTHR12214]	3	TCONS_00149913, TCONS_00164064, TCONS_00139995
Protein FAM65 [PTHR15829]	3	TCONS_00161114, TCONS_00215968, TCONS_00091401
Gtr1/RagA G protein [PTHR11259]	3	TCONS_00218771, TCONS_00270863, TCONS_00245008
Choline/ethanolamine phosphotransferase [PTHR10414]	3	TCONS_00005943, TCONS_00137763, TCONS_00053282
RNA polymerase I specific transcription initiation factor RRN3 [PTHR12790]	3	TCONS_00095210, TCONS_00094769, TCONS_00095277
Luc7-related [PTHR12375]	3	TCONS_00104050, TCONS_00093239, TCONS_00226896
Tob1/2 [PTHR17537]	3	TCONS_00216123, TCONS_00112122, TCONS_00170395
DNA-directed RNA polymerase, subunit 2 [PTHR20856]	3	TCONS_00053490, TCONS_00141321, TCONS_00189297
Microtubule associated protein MAP2/MAP4/Tau [PTHR11501]	3	TCONS_00144704, TCONS_00103310, TCONS_00180958
Na+ channel, amiloride-sensitive [PTHR11690]	3	TCONS_00000159, TCONS_00088813, TCONS_00055578
CREB-regulated transcription coactivator [PTHR13589]	3	TCONS_00081063, TCONS_00018421, TCONS_00123218
Adenosylhomocysteinase [PTHR23420]	3	TCONS_00160154, TCONS_00226527, TCONS_00005828
A-kinase anchoring protein 95 (AKAP95) [PTHR12190]	3	TCONS_00005107, TCONS_00131263, TCONS_00131275
Nuclear receptor coactivator [PTHR10684]	3	TCONS_00241372, TCONS_00137684, TCONS_00158197
Glycoside hydrolase, family 13 [PTHR10357]	3	TCONS_00005505, TCONS_00035610, TCONS_00182701
Amidase [PTHR11895]	3	TCONS_00213551, TCONS_00270892, TCONS_00003714
ORMDL family [PTHR12665]	3	TCONS_00153371, TCONS_00051328, TCONS_00110392
Amphoterin-induced protein [PTHR24368]	3	TCONS_00181463, TCONS_00057516, TCONS_00016884
Aurora kinase [PTHR24350]	3	TCONS_00161237, TCONS_00108008, TCONS_00128193
Transcription factor TFIIB [PTHR11618]	3	TCONS_00016255, TCONS_00076487, TCONS_00240436
Methyltransferase-like [PTHR22809]	3	TCONS_00152805, TCONS_00179674, TCONS_00104651
Aspartate/other aminotransferase [PTHR11879]	3	TCONS_00096849, TCONS_00030596, TCONS_00049031
Cytoplasmic FMR1-interacting [PTHR12195]	2	TCONS_00202678, TCONS_00081708
Suppressor of IKBKE 1 [PTHR12186]	2	TCONS_00049686, TCONS_00017267
Cytochrome c oxidase assembly protein CtaG/Cox11 [PTHR21320]	2	TCONS_00067509, TCONS_00112194
p53 tumour suppressor family [PTHR11447]	2	TCONS_00107906, TCONS_00178566
Hyaluronan synthase/nodulation protein C [PTHR22913]	2	TCONS_00242991, TCONS_00091708
Citrate synthase [PTHR11739]	2	TCONS_00058917, TCONS_00183018
Transcription regulator SKI/SnoN [PTHR10005]	2	TCONS_00177486, TCONS_00000331
Heat shock transcription factor family [PTHR10015]	2	TCONS_00239004, TCONS_00213983
Prominin [PTHR22730]	2	TCONS_00193126, TCONS_00140468
Heparan sulphate 2-O-sulfotransferase [PTHR12129]	2	TCONS_00005028, TCONS_00214652
Methyltransferase, NNMT/PNMT/TEMT [PTHR10867]	2	TCONS_00102418, TCONS_00038804
GrpE nucleotide exchange factor [PTHR21237]	2	TCONS_00192883, TCONS_00202306
Glycosyl hydrolase family 99 [PTHR13572]	2	TCONS_00002762, TCONS_00213432
Leucine-rich repeat flightless-interacting protein 1/2 [PTHR19212]	2	TCONS_00180274, TCONS_00146286
Protein of unknown function DUF719 [PTHR12842]	2	TCONS_00208321, TCONS_00188730
Polycomb protein ASX/ASX-like [PTHR13578]	2	TCONS_00147689, TCONS_00157216
Membrane insertase OXA1/ALB3/YidC [PTHR12428]	2	TCONS_00194282, TCONS_00067795
Poly(A) polymerase [PTHR10682]	2	TCONS_00139087, TCONS_00071197
Mevalonate/galactokinase [PTHR10457]	2	TCONS_00053713, TCONS_00078637
GPI mannosyltransferase [PTHR22760]	2	TCONS_00046551, TCONS_00186777
Cdc37 [PTHR12800]	2	TCONS_00244764, TCONS_00130357
Phosphatidylinositol N-acetylglucosaminyltransferase subunit C [PTHR12982]	2	TCONS_00019945, TCONS_00042088
Transcription initiation factor IIA, gamma subunit [PTHR10966]	2	TCONS_00013793, TCONS_00083637
Protein of unknown function DUF2181 [PTHR21184]	2	TCONS_00199936, TCONS_00178706
Tryptophan-tRNA ligase [PTHR10055]	2	TCONS_00076069, TCONS_00017393
TATA-box binding protein [PTHR10126]	2	TCONS_00215322, TCONS_00214280
I-BAR domain containing protein IRSp53/IRTKS/Pinkbar [PTHR14206]	2	TCONS_00106261, TCONS_00231381
A-kinase anchor protein 6/Centrosomal protein of 68kDa [PTHR14514]	2	TCONS_00139358, TCONS_00068501
Purine-rich element binding protein family [PTHR12611]	2	TCONS_00229691, TCONS_00201710
Fibrillin [PTHR24039]	2	TCONS_00206832, TCONS_00083009
Fatty acyl-CoA reductase [PTHR11011]	2	TCONS_00033469, TCONS_00049838
Exocyst complex subunit Sec15-like [PTHR12702]	2	TCONS_00149575, TCONS_00026111
Nucleolar, Nop52 [PTHR13026]	2	TCONS_00163098, TCONS_00163127
Peptidase S26A, signal peptidase I [PTHR12383]	2	TCONS_00041989, TCONS_00232293
Radiation-inducible immediate-early gene IEX-1 [PTHR16915]	2	TCONS_00211192, TCONS_00216436
Ureohydrolase [PTHR11358]	2	TCONS_00214198, TCONS_00069868
Ribosomal protein L11/L12 [PTHR11661]	2	TCONS_00252301, TCONS_00044349
EAF family [PTHR15970]	2	TCONS_00175689, TCONS_00172040
Glucocorticoid modulatory element-binding protein 1/2 [PTHR10417]	2	TCONS_00002227, TCONS_00161590
tRNA methyltransferase, Trm1 [PTHR10631]	2	TCONS_00020320, TCONS_00130932
NADH-ubiquinone oxidoreductase flavoprotein 3 [PTHR17117]	2	TCONS_00163065, TCONS_00164656
GPN-loop GTPase [PTHR21231]	2	TCONS_00061238, TCONS_00137985
Neurexophilin [PTHR17103]	2	TCONS_00051666, TCONS_00103752
Fascin [PTHR10551]	2	TCONS_00221968, TCONS_00226358
Methylthiotransferase/radical SAM-type protein [PTHR11918]	2	TCONS_00160085, TCONS_00210479
Interferon alpha-inducible protein 6/27 [PTHR16932]	2	TCONS_00075834, TCONS_00013592
Histidine-tRNA ligase/ATP phosphoribosyltransferase regulatory subunit [PTHR11476]	2	TCONS_00207645, TCONS_00201843
Cytochrome c oxidase subunit I [PTHR10422]	2	TCONS_00000025, TCONS_00011592
Eyes absent family [PTHR10190]	2	TCONS_00013610, TCONS_00158180
Isocitrate dehydrogenase NADP-dependent [PTHR11822]	2	TCONS_00154147, TCONS_00085901
Glycosyltransferase family 18 [PTHR15075]	2	TCONS_00222522, TCONS_00142149
Protein of unknown function DUF544 [PTHR18063]	2	TCONS_00078981, TCONS_00018047
SecY/SEC61-alpha family [PTHR10906]	2	TCONS_00175987, TCONS_00023707
Parvin [PTHR12114]	2	TCONS_00033397, TCONS_00167716
Ribosomal protein L35, mitochondrial [PTHR15909]	2	TCONS_00140244, TCONS_00029344
Limbin/Ellis-van Creveld protein [PTHR16795]	2	TCONS_00187998, TCONS_00192843
Golgin subfamily A member 6-like [PTHR23143]	2	TCONS_00080614, TCONS_00085595
Histone deacetylase complex subunit SAP30/SAP30-like [PTHR13286]	2	TCONS_00192035, TCONS_00202552
Adenylosuccinate synthetase [PTHR11846]	2	TCONS_00022356, TCONS_00071949
Ribosomal protein S27e [PTHR11594]	2	TCONS_00007232, TCONS_00083867
Eukaryotic phosphomannomutase [PTHR10466]	2	TCONS_00087963, TCONS_00170415
Synaptonemal complex protein 1/2 [PTHR15607]	2	TCONS_00210294, TCONS_00161390
Rho protein GDP-dissociation inhibitor [PTHR10980]	2	TCONS_00114629, TCONS_00056526
Yif1 family [PTHR14083]	2	TCONS_00133073, TCONS_00044301
The Golgi pH regulator/GPCR-type G protein [PTHR15948]	2	TCONS_00006588, TCONS_00006426
G/U mismatch-specific DNA glycosylase [PTHR12159]	2	TCONS_00049652, TCONS_00053366
Phosphoglycerate mutase 1 [PTHR11931]	2	TCONS_00226719, TCONS_00026307
Caldesmon/lymphocyte specific protein [PTHR18949]	2	TCONS_00226740, TCONS_00150367
Ribosomal RNA large subunit methyltransferase E [PTHR10920]	2	TCONS_00270349, TCONS_00228090
GPCR family 3, GABA-B receptor [PTHR10519]	2	TCONS_00216224, TCONS_00251449
SKI-interacting protein, SKIP [PTHR12096]	2	TCONS_00070585, TCONS_00075239
Potassium channel, calcium-activated, BK, beta subunit [PTHR10258]	2	TCONS_00052469, TCONS_00185724
Ribosomal protein L15e [PTHR11847]	2	TCONS_00172330, TCONS_00210341
Glycosyl transferase, ALG6/ALG8 [PTHR12413]	2	TCONS_00045456, TCONS_00004295
Proline-rich protein 14 [PTHR14522]	2	TCONS_00089623, TCONS_00169581
B Cell Lymphoma 9 [PTHR15185]	2	TCONS_00006572, TCONS_00046984
Dapper [PTHR15919]	2	TCONS_00220930, TCONS_00069391
Endoplasmic reticulum oxidoreductin 1 [PTHR12613]	2	TCONS_00022178, TCONS_00073966
Bet3 family [PTHR13048]	2	TCONS_00014240, TCONS_00219443
Phospholipase D family [PTHR18896]	2	TCONS_00099479, TCONS_00185584
Vestigial familiy [PTHR15950]	2	TCONS_00272480, TCONS_00182725
Ribosomal protein S2, bacteria/mitochondria/plastid [PTHR12534]	2	TCONS_00252972, TCONS_00248607
PNP/MTAP phosphorylase [PTHR11904]	2	TCONS_00245083, TCONS_00067476
SWI/SNF-like complex subunit BAF250/Osa [PTHR12656]	2	TCONS_00002003, TCONS_00214914
CWC16 protein [PTHR12111]	2	TCONS_00120891, TCONS_00122250
Ribonucleotide reductase small subunit [PTHR23409]	2	TCONS_00242567, TCONS_00137363
ATPase, V1 complex, subunit S1 [PTHR12471]	2	TCONS_00273057, TCONS_00200001
Chitobiosyldiphosphodolichol beta-mannosyltransferase ALG1-like [PTHR13036]	2	TCONS_00187934, TCONS_00183848
Ninjurin [PTHR12316]	2	TCONS_00055329, TCONS_00251162
Histone chaperone ASF1-like [PTHR12040]	2	TCONS_00131075, TCONS_00213959
ST7 [PTHR12745]	2	TCONS_00226123, TCONS_00017052
Glycoside hydrolase, family 35 [PTHR23421]	2	TCONS_00154595, TCONS_00039982
Transient receptor potential channel, canonical [PTHR10117]	2	TCONS_00046154, TCONS_00176713
Activating transcription factor 7-interacting protein [PTHR23210]	2	TCONS_00087998, TCONS_00049309
Sterol O-acyltransferase, ACAT/DAG/ARE types [PTHR10408]	2	TCONS_00008927, TCONS_00244082
Peptidase A22A, presenilin [PTHR10202]	2	TCONS_00070138, TCONS_00010699
Urocortin/corticotropin-releasing factor [PTHR15035]	2	TCONS_00241261, TCONS_00236900
SLAIN motif-containing protein [PTHR22406]	2	TCONS_00064392, TCONS_00189013
Synuclein [PTHR13820]	2	TCONS_00025886, TCONS_00195041
Ribosomal protein S5/S7 [PTHR11205]	2	TCONS_00128526, TCONS_00105436
4-hydroxyphenylpyruvate dioxygenase [PTHR11959]	2	TCONS_00003575, TCONS_00054421
Translation initiation factor 1A (eIF-1A) [PTHR21668]	2	TCONS_00273744, TCONS_00012789
Poly(ADP-ribose) glycohydrolase [PTHR12837]	2	TCONS_00028886, TCONS_00029068
Twinkle-like protein [PTHR12873]	2	TCONS_00026475, TCONS_00030709
Small-subunit processome, Utp14 [PTHR14150]	2	TCONS_00272251, TCONS_00064085
Calreticulin/calnexin [PTHR11073]	2	TCONS_00122175, TCONS_00203619
Mitofusin family [PTHR10465]	2	TCONS_00177660, TCONS_00000936
Uroplakin-3 [PTHR15446]	2	TCONS_00229477, TCONS_00231874
Iodothyronine deiodinase [PTHR11781]	2	TCONS_00071568, TCONS_00075261
Arrestin [PTHR11792]	2	TCONS_00045212, TCONS_00099434
SOUL haem-binding protein [PTHR11220]	2	TCONS_00056446, TCONS_00214403
ChaC-like protein [PTHR12192]	2	TCONS_00077974, TCONS_00138893
RTP801-like [PTHR12478]	2	TCONS_00025346, TCONS_00195250
Mo25-like [PTHR10182]	2	TCONS_00145731, TCONS_00066188
Synaptogyrin [PTHR10838]	2	TCONS_00087129, TCONS_00105963
Phostensin/Taperin [PTHR21685]	2	TCONS_00216380, TCONS_00253228
Alpha-defensin propeptide [PTHR11876]	2	TCONS_00239289, TCONS_00239300
CTP synthase [PTHR11550]	2	TCONS_00273597, TCONS_00003013
Glycoside hydrolase, family 79 [PTHR14363]	2	TCONS_00194756, TCONS_00030588
Phospholipase A2 [PTHR11716]	2	TCONS_00001480, TCONS_00012958
Gamma-glutamyltranspeptidase [PTHR11686]	2	TCONS_00165843, TCONS_00160195
GRASP55/65 [PTHR12893]	2	TCONS_00180402, TCONS_00143118
B-cell receptor-associated protein 29/31 [PTHR12701]	2	TCONS_00276591, TCONS_00225873
Retinoic acid-induced protein 2/sine oculis-binding protein homologue [PTHR23186]	2	TCONS_00273640, TCONS_00213563
RNA 3'-terminal phosphate cyclase [PTHR11096]	2	TCONS_00244767, TCONS_00005446
Mms4/EME1/EME2 [PTHR21077]	2	TCONS_00087071, TCONS_00103872
Mitoguardin [PTHR21508]	2	TCONS_00248085, TCONS_00004790
Uncharacterised protein family UPF0220 [PTHR13180]	2	TCONS_00164096, TCONS_00001783
Serine hydroxymethyltransferase [PTHR11680]	2	TCONS_00108754, TCONS_00051675
Bicaudal-D protein, microtubule-associated [PTHR31233]	2	TCONS_00049941, TCONS_00251146
Transcription factor DP [PTHR12548]	2	TCONS_00065078, TCONS_00184592
Transcriptional coactivator/pterin dehydratase [PTHR12599]	2	TCONS_00201309, TCONS_00029525
Bestrophin [PTHR10736]	2	TCONS_00014843, TCONS_00035508
Glycoside hydrolase, family 29 [PTHR10030]	2	TCONS_00220253, TCONS_00013290
Glycoside hydrolase family 30 [PTHR11069]	2	TCONS_00018689, TCONS_00018674
AMMECR1 [PTHR13016]	2	TCONS_00151498, TCONS_00275611
Serine-rich coiled-coil domain-containing protein [PTHR22461]	2	TCONS_00190186, TCONS_00025839
Protein of unknown function DUF4594 [PTHR15635]	2	TCONS_00126308, TCONS_00082385
Glycyl-tRNA synthetase/DNA polymerase subunit gamma-2 [PTHR10745]	2	TCONS_00112948, TCONS_00222820
Cysteine/serine-rich nuclear protein family [PTHR13580]	2	TCONS_00180437, TCONS_00058134
Uncharacterised protein family UPF0489 [PTHR13225]	2	TCONS_00139983, TCONS_00198323
Gamma-secretase subunit Aph-1 [PTHR12889]	2	TCONS_00017924, TCONS_00079181
Active zone protein ELKS [PTHR18861]	2	TCONS_00182045, TCONS_00048160
Protein FAM219 [PTHR31281]	2	TCONS_00084891, TCONS_00249811
Succinyl-CoA synthetase, beta subunit [PTHR11815]	2	TCONS_00066127, TCONS_00182434
Glycosyl transferase, family 6 [PTHR10462]	2	TCONS_00252065, TCONS_00252829
KAT8 regulatory NSL complex subunit 3/Testis-expressed sequence 30 protein [PTHR13136]	2	TCONS_00150509, TCONS_00066939
CITED [PTHR17045]	2	TCONS_00014572, TCONS_00220211
Methylated in normal thymocytes protein [PTHR16240]	2	TCONS_00018062, TCONS_00006935
Pseudouridine synthase, TruD [PTHR13326]	2	TCONS_00232090, TCONS_00057390
Inorganic pyrophosphatase [PTHR10286]	2	TCONS_00195415, TCONS_00029497
CDK5 and ABL1 enzyme substrate 1/2 [PTHR22896]	2	TCONS_00161473, TCONS_00116070
BPI/LBP/Plunc family [PTHR10504]	2	TCONS_00160861, TCONS_00090633
Peptidase S10, serine carboxypeptidase [PTHR11802]	2	TCONS_00104245, TCONS_00228966
DNA endonuclease RBBP8-like [PTHR15107]	2	TCONS_00116033, TCONS_00161476
XPG/Rad2 endonuclease [PTHR11081]	2	TCONS_00011225, TCONS_00137571
NEMP family [PTHR13598]	2	TCONS_00059184, TCONS_00153401
Diphthamide synthesis DPH1/DPH2 [PTHR10762]	2	TCONS_00003308, TCONS_00099244
Mitochondrial fission regulator 1 [PTHR14215]	2	TCONS_00220038, TCONS_00236875
YjeF N-terminal domain-containing protein, eukaryotes [PTHR13232]	2	TCONS_00123383, TCONS_00007725
TSC-22 / Dip / Bun [PTHR12348]	2	TCONS_00176914, TCONS_00275542
Ribosomal protein L22e [PTHR10064]	2	TCONS_00185537, TCONS_00012214
Uncharacterised protein family UPF0172 [PTHR12941]	2	TCONS_00098472, TCONS_00072933
Proteasome component Ecm29/Translational activator Gcn1 [PTHR23346]	2	TCONS_00061749, TCONS_00251697
DNA topoisomerase, type IA [PTHR11390]	2	TCONS_00108730, TCONS_00168770
Superoxide dismutase (Cu/Zn) / superoxide dismutase copper chaperone [PTHR10003]	2	TCONS_00188491, TCONS_00036513
UHRF1-binding protein 1-like [PTHR22774]	2	TCONS_00060654, TCONS_00211921
DENND6 [PTHR13677]	2	TCONS_00170909, TCONS_00182140
Sphingomyelin phosphodiesterase 4 [PTHR12988]	2	TCONS_00151594, TCONS_00142094
Nck-associated protein 5-like [PTHR21740]	2	TCONS_00151731, TCONS_00057982
Ribosomal protein S4/S9 [PTHR11831]	2	TCONS_00085028, TCONS_00127653
EP300-interacting inhibitor of differentiation [PTHR15556]	2	TCONS_00078629, TCONS_00133326
Tumour protein p53-inducible nuclear protein [PTHR31671]	2	TCONS_00157344, TCONS_00242179
FAM193 family [PTHR15109]	2	TCONS_00187726, TCONS_00209025
Mrp/NBP35 ATP-binding protein [PTHR23264]	2	TCONS_00088028, TCONS_00068474
Akirin [PTHR13293]	2	TCONS_00218719, TCONS_00213333
5'-3' exoribonuclease [PTHR12341]	2	TCONS_00156919, TCONS_00184636
mRNA-decapping enzyme subunit 1 [PTHR16290]	2	TCONS_00181986, TCONS_00055403
Transmembrane protein 126 [PTHR16296]	2	TCONS_00037908, TCONS_00037919
Structural maintenance of chromosomes protein 5/6 [PTHR19306]	2	TCONS_00147362, TCONS_00246058
Uncharacterised conserved protein UCP038021, RWD [PTHR15955]	2	TCONS_00163890, TCONS_00213224
Peptidase S9A, prolyl oligopeptidase [PTHR11757]	2	TCONS_00219009, TCONS_00148448
Cytochrome c oxidase subunit IV family [PTHR10707]	2	TCONS_00157125, TCONS_00092637
Ribosomal protein S19/S15 [PTHR11880]	2	TCONS_00120485, TCONS_00143153
Checkpoint protein Rad17/Rad24 [PTHR12172]	2	TCONS_00066182, TCONS_00199355
Plethodontid receptivity factor PRF [PTHR21353]	2	TCONS_00044448, TCONS_00089709
SH3-binding 5 [PTHR19423]	2	TCONS_00022532, TCONS_00179660
MICOS complex subunit MIC26/MIC27, animal [PTHR14564]	2	TCONS_00271371, TCONS_00273786
Coatomer gamma subunit [PTHR10261]	2	TCONS_00232820, TCONS_00176054
Ammonium transporter [PTHR11730]	2	TCONS_00001773, TCONS_00013396
Nascent polypeptide-associated complex subunit alpha [PTHR21713]	2	TCONS_00059122, TCONS_00237905
Sialidase family [PTHR10628]	2	TCONS_00216760, TCONS_00037524
Glycosyl transferase family 54 [PTHR12062]	2	TCONS_00209262, TCONS_00150653
Lin-54 family [PTHR12446]	2	TCONS_00194724, TCONS_00044653
Flotillin family [PTHR13806]	2	TCONS_00109378, TCONS_00216418
Phospholipase B-like [PTHR12370]	2	TCONS_00056481, TCONS_00054037
Outer dense fibre protein 2-related [PTHR23162]	2	TCONS_00016199, TCONS_00247961
Glucosamine-6-phosphate isomerase [PTHR11280]	2	TCONS_00193686, TCONS_00207793
Haem oxygenase [PTHR10720]	2	TCONS_00087789, TCONS_00166914
Round spermatid basic protein 1 [PTHR13354]	2	TCONS_00017157, TCONS_00224467
PKC-activated phosphatase-1 inhibitor [PTHR16188]	2	TCONS_00043746, TCONS_00133061
The WD repeat Cdc20/Fizzy family [PTHR19918]	2	TCONS_00120794, TCONS_00003180
ABI family [PTHR10460]	2	TCONS_00028327, TCONS_00144467
N-acetylglucosaminyltransferase II [PTHR12871]	2	TCONS_00073752, TCONS_00068880
Microtubule associated protein 1 [PTHR13843]	2	TCONS_00199525, TCONS_00122929
Vacuolar fusion protein MON1 [PTHR13027]	2	TCONS_00181557, TCONS_00092202
Adenylate cyclase-associated CAP [PTHR10652]	2	TCONS_00002896, TCONS_00210438
Teashirt family [PTHR12487]	2	TCONS_00117423, TCONS_00132370
Ribosomal protein L13 [PTHR11545]	2	TCONS_00144387, TCONS_00026285
F-actin-capping protein subunit alpha [PTHR10653]	2	TCONS_00006040, TCONS_00226107
Sla2 family [PTHR10407]	2	TCONS_00230601, TCONS_00054546
tRNA-dihydrouridine synthase [PTHR11082]	2	TCONS_00225860, TCONS_00114807
Ribosomal protein L29e [PTHR12884]	2	TCONS_00181766, TCONS_00180271
Cytoskeleton-associated protein 2 family [PTHR16076]	2	TCONS_00064099, TCONS_00151207
Peptidase C13, legumain [PTHR12000]	2	TCONS_00015975, TCONS_00075748
Mitochondrial inner membrane translocase complex, subunit Tim17 [PTHR10485]	2	TCONS_00274220, TCONS_00009518
Myristoyl-CoA:protein N-myristoyltransferase [PTHR11377]	2	TCONS_00028114, TCONS_00103191
Mas-related G protein-coupled receptor family [PTHR11334]	2	TCONS_00040557, TCONS_00044690
Galactose-3-O-sulfotransferase [PTHR14647]	2	TCONS_00225345, TCONS_00231586
Ribosomal protein S4e [PTHR11581]	2	TCONS_00064060, TCONS_00274924
AP endonuclease 1 [PTHR22748]	2	TCONS_00270839, TCONS_00067447
Cappuccino [PTHR16230]	2	TCONS_00158323, TCONS_00188032
Somatotropin hormone [PTHR11417]	2	TCONS_00104850, TCONS_00112851
Ctr copper transporter [PTHR12483]	2	TCONS_00247211, TCONS_00247214
MyoD family inhibitor/MyoD family inhibitor domain-containing protein [PTHR15304]	2	TCONS_00226035, TCONS_00212216
Protein Spire [PTHR21345]	2	TCONS_00118075, TCONS_00093012
Popeye protein [PTHR12101]	2	TCONS_00183436, TCONS_00218999
Nucleolar complex protein 2 [PTHR12687]	2	TCONS_00011629, TCONS_00141943
FAM189 [PTHR17615]	2	TCONS_00246040, TCONS_00018710
RPGRIP1 family [PTHR14240]	2	TCONS_00096472, TCONS_00067594
SPHK1-interactor/A-kinase anchor 110kDa [PTHR10226]	2	TCONS_00055506, TCONS_00063683
Protein strawberry notch [PTHR12706]	2	TCONS_00062261, TCONS_00128768
Trafficking protein particle complex subunit 2 [PTHR12403]	2	TCONS_00273492, TCONS_00092808
Synapsin [PTHR10841]	2	TCONS_00171819, TCONS_00169638
Ribosomal protein S12/S23 [PTHR11652]	2	TCONS_00205847, TCONS_00124883
Nitrogen permease regulator 2 [PTHR12991]	2	TCONS_00181665, TCONS_00173871
Transmembrane protein 132 [PTHR13388]	2	TCONS_00035313, TCONS_00054872
TMEM14 family [PTHR12668]	2	TCONS_00210262, TCONS_00212737
Tctex-1 [PTHR21255]	2	TCONS_00004435, TCONS_00273910
Arylamine N-acetyltransferase [PTHR11786]	2	TCONS_00235053, TCONS_00235038
Stanniocalcin [PTHR11245]	2	TCONS_00208726, TCONS_00240016
Nanos/Xcat2 [PTHR12887]	2	TCONS_00027070, TCONS_00122287
Macrophage migration inhibitory factor [PTHR11954]	2	TCONS_00168928, TCONS_00166063
Glycophorin [PTHR13813]	2	TCONS_00196258, TCONS_00196261
Lebercilin-like [PTHR16650]	2	TCONS_00162834, TCONS_00218481
Fasciculation and elongation protein zeta, FEZ [PTHR12394]	2	TCONS_00047446, TCONS_00148078
CDC50/LEM3 family [PTHR10926]	2	TCONS_00074337, TCONS_00218422
MRVI1 [PTHR15352]	2	TCONS_00049616, TCONS_00041292
T-complex 11 [PTHR12832]	2	TCONS_00034006, TCONS_00053487
Condensin subunit 1/Condensin-2 complex subunit D3 [PTHR14222]	2	TCONS_00047723, TCONS_00048514
Alpha-2-glucosyltransferase Alg10 [PTHR12989]	2	TCONS_00050034, TCONS_00050018
Ribosomal protein L44e [PTHR10369]	2	TCONS_00073751, TCONS_00041596
Lon protease [PTHR10046]	2	TCONS_00090177, TCONS_00129517
Vang-like protein [PTHR20886]	2	TCONS_00006166, TCONS_00007985
2-oxoglutarate dehydrogenase E1 component [PTHR23152]	2	TCONS_00023696, TCONS_00223277
Aminotransferase class IV [PTHR11825]	2	TCONS_00056853, TCONS_00134858
UDP-glucose:Glycoprotein Glucosyltransferase [PTHR11226]	2	TCONS_00066747, TCONS_00141902
U3 small nucleolar ribonucleoprotein complex, subunit Mpp10 [PTHR17039]	2	TCONS_00139619, TCONS_00096450
Myristoylated alanine-rich C-kinase substrate MARCKS [PTHR14353]	2	TCONS_00013973, TCONS_00213833
Arginine-tRNA ligase [PTHR11956]	2	TCONS_00218711, TCONS_00202896
LIM-domain binding protein/SEUSS [PTHR10378]	2	TCONS_00193192, TCONS_00030828
Islet cell autoantigen 1/Ica1-like [PTHR10164]	2	TCONS_00153929, TCONS_00228404
Calcium release-activated calcium channel protein [PTHR31501]	2	TCONS_00054399, TCONS_00225666
Pre-mRNA-splicing factor 38 [PTHR23142]	2	TCONS_00005601, TCONS_00003922
Acute myeloid leukemia 1 protein (AML1)/Runt [PTHR11950]	2	TCONS_00212605, TCONS_00164233
Autophagy-related protein 9 [PTHR13038]	2	TCONS_00154556, TCONS_00233573
Biorientation of chromosomes in cell division protein 1-like [PTHR31532]	2	TCONS_00208732, TCONS_00193074
Stathmin family [PTHR10104]	2	TCONS_00161593, TCONS_00013428
Calcipressin [PTHR10300]	2	TCONS_00164211, TCONS_00001712
Heparan sulphate 6-sulfotransferase/Protein-tyrosine sulfotransferase [PTHR12812]	2	TCONS_00151517, TCONS_00276023
U1 small nuclear ribonucleoprotein A/U2 small nuclear ribonucleoprotein B'' [PTHR10501]	2	TCONS_00125272, TCONS_00156733
Ribosomal protein S17/S11 [PTHR10744]	2	TCONS_00055150, TCONS_00126736
FAM122 [PTHR22227]	2	TCONS_00246010, TCONS_00276082
Cleft lip and palate transmembrane 1 [PTHR21347]	2	TCONS_00125935, TCONS_00203895
Tumour protein D52 [PTHR19307]	2	TCONS_00241631, TCONS_00214062
Dynein 1 light intermediate chain [PTHR12688]	2	TCONS_00180132, TCONS_00096985
Ribosomal protein S26e [PTHR12538]	2	TCONS_00052354, TCONS_00066881
Caveolin [PTHR10844]	2	TCONS_00226063, TCONS_00226084
Mpv17/PMP22 [PTHR11266]	2	TCONS_00147812, TCONS_00088268
LIM and senescent cell antigen-like-containing domain protein 1 [PTHR24210]	2	TCONS_00151073, TCONS_00141130
Autophagy-related protein 1010 [PTHR13292]	2	TCONS_00050884, TCONS_00058239
Ribosomal protein S6e [PTHR11502]	2	TCONS_00249465, TCONS_00249469
ER lumen protein retaining receptor [PTHR10585]	2	TCONS_00167249, TCONS_00134771
Glycosyl transferase, family 13 [PTHR10468]	2	TCONS_00209428, TCONS_00015001
SCAR/WAVE family [PTHR12902]	2	TCONS_00013572, TCONS_00219215
AMP deaminase [PTHR11359]	2	TCONS_00005719, TCONS_00033308
Protein FAM72 [PTHR31841]	2	TCONS_00017479, TCONS_00021006
COPII coat assembly protein, Sec16 [PTHR13402]	2	TCONS_00020096, TCONS_00253058
Cytochrome c oxidase, subunit VIIa [PTHR10510]	2	TCONS_00132790, TCONS_00148355
Plexin domain-containing protein [PTHR13055]	2	TCONS_00023993, TCONS_00110232
Glycosyl transferase, family 43 [PTHR10896]	2	TCONS_00218295, TCONS_00043431
G patch domain-containing protein 2 [PTHR14195]	2	TCONS_00021385, TCONS_00070464
ATPase, V1 complex, subunit C [PTHR10137]	2	TCONS_00137401, TCONS_00237959
Uncharacterised protein family TMEM39 [PTHR12995]	2	TCONS_00002398, TCONS_00183408
GOLM1/CASC4 family [PTHR15896]	2	TCONS_00250882, TCONS_00078376
Pyrroline-5-carboxylate reductase [PTHR11645]	2	TCONS_00021682, TCONS_00243868
Glycerol-3-phosphate O-acyltransferase/Dihydroxyacetone phosphate acyltransferase [PTHR12563]	2	TCONS_00031100, TCONS_00010931
Splicing factor 3B subunit 5/RDS3 complex subunit 10 [PTHR20978]	2	TCONS_00214548, TCONS_00220296
Ribosomal protein L26/L24P, eukaryotic/archaeal [PTHR11143]	2	TCONS_00029669, TCONS_00203096
MEMO1 family [PTHR11060]	2	TCONS_00148014, TCONS_00164300
Transcription initiation factor IID, 18kDa subunit [PTHR11380]	2	TCONS_00217795, TCONS_00016837
Wolframin family [PTHR13098]	2	TCONS_00188009, TCONS_00192863
Protein of unknown function DUF1151 [PTHR16768]	2	TCONS_00182201, TCONS_00028039
Autophagy-related protein 2 [PTHR13190]	2	TCONS_00075956, TCONS_00043919
Integral membrane protein GPR137 [PTHR15146]	2	TCONS_00011076, TCONS_00035844
Coiled-coil domain-containing protein 137 [PTHR21838]	1	TCONS_00106340
Hamartin [PTHR15154]	1	TCONS_00252792
Tastin [PTHR15289]	1	TCONS_00050439
Macrophage colony stimulating factor-1 [PTHR10058]	1	TCONS_00005813
Dim1 family [PTHR12052]	1	TCONS_00097816
Small nuclear ribonucleoprotein E [PTHR11193]	1	TCONS_00009701
Exocyst complex protein Exo70 [PTHR12542]	1	TCONS_00113894
Ribosomal RNA assembly KRR1 [PTHR12581]	1	TCONS_00059898
Decaprenyl diphosphate synthase-like [PTHR10291]	1	TCONS_00001940
Endothelial protein C receptor [PTHR15349]	1	TCONS_00157390
Nuclear cap-binding protein subunit 2 [PTHR18847]	1	TCONS_00186762
Pirin [PTHR13903]	1	TCONS_00273561
Potassium channel, calcium-activated, SK [PTHR10153]	1	TCONS_00134034
Vacuolar membrane-associated protein Iml1 [PTHR13179]	1	TCONS_00166775
CD34 antigen [PTHR16677]	1	TCONS_00021092
LAMTOR1-like [PTHR13401]	1	TCONS_00044892
Vitelline membrane outer layer protein I (VOMI) [PTHR18841]	1	TCONS_00107403
Peptidase C1B, bleomycin hydrolase [PTHR10363]	1	TCONS_00109556
Gamma-secretase-activating protein family [PTHR13630]	1	TCONS_00230696
Protein of unknown function DUF2363 [PTHR15975]	1	TCONS_00140849
GINS complex, subunit Psf3 [PTHR22768]	1	TCONS_00090920
Neurochondrin [PTHR13109]	1	TCONS_00002657
Cytochrome C oxidase, subunit VIIB [PTHR16716]	1	TCONS_00271305
Coenzyme A transferase family I [PTHR13707]	1	TCONS_00204771
Keratin-associated protein, PMG type [PTHR19051]	1	TCONS_00163940
Mitochondrial proteolipid [PTHR15233]	1	TCONS_00076381
Zinc finger protein NOA36 [PTHR13214]	1	TCONS_00191223
Eukaryotic rRNA processing [PTHR13028]	1	TCONS_00014702
Putative sodium bile acid cotransporter [PTHR18640]	1	TCONS_00196357
Alpha-ketoglutarate-dependent dioxygenase alkB homologue 4 [PTHR12463]	1	TCONS_00231845
Ribosomal protein L39e [PTHR19970]	1	TCONS_00186233
Nucleolar and spindle-associated protein 1 [PTHR15874]	1	TCONS_00078017
Kinetochore protein Ndc80 [PTHR10643]	1	TCONS_00115379
Concentrative nucleoside transporter [PTHR10590]	1	TCONS_00080766
Urea transporter [PTHR10464]	1	TCONS_00116616
Transmembrane protein 223 [PTHR14549]	1	TCONS_00043539
Actin-related protein 2/3 complex subunit 2 [PTHR12058]	1	TCONS_00145006
Mitochondrial matrix Mmp37 [PTHR13619]	1	TCONS_00179486
Pre-mRNA-processing-splicing factor 8 [PTHR11140]	1	TCONS_00106996
Brain acid soluble protein 1 [PTHR23212]	1	TCONS_00198203
DAP1/DAPL1 [PTHR13177]	1	TCONS_00204115
Proliferating cell nuclear antigen, PCNA [PTHR11352]	1	TCONS_00159408
Eukaryotic translation initiation factor 3 subunit J [PTHR21681]	1	TCONS_00078400
Vacuolar (H+)-ATPase G subunit [PTHR12713]	1	TCONS_00247303
Nitrogen permease regulator 3 [PTHR13153]	1	TCONS_00093217
Ragulator complex protein LAMTOR5 [PTHR13342]	1	TCONS_00016940
Transmembrane protein 135 [PTHR12459]	1	TCONS_00037998
NADH:ubiquinone oxidoreductase subunit B14.5a [PTHR12485]	1	TCONS_00129972
BCP1 family [PTHR13261]	1	TCONS_00027351
Catalase, mono-functional, haem-containing [PTHR11465]	1	TCONS_00034081
Transcription factor Spt20 [PTHR13526]	1	TCONS_00065748
Triosephosphate isomerase [PTHR21139]	1	TCONS_00048667
Aspartyl/glutamyl-tRNA(Asn/Gln) amidotransferase, subunit B /E [PTHR11659]	1	TCONS_00196454
Conserved oligomeric Golgi complex subunit 6 [PTHR21506]	1	TCONS_00063607
Prostate androgen-regulated mucin-like protein 1 [PTHR35453]	1	TCONS_00189651
Interleukin-33 [PTHR21114]	1	TCONS_00244830
Protein MGARP [PTHR22910]	1	TCONS_00196093
Myo-inositol-1-phosphate synthase [PTHR11510]	1	TCONS_00131689
Cerebellar degeneration-related protein 2 [PTHR19232]	1	TCONS_00105357
Arginine-tRNA-protein transferase [PTHR21367]	1	TCONS_00031398
Mitochondrial import inner membrane translocase subunit Tim10/Tim12 [PTHR11038]	1	TCONS_00042906
TRAPP I complex, subunit 5 [PTHR20902]	1	TCONS_00121313
Coiled-coil domain-containing protein 14 [PTHR22367]	1	TCONS_00183691
Fructose-1,6-bisphosphatase class 1 [PTHR11556]	1	TCONS_00251212
BRI3-binding protein [PTHR31253]	1	TCONS_00054791
Nucleolar protein 14 [PTHR23183]	1	TCONS_00192758
Phosphate transporter [PTHR11101]	1	TCONS_00141356
ATPase, F0 complex, subunit A [PTHR11410]	1	TCONS_00000028
Isy1-like splicing [PTHR13021]	1	TCONS_00184050
Cytochrome c oxidase subunit 6C [PTHR12916]	1	TCONS_00242343
Ribosomal RNA-processing protein 15 [PTHR13245]	1	TCONS_00010398
TRAF3-interacting protein 1 [PTHR31363]	1	TCONS_00146385
Cholecystokinin-like [PTHR10786]	1	TCONS_00180504
Protein POF1B [PTHR22546]	1	TCONS_00275189
Thymidine/pyrimidine-nucleoside phosphorylase [PTHR10515]	1	TCONS_00170941
Mediator complex, subunit Med31 [PTHR13186]	1	TCONS_00107605
Dynactin subunit 4 [PTHR13034]	1	TCONS_00208161
Ubiquitin fusion degradation protein UFD1 [PTHR12555]	1	TCONS_00168461
Cilia/flagella-associated protein 20/WDR90/C3orf67 [PTHR12458]	1	TCONS_00096769
AP-5 complex subunit sigma-1 [PTHR16120]	1	TCONS_00156433
RNA demethylase ALKBH5 [PTHR32074]	1	TCONS_00100794
Ribonuclease HII/HIII [PTHR10954]	1	TCONS_00122134
Phosphotriesterase [PTHR10819]	1	TCONS_00023912
DNA helicase [PTHR23274]	1	TCONS_00083993
Store-operated calcium entry-associated regulatory factor [PTHR15929]	1	TCONS_00240271
Nucleoside phosphorylase [PTHR21234]	1	TCONS_00223423
Tat binding protein 1-interacting [PTHR15938]	1	TCONS_00110861
Diphthine--ammonia ligase/Uncharacterised protein MJ0570 [PTHR12196]	1	TCONS_00082205
Ribosomal protein L14P [PTHR11761]	1	TCONS_00163888
S-formylglutathione hydrolase [PTHR10061]	1	TCONS_00066106
GWT1 [PTHR20661]	1	TCONS_00102141
Apyrase [PTHR13023]	1	TCONS_00114261
Glutamate--cysteine ligase regulatory subunit [PTHR13295]	1	TCONS_00016517
Cleavage/polyadenylation specificity factor subunit 5 [PTHR13047]	1	TCONS_00096572
Piezo family [PTHR13167]	1	TCONS_00098708
Anaphase-promoting complex subunit 4 [PTHR13260]	1	TCONS_00188519
Intracellular hyaluronic acid binding protein [PTHR18956]	1	TCONS_00202812
Methylmalonic aciduria and homocystinuria type D protein [PTHR13192]	1	TCONS_00151987
Muellerian-inhibiting factor [PTHR15009]	1	TCONS_00120614
Protein of unknown function DUF2046 [PTHR15276]	1	TCONS_00029246
Transmembrane protein 127 [PTHR28358]	1	TCONS_00150485
Eukaryotic translation initiation factor 3 subunit D [PTHR12399]	1	TCONS_00169835
Vps72/YL1 family [PTHR13275]	1	TCONS_00018095
Ferrochelatase [PTHR11108]	1	TCONS_00119399
Ribose 5-phosphate isomerase, type A [PTHR11934]	1	TCONS_00140371
Coiled-coil domain-containing protein 149-A [PTHR21682]	1	TCONS_00193318
Ribulose-phosphate 3-epimerase-like [PTHR11749]	1	TCONS_00144732
Putative S-adenosyl-L-methionine-dependent methyltransferase MidA [PTHR12049]	1	TCONS_00138344
Stress-associated endoplasmic reticulum protein [PTHR15601]	1	TCONS_00063735
Centrosome and spindle pole associated protein 1 [PTHR21616]	1	TCONS_00237007
Achaete-scute transcription factor-related [PTHR13935]	1	TCONS_00040448
Gametogenetin-binding protein 2 [PTHR13601]	1	TCONS_00102147
XAP5 protein [PTHR12722]	1	TCONS_00273082
Transmembrane protein 183 [PTHR20988]	1	TCONS_00009618
Protein PBDC1, metazoa/fungi [PTHR13410]	1	TCONS_00271292
Ham1-like protein [PTHR11067]	1	TCONS_00156395
Conserved oligomeric Golgi complex, subunit 3 [PTHR13302]	1	TCONS_00063802
Protein CASC3 [PTHR13434]	1	TCONS_00102526
Elongator complex protein 5 [PTHR15641]	1	TCONS_00099838
BAALC [PTHR14731]	1	TCONS_00237971
Nuclear cap-binding protein subunit 3 [PTHR16291]	1	TCONS_00107255
Transmembrane protein TqsA-like [PTHR21716]	1	TCONS_00251633
F-actin-capping protein subunit beta [PTHR10619]	1	TCONS_00012926
Mannose-6-phosphate isomerase [PTHR10309]	1	TCONS_00079993
Methylpurine-DNA glycosylase (MPG) [PTHR10429]	1	TCONS_00086550
Protein of unknown function DUF4581 [PTHR32008]	1	TCONS_00222788
NADH dehydrogenase [ubiquinone] 1 beta subcomplex subunit 3 [PTHR15082]	1	TCONS_00144231
Nuclear fragile X mental retardation-interacting protein 2 [PTHR28333]	1	TCONS_00109471
Eukaryotic translation initiation factor 3 subunit G [PTHR10352]	1	TCONS_00130227
Protein FAM78 [PTHR31655]	1	TCONS_00252716
Cytochrome c1 [PTHR10266]	1	TCONS_00238957
Mirror-image polydactyly gene 1 protein [PTHR22089]	1	TCONS_00068658
NADH:ubiquinone oxidoreductase, NDUFB5/SGDH subunit [PTHR13178]	1	TCONS_00177693
ATPase, F0 complex, subunit D, mitochondrial [PTHR12700]	1	TCONS_00113554
Transmembrane and coiled-coil domain-containing protein 2/5 [PTHR22422]	1	TCONS_00049748
Endomucin [PTHR15869]	1	TCONS_00195257
RuvB-like [PTHR11093]	1	TCONS_00126558
TP53-target gene 5 protein [PTHR15562]	1	TCONS_00158009
Small acidic protein [PTHR22175]	1	TCONS_00033509
P25-alpha [PTHR12932]	1	TCONS_00097191
6-pyruvoyl tetrahydropterin synthase/QueD family protein [PTHR12589]	1	TCONS_00038686
Sarcospan [PTHR15260]	1	TCONS_00049672
Protein of unknown function DUF727 [PTHR12490]	1	TCONS_00071188
Calcium signal-modulating cyclophilin ligand [PTHR15026]	1	TCONS_00201261
Myb/SANT-like DNA-binding domain-containing protein 4 [PTHR21732]	1	TCONS_00046354
Fat storage-inducing transmembrane protein [PTHR23129]	1	TCONS_00160734
P-selectin glycoprotein ligand 1 [PTHR17384]	1	TCONS_00061034
OKL38 family [PTHR15192]	1	TCONS_00237452
Glycoprotein hormone receptor family [PTHR24372]	1	TCONS_00070640
Barrier- to-autointegration factor, BAF [PTHR12912]	1	TCONS_00036362
Peptidyl-tRNA hydrolase [PTHR17224]	1	TCONS_00252318
Myc target protein 1 [PTHR14869]	1	TCONS_00214785
GLE1-like [PTHR12960]	1	TCONS_00247982
Thymidine kinase [PTHR11441]	1	TCONS_00114126
T-cell activation inhibitor, mitochondrial [PTHR31596]	1	TCONS_00173200
Proline/serine-rich coiled-coil protein 1/G2 and S phase-expressed protein 1 [PTHR21584]	1	TCONS_00016848
Transmembrane protein 187 [PTHR15066]	1	TCONS_00272957
Translocation protein Sec62 [PTHR12443]	1	TCONS_00177439
Protein C10 [PTHR13463]	1	TCONS_00048733
Exosome-associated factor Rrp47/DNA strand repair C1D [PTHR15341]	1	TCONS_00149160
Divalent ion tolerance protein, CutA [PTHR23419]	1	TCONS_00217137
Tektin [PTHR19960]	1	TCONS_00268950
Group XII secretory phospholipase A2 precursor [PTHR12824]	1	TCONS_00195606
Protein-tyrosine sulfotransferase [PTHR12788]	1	TCONS_00223808
Lipoyl synthase [PTHR10949]	1	TCONS_00188779
Xanthine/uracil/vitamin C permease [PTHR11119]	1	TCONS_00159376
Phosphoenolpyruvate carboxykinase, GTP-utilising [PTHR11561]	1	TCONS_00068014
Glutamate-rich protein 2 [PTHR21520]	1	TCONS_00143091
Glutaminase [PTHR12544]	1	TCONS_00143907
P53-induced protein [PTHR14399]	1	TCONS_00220134
Out at first protein [PTHR13423]	1	TCONS_00039331
Centriolar coiled-coil protein of 110 kDa [PTHR13594]	1	TCONS_00088478
Synaptonemal complex central element protein 1 [PTHR21731]	1	TCONS_00031786
Phosphoglucose isomerase (PGI) [PTHR11469]	1	TCONS_00123968
Cysteinyl-tRNA synthetase/mycothiol ligase [PTHR10890]	1	TCONS_00040515
Small nuclear RNA activating complex subunit 2-like [PTHR15132]	1	TCONS_00121373
U1 small nuclear ribonucleoprotein C [PTHR31148]	1	TCONS_00211918
tRNA-splicing ligase, RtcB [PTHR11118]	1	TCONS_00169621
Nuclear RNA export factor [PTHR10662]	1	TCONS_00043548
Twisted gastrulation (Tsg) protein [PTHR12312]	1	TCONS_00115637
FAM184 family [PTHR18870]	1	TCONS_00219505
Coatomer delta subunit [PTHR10121]	1	TCONS_00039080
Nrap protein [PTHR17972]	1	TCONS_00249747
Prefoldin subunit 2 [PTHR13303]	1	TCONS_00019488
Glycoprotein hormone alpha chain [PTHR11509]	1	TCONS_00218685
Kinesin-associated protein 3 [PTHR15605]	1	TCONS_00019891
Ribosomal protein L15, bacterial-type [PTHR12934]	1	TCONS_00236626
NADH:ubiquinone oxidoreductase, subunit NDUFB4 [PTHR15469]	1	TCONS_00175655
RNA polymerase Rpc34-like [PTHR12780]	1	TCONS_00156810
Cdc73/Parafibromin [PTHR12466]	1	TCONS_00009304
Ribosomal protein L27e [PTHR10497]	1	TCONS_00102937
Nuclear factor related to kappa-B-binding protein [PTHR13052]	1	TCONS_00047607
Eukaryotic translation initiation factor 3 subunit B [PTHR14068]	1	TCONS_00221793
GPI transamidase component PIG-T [PTHR12959]	1	TCONS_00158031
ATPase, F1 complex, gamma subunit [PTHR11693]	1	TCONS_00023625
Bystin [PTHR12821]	1	TCONS_00212249
Centrosomal protein of 95kDa [PTHR22545]	1	TCONS_00104883
Neuritin family [PTHR15902]	1	TCONS_00215530
Peptidoglycan recognition protein [PTHR11022]	1	TCONS_00134405
COP9 signalosome, subunit CSN8 [PTHR13339]	1	TCONS_00146228
Co-chaperone Hsc20 [PTHR14021]	1	TCONS_00166359
Exocyst complex component EXOC2/Sec5 [PTHR13043]	1	TCONS_00215342
Ubiquitin-fold modifier-conjugating enzyme 1 [PTHR12921]	1	TCONS_00008080
Protein HEG [PTHR24037]	1	TCONS_00183754
Pyruvate kinase [PTHR11817]	1	TCONS_00084520
Centrosomal protein POC5 [PTHR28618]	1	TCONS_00205571
Glomulin/ALF4 [PTHR15430]	1	TCONS_00016408
Podocalyxin [PTHR12067]	1	TCONS_00232867
Phosphatidyl-N-methylethanolamine/N-methyltransferase [PTHR15458]	1	TCONS_00108611
Telomere-associated protein Rif1 [PTHR22928]	1	TCONS_00142602
Anaphase-promoting complex subunit 16 [PTHR31564]	1	TCONS_00025340
Putative RNA methyltransferase [PTHR12150]	1	TCONS_00252559
Cytochrome c oxidase, subunit Va/VI [PTHR14200]	1	TCONS_00084905
CXC chemokine 16 [PTHR14385]	1	TCONS_00107395
Protein of unknown function UPF0568 [PTHR15924]	1	TCONS_00069035
Peroxisomal membrane protein 11C, metazoa [PTHR20990]	1	TCONS_00129863
TMEM9 [PTHR13064]	1	TCONS_00041169
Spindle and kinetochore-associated protein 3 [PTHR28543]	1	TCONS_00065278
RNA polymerase-associated protein Rtf1 [PTHR13115]	1	TCONS_00078039
Atg6/Beclin [PTHR12768]	1	TCONS_00110955
Progesterone-induced-blocking factor 1 [PTHR18950]	1	TCONS_00064254
UPF0505 family [PTHR13673]	1	TCONS_00088493
Selenium-binding protein [PTHR23300]	1	TCONS_00018173
Intraflagellar transport complex B protein 46 [PTHR13376]	1	TCONS_00046950
Cation channel sperm-associated protein, subunit gamma [PTHR14327]	1	TCONS_00124755
tRNA-specific 2-thiouridylase [PTHR11933]	1	TCONS_00167934
Protein virilizer [PTHR23185]	1	TCONS_00242151
DNA repair protein Rad50, eukaryotes [PTHR18867]	1	TCONS_00201128
Prostate apoptosis response 4 [PTHR15093]	1	TCONS_00060005
Maspardin [PTHR15913]	1	TCONS_00084008
Exosome complex RNA-binding protein 1/RRP40/RRP4 [PTHR21321]	1	TCONS_00248286
Uncharacterised protein KIAA0556 [PTHR21534]	1	TCONS_00089047
FAM178 family [PTHR16046]	1	TCONS_00026446
ACN9 [PTHR13137]	1	TCONS_00225044
Clp protease proteolytic subunit /Translocation-enhancing protein TepA [PTHR10381]	1	TCONS_00121109
Transmembrane protein adipocyte-associated 1 [PTHR15876]	1	TCONS_00183944
Ribosomal protein L22, bacterial/chloroplast-type [PTHR13501]	1	TCONS_00202634
TVP18/Calcium channel flower [PTHR13314]	1	TCONS_00248515
Aromatic amino acid hydroxylase [PTHR11473]	1	TCONS_00041705
Elongator complex subunit Iki3 [PTHR12747]	1	TCONS_00251619
Epimerase family protein SDR39U1 [PTHR11092]	1	TCONS_00073176
M-phase phosphoprotein 6 [PTHR13582]	1	TCONS_00098281
Translation initiation factor 3 [PTHR10938]	1	TCONS_00065434
Intraflagellar transport protein 81 [PTHR15614]	1	TCONS_00053748
Nucleoporin, Nup155-like [PTHR10350]	1	TCONS_00204603
Decidual protein, progesterone induced [PTHR15426]	1	TCONS_00028795
Conserved oligomeric Golgi complex subunit 7 [PTHR21443]	1	TCONS_00095291
Serologically defined colon cancer antigen 8 [PTHR34343]	1	TCONS_00011257
Coiled-coil domain-containing protein 142 [PTHR21436]	1	TCONS_00149794
Replication termination factor 2 [PTHR12775]	1	TCONS_00158417
HAUS augmin-like complex subunit 6 [PTHR16151]	1	TCONS_00249452
BLOC-1 complex, pallidin subunit [PTHR31328]	1	TCONS_00078520
Secreted and transmembrane protein 1 [PTHR15123]	1	TCONS_00114911
UAP56-interacting factor [PTHR21038]	1	TCONS_00179003
Cancer-associated antigen RCAS1 [PTHR15208]	1	TCONS_00238124
Glycogen debranching enzyme [PTHR10569]	1	TCONS_00005402
Kynureninase [PTHR14084]	1	TCONS_00142342
Transmembrane protein 168 [PTHR14437]	1	TCONS_00232333
Solute carrier family 43 member 3 [PTHR20765]	1	TCONS_00042858
DapA-like [PTHR12128]	1	TCONS_00009095
A1 cistron-splicing factor, AAR2 [PTHR12689]	1	TCONS_00157531
Fanconi anaemia group C protein [PTHR16798]	1	TCONS_00251222
Transcription initiation factor IIF, beta subunit [PTHR10445]	1	TCONS_00063762
Mitotic-spindle organizing protein 1 [PTHR28520]	1	TCONS_00066504
Erlin1/2 [PTHR15351]	1	TCONS_00235990
Fanconi anemia group B protein [PTHR28450]	1	TCONS_00273528
Stem cell factor [PTHR11574]	1	TCONS_00060196
D-amino-acid oxidase [PTHR11530]	1	TCONS_00219225
COG complex component, COG2 [PTHR12961]	1	TCONS_00010894
Alpha-ketoglutarate-dependent dioxygenase FTO [PTHR31291]	1	TCONS_00090407
Rieske iron-sulphur protein [PTHR10134]	1	TCONS_00132336
Retrieval of early ER protein Rer1 [PTHR10743]	1	TCONS_00000337
Donson [PTHR12972]	1	TCONS_00164142
Centrosomal protein kizuna [PTHR16299]	1	TCONS_00156901
Deoxyribonuclease II [PTHR10858]	1	TCONS_00130896
ADP-specific phosphofructokinase/glucokinase [PTHR21208]	1	TCONS_00084630
Peptidase M8, leishmanolysin [PTHR10942]	1	TCONS_00179045
TORC2 component Sin1/Avo1 [PTHR13335]	1	TCONS_00252251
Anaphase-promoting complex subunit 15 [PTHR22526]	1	TCONS_00044896
Transcription factor DEAF-1 [PTHR10237]	1	TCONS_00040185
Dolichyl-diphosphooligosaccharide--protein glycosyltransferase 48 kDa subunit [PTHR10830]	1	TCONS_00012980
Claspin [PTHR14396]	1	TCONS_00014214
Arv1 protein [PTHR14467]	1	TCONS_00010915
INO80 complex subunit E [PTHR21812]	1	TCONS_00089413
KAT8 regulatory NSL complex subunit 2 [PTHR13453]	1	TCONS_00057715
Cytochrome c, class IA/ IB [PTHR11961]	1	TCONS_00228820
Protein of unknown function DUF3827 [PTHR21590]	1	TCONS_00233087
Ribosomal RNA large subunit methyltransferase F-like [PTHR13393]	1	TCONS_00107116
ATPase, F0 complex, subunit F6, mitochondrial [PTHR12441]	1	TCONS_00163804
Hydroxymethylglutaryl-CoA reductase, class I/II [PTHR10572]	1	TCONS_00199674
Hermansky-Pudlak syndrome 4 protein [PTHR14407]	1	TCONS_00169078
ATPase, V1 complex, subunit H [PTHR10698]	1	TCONS_00240924
ER membrane protein complex subunit 6 [PTHR20994]	1	TCONS_00099382
Ribosome biogenesis protein BRX1 [PTHR13634]	1	TCONS_00198473
Zinc finger C2HC domain-containing protein 1C [PTHR14649]	1	TCONS_00070356
Uncharacterised protein C12orf43 [PTHR14482]	1	TCONS_00061922
Proteasome maturation factor Ump1 [PTHR12828]	1	TCONS_00063316
Metal-dependent protein hydrolase [PTHR11215]	1	TCONS_00051058
Coiled-coil domain-containing protein 167 [PTHR31759]	1	TCONS_00217395
TmcA/NAT10/Kre33 [PTHR10925]	1	TCONS_00034045
3'-RNA ribose 2'-O-methyltransferase, Hen1 [PTHR21404]	1	TCONS_00016788
Acidic fibroblast growth factor intracellular-binding protein [PTHR13223]	1	TCONS_00044238
RelA-associated inhibitor [PTHR24164]	1	TCONS_00134206
Pre-mRNA-splicing factor Cwf15/Cwc15 [PTHR12718]	1	TCONS_00046041
Fukutin-related [PTHR15407]	1	TCONS_00247048
Pyridoxine kinase [PTHR10534]	1	TCONS_00163109
GPI ethanolamine phosphate transferase 1 [PTHR12250]	1	TCONS_00119506
Nicotinate phosphoribosyltransferase family [PTHR11098]	1	TCONS_00232129
Dysbindin [PTHR16294]	1	TCONS_00215833
Deoxyribose-phosphate aldolase [PTHR10889]	1	TCONS_00049372
Origin recognition complex, subunit 3 [PTHR12748]	1	TCONS_00213330
Gonadal family [PTHR13054]	1	TCONS_00168585
NADH dehydrogenase [ubiquinone] 1 alpha subcomplex subunit 12 [PTHR12910]	1	TCONS_00060393
Peptide chain release factor eRF1/aRF1 [PTHR10113]	1	TCONS_00207429
Protein of unknown function DUF2228, C2H2, APLF-like [PTHR13386]	1	TCONS_00196833
Ribosomal RNA small subunit methyltransferase H [PTHR11265]	1	TCONS_00033878
Protein of unknown function DUF2369 [PTHR14619]	1	TCONS_00195826
Transmembrane protein 98 [PTHR32510]	1	TCONS_00101937
Cytochrome b-c1 complex subunit 8 [PTHR12119]	1	TCONS_00201161
Protein Lines [PTHR16057]	1	TCONS_00086234
Renal dipeptidase family [PTHR10443]	1	TCONS_00097395
Inositol-pentakisphosphate 2-kinase [PTHR14456]	1	TCONS_00251141
Protein FAM221A/B [PTHR31214]	1	TCONS_00222530
PLAC1 family [PTHR14380]	1	TCONS_00276072
Joubert syndrome-associated protein [PTHR14492]	1	TCONS_00204579
tRNA pseudouridine synthase B family [PTHR23127]	1	TCONS_00273133
Mitochondrial import inner membrane translocase subunit Tim21 [PTHR13032]	1	TCONS_00117354
Ribosomal protein L30e [PTHR11449]	1	TCONS_00242239
Small-subunit processome, Utp11 [PTHR12838]	1	TCONS_00002782
Deoxyhypusine synthase [PTHR11703]	1	TCONS_00130775
Coiled-coil domain-containing protein 134 [PTHR14735]	1	TCONS_00167574
Elongator complex protein 4 [PTHR12896]	1	TCONS_00033931
Interleukin-18 [PTHR11326]	1	TCONS_00046613
S-adenosylmethionine decarboxylase [PTHR11570]	1	TCONS_00213722
Ribosomal protein L47, mitochondrial [PTHR21183]	1	TCONS_00185747
Surfeit locus 6 [PTHR14369]	1	TCONS_00252851
Actin-related protein 2/3 complex subunit 1 [PTHR10709]	1	TCONS_00225117
Microtubule-associated protein, MAP65/Ase1/PRC1 [PTHR19321]	1	TCONS_00085938
Malate dehydrogenase, type 2 [PTHR23382]	1	TCONS_00139230
Transmembrane protein C5orf28-like [PTHR13628]	1	TCONS_00204848
Frataxin/CyaY [PTHR16821]	1	TCONS_00246015
TMEM70 family [PTHR13281]	1	TCONS_00237158
Protection of telomeres protein 1 [PTHR14513]	1	TCONS_00232590
Golgin subfamily B member 1 [PTHR18887]	1	TCONS_00183538
Glycoside hydrolase family 63 [PTHR10412]	1	TCONS_00149779
DNA-directed DNA-polymerase, family A, mitochondria [PTHR10267]	1	TCONS_00085788
ATPase, V0 complex, subunit d [PTHR11028]	1	TCONS_00097211
Lipid droplet-associated hydrolase [PTHR13390]	1	TCONS_00147481
Alkylated DNA repair protein AlkB [PTHR16557]	1	TCONS_00075232
Uncoordinated protein 13 (Unc-13) [PTHR10480]	1	TCONS_00245418
VPRBP/DCAF1 family [PTHR13129]	1	TCONS_00181717
Rab3-GAP regulatory subunit [PTHR12472]	1	TCONS_00021444
Root UVB sensitive family [PTHR12770]	1	TCONS_00096058
Glycosyl transferase, family 11 [PTHR11927]	1	TCONS_00134851
Hepatocellular carcinoma-associated antigen 59 [PTHR13486]	1	TCONS_00252642
Sarcoglycan alpha/epsilon [PTHR10132]	1	TCONS_00231174
Peroxisomal membrane protein 14 [PTHR23058]	1	TCONS_00000794
IQ calmodulin-binding motif-containing protein 1 [PTHR15673]	1	TCONS_00183555
Cell death regulator Aven [PTHR16524]	1	TCONS_00082062
Bone marrow stromal antigen 2 [PTHR15190]	1	TCONS_00131554
Translocon-associated protein subunit gamma [PTHR13399]	1	TCONS_00185119
Phosphotyrosyl phosphatase activator, PTPA [PTHR10012]	1	TCONS_00248108
Protein of unknown function DUF866, eukaryotic [PTHR12857]	1	TCONS_00015381
Phospholipase D, phosphatidylserine synthase type [PTHR12586]	1	TCONS_00106018
Myozenin [PTHR15941]	1	TCONS_00202420
ZW10 interactor [PTHR31504]	1	TCONS_00029186
UDP-glucose/GDP-mannose dehydrogenase [PTHR11374]	1	TCONS_00193521
Ripply family [PTHR16770]	1	TCONS_00275503
Protein male-specific lethal-1 [PTHR21656]	1	TCONS_00102511
Protein of unknown function DUF842, eukaryotic [PTHR21096]	1	TCONS_00149502
Leucine-rich repeat-containing 41 [PTHR15354]	1	TCONS_00015013
Ribosomal protein S23/Rsm25, mitochondrial [PTHR15925]	1	TCONS_00112259
Phosphatidylinositol 4,5-bisphosphate 4-phosphatase [PTHR21014]	1	TCONS_00241960
Ribophorin I [PTHR21049]	1	TCONS_00184006
Beta-thymosin [PTHR12021]	1	TCONS_00140082
Bardet-Biedl syndrome 5 protein [PTHR21351]	1	TCONS_00142992
Aurora borealis protein [PTHR14728]	1	TCONS_00064242
Transmembrane protein 186 [PTHR13603]	1	TCONS_00094435
TPX2 [PTHR14326]	1	TCONS_00157131
Corneodesmosin [PTHR23207]	1	TCONS_00211296
Glycosyltransferase, ALG3 [PTHR12646]	1	TCONS_00185958
TRAPP III complex, Trs85 [PTHR12975]	1	TCONS_00118550
Myelin proteolipid protein PLP [PTHR11683]	1	TCONS_00273507
Transaldolase/Fructose-6-phosphate aldolase [PTHR10683]	1	TCONS_00032343
Alpha-N-methyltransferase NTM1 [PTHR12753]	1	TCONS_00248196
GPI mannosyltransferase 2 [PTHR12468]	1	TCONS_00002016
Tapt1 family [PTHR13317]	1	TCONS_00193162
Glycosyl transferase, family 17 [PTHR12224]	1	TCONS_00167369
Transmembrane protein 176A/B [PTHR15756]	1	TCONS_00233549
Ribosomal protein L34Ae [PTHR10759]	1	TCONS_00190579
Ribosome recycling factor [PTHR20982]	1	TCONS_00247469
Ribosomal protein S10 [PTHR11700]	1	TCONS_00241030
TRIC channel [PTHR12454]	1	TCONS_00247066
Protein of unknown function DUF974 [PTHR13134]	1	TCONS_00199140
Eukaryotic translation initiation factor 3 subunit K [PTHR13022]	1	TCONS_00124828
Vitamin K-dependent gamma-carboxylase [PTHR12639]	1	TCONS_00150086
Transmembrane protein 43 family [PTHR13416]	1	TCONS_00171942
Fas apoptotic inhibitory molecule 1 [PTHR13088]	1	TCONS_00176531
Mitochondria-eating protein [PTHR21771]	1	TCONS_00189096
DNA-directed RNA polymerase III subunit RPC4 [PTHR13408]	1	TCONS_00235306
GTP cyclohydrolase 1 type 2/Nif3 [PTHR13799]	1	TCONS_00144210
Protein of unknown function DUF4617 [PTHR21604]	1	TCONS_00049924
Adrenocortical dysplasia protein [PTHR14487]	1	TCONS_00097251
Ribosomal protein L2 [PTHR13691]	1	TCONS_00244247
Ubiquinone biosynthesis protein Coq7 [PTHR11237]	1	TCONS_00088423
O-phosphoseryl-tRNA(Sec) selenium transferase [PTHR12944]	1	TCONS_00193330
Protein import receptor MAS20 [PTHR12430]	1	TCONS_00022098
DNA oxidative demethylase ALKBH2 [PTHR31573]	1	TCONS_00061107
Ribosome biogenesis protein [PTHR20426]	1	TCONS_00093481
Coproporphyrinogen III oxidase, aerobic [PTHR10755]	1	TCONS_00182849
Selenoprotein T [PTHR13544]	1	TCONS_00176940
ATPase, F0 complex, B chain/subunit B [PTHR12733]	1	TCONS_00005992
dTDP-4-dehydrorhamnose reductase family [PTHR10491]	1	TCONS_00202825
Protein Iojap/ribosomal silencing factor RsfS [PTHR21043]	1	TCONS_00222496
Neurensin [PTHR14796]	1	TCONS_00156203
Origin recognition complex, subunit 2 [PTHR14052]	1	TCONS_00153755
Protein phosphatase inhibitor 1 [PTHR15417]	1	TCONS_00143615
Tyrosyl-DNA phosphodiesterase I [PTHR12415]	1	TCONS_00070809
U2 auxiliary factor small subunit [PTHR12620]	1	TCONS_00164695
Cytosolic endo-beta-N-acetylglucosaminidase [PTHR13246]	1	TCONS_00106073
GTP cyclohydrolase I [PTHR11109]	1	TCONS_00074084
Lysine-rich nucleolar protein 1 [PTHR22426]	1	TCONS_00095027
Polyribonucleotide nucleotidyltransferase [PTHR11252]	1	TCONS_00148831
Protein CDV3 [PTHR16284]	1	TCONS_00176311
Protein FAM131 [PTHR15736]	1	TCONS_00178248
Trans-Golgi network integral membrane protein TGN38 [PTHR23211]	1	TCONS_00150048
Anamorsin [PTHR13273]	1	TCONS_00096658
CDC45 family [PTHR10507]	1	TCONS_00165379
Glycine cleavage system P protein [PTHR11773]	1	TCONS_00249253
Dimethylarginine dimethylaminohydrolase/arginine deiminase [PTHR12737]	1	TCONS_00016173
Transmembrane protein 74-like [PTHR16125]	1	TCONS_00159121
Fyv7/TAP26 [PTHR15657]	1	TCONS_00060118
Pectinacetylesterase/NOTUM [PTHR21562]	1	TCONS_00114733
Breast cancer type 2 susceptibility protein [PTHR11289]	1	TCONS_00063387
Ribosomal biogenesis, methyltransferase, EMG1/NEP1 [PTHR12636]	1	TCONS_00048767
Toll-interleukin 1 receptor domain-containing adaptor protein, Tirap [PTHR22662]	1	TCONS_00039743
Glycogen synthase [PTHR10176]	1	TCONS_00134900
Transmembrane protein 164 [PTHR20948]	1	TCONS_00271864
Receptor-transporting protein [PTHR14402]	1	TCONS_00178508
Programmed cell death protein 10 [PTHR13250]	1	TCONS_00185416
Uncharacterised protein family UPF0239 [PTHR14409]	1	TCONS_00157611
Trafficking protein particle complex subunit [PTHR23249]	1	TCONS_00039137
Isopentenyl-diphosphate delta-isomerase, type 1 [PTHR10885]	1	TCONS_00027668
Clathrin light chain [PTHR10639]	1	TCONS_00245524
Ornithine decarboxylase antizyme [PTHR10279]	1	TCONS_00083978
Folliculin [PTHR31441]	1	TCONS_00108566
UNC79 [PTHR21696]	1	TCONS_00071007
Transmembrane protein 258 [PTHR13636]	1	TCONS_00043263
NADH:ubiquinone oxidoreductase, B18 subunit [PTHR20900]	1	TCONS_00131152
3-hydroxyanthranilic acid dioxygenase [PTHR15497]	1	TCONS_00148370
Peptidase C50, separase [PTHR12792]	1	TCONS_00051016
Astrotactin [PTHR16592]	1	TCONS_00251955
Mitochondria fission 1 protein [PTHR13247]	1	TCONS_00231789
Negative elongation factor A [PTHR13328]	1	TCONS_00192657
Condensin complex subunit 3 [PTHR14418]	1	TCONS_00188400
INO80 complex, subunit Ies2 [PTHR21561]	1	TCONS_00139865
Protein of unknown function DUF716 (TMEM45) [PTHR16007]	1	TCONS_00039826
Fanconi anemia-associated protein of 24 kDa [PTHR31786]	1	TCONS_00123880
Ribosomal protein L19 [PTHR15680]	1	TCONS_00139988
Coiled-coil domain-containing protein 22 [PTHR15668]	1	TCONS_00270559
Ribosomal protein S9 [PTHR21569]	1	TCONS_00141015
Ganglioside GM2 activator [PTHR17357]	1	TCONS_00202461
Mitochondrial antiviral-signalling protein [PTHR21446]	1	TCONS_00156439
Uncharacterised protein family UPF0001 [PTHR10146]	1	TCONS_00236003
ATP12, ATPase F1F0-assembly protein [PTHR21013]	1	TCONS_00108679
Protein jagunal [PTHR20955]	1	TCONS_00171640
Protein of unknown function DUF2366 [PTHR21435]	1	TCONS_00121828
Impact family [PTHR16301]	1	TCONS_00116173
Phosphoglycerate kinase [PTHR11406]	1	TCONS_00271316
DNA damage-inducible transcript 3 [PTHR16833]	1	TCONS_00059292
Centrosomal protein of 290kDa [PTHR18879]	1	TCONS_00060186
Folliculin-interacting protein family [PTHR21634]	1	TCONS_00191801
Protein of unknown function DUF1242 [PTHR13229]	1	TCONS_00122435
Proteasome subunit Rpn10 [PTHR10223]	1	TCONS_00006983
FAM60A [PTHR13422]	1	TCONS_00057152
Transmembrane protein 177 [PTHR21824]	1	TCONS_00141670
FAM173 family [PTHR13610]	1	TCONS_00204083
Mitochondrial 28S ribosomal protein S31 [PTHR13231]	1	TCONS_00065868
Apolipoprotein B receptor [PTHR15964]	1	TCONS_00089072
Calcium-dependent secretion activator [PTHR12166]	1	TCONS_00232527
Caprin [PTHR22922]	1	TCONS_00057106
Peroxisomal targeting signal 1 receptor family [PTHR10130]	1	TCONS_00048833
SAP30-binding protein [PTHR13464]	1	TCONS_00105589
Microfibril-associated glycoprotein [PTHR16485]	1	TCONS_00056026
Transmembrane protein 160 [PTHR16236]	1	TCONS_00134532
WASH complex, subunit strumpellin [PTHR15691]	1	TCONS_00243136
Ragulator complex protein LAMTOR3 [PTHR13378]	1	TCONS_00195219
Glycoside hydrolase family 1 [PTHR10353]	1	TCONS_00063418
Integrator complex subunit 10 [PTHR16055]	1	TCONS_00235080
Signal recognition particle, SRP19 subunit [PTHR17453]	1	TCONS_00040042
Electron transfer flavoprotein, beta subunit [PTHR21294]	1	TCONS_00135462
Twinfilin [PTHR13759]	1	TCONS_00057407
Nucleoporin Nup54/Nup57/Nup44 [PTHR13000]	1	TCONS_00194453
Spindle assembly checkpoint component Mad1 [PTHR23168]	1	TCONS_00228064
Cytochrome b-c1 complex, subunit 6 [PTHR15336]	1	TCONS_00012666
Protein SZT2 [PTHR14918]	1	TCONS_00003192
Intra-flagellar transport protein 57 [PTHR16011]	1	TCONS_00183059
Mandelate racemase/muconate lactonizing enzyme/methylaspartate ammonia-lyase [PTHR13794]	1	TCONS_00117652
Microsomal signal peptidase 12kDa subunit [PTHR13202]	1	TCONS_00174143
tRNA (adenine(58)-N(1))-methyltransferase non-catalytic subunit TRM6 [PTHR12945]	1	TCONS_00159435
Peptidase S26B [PTHR10806]	1	TCONS_00117073
SOS response associated peptidase (SRAP) [PTHR13604]	1	TCONS_00176070
RNase P subunit p30 [PTHR13031]	1	TCONS_00026040
Golgi SNAP receptor complex, subunit 1 [PTHR21094]	1	TCONS_00101642
tRNAHis guanylyltransferase Thg1 [PTHR12729]	1	TCONS_00202706
Golgi phosphoprotein 3 [PTHR12704]	1	TCONS_00017973
Cofactor of BRCA1 [PTHR13503]	1	TCONS_00248932
Periodic tryptophan protein 2 [PTHR19858]	1	TCONS_00163486
E3 ubiquitin-protein ligase RNF31 [PTHR16004]	1	TCONS_00068096
Suppressor of fused [PTHR10928]	1	TCONS_00026623
Ceroid-lipofuscinosis neuronal protein 5 [PTHR15380]	1	TCONS_00064360
Headcase protein [PTHR13425]	1	TCONS_00214428
DNA-directed RNA polymerase, phage-type [PTHR10102]	1	TCONS_00128670
T-complex protein 10 family [PTHR10331]	1	TCONS_00065367
Vezatin [PTHR15989]	1	TCONS_00052966
tRNA pseudouridine synthase II, TruB [PTHR13767]	1	TCONS_00026970
H/ACA ribonucleoprotein complex, subunit Gar1 [PTHR23237]	1	TCONS_00190614
A-kinase anchor protein 12 [PTHR23209]	1	TCONS_00214749
YjgF/YER057c/UK114 family [PTHR11803]	1	TCONS_00242253
Transmembrane protein 214 [PTHR13448]	1	TCONS_00137831
Neutral/alkaline nonlysosomal ceramidase [PTHR12670]	1	TCONS_00024902
NADH dehydrogenase [ubiquinone] 1 beta subcomplex subunit 8 [PTHR12840]	1	TCONS_00034112
Schwannomin interacting protein 1 [PTHR13103]	1	TCONS_00177269
Cytochrome c oxidase, subunit Vb [PTHR10122]	1	TCONS_00140630
Optic atrophy 3-like [PTHR12499]	1	TCONS_00134261
TH1 protein [PTHR12144]	1	TCONS_00158634
Adenomatous polyposis coli (APC) family [PTHR12607]	1	TCONS_00200583
snRNA-activating protein complex, subunit 3 [PTHR13421]	1	TCONS_00244945
MICOS complex subunit Mic13 [PTHR31816]	1	TCONS_00129512
Transmembrane protein 40 [PTHR16108]	1	TCONS_00179528
DAD/Ost2 [PTHR10705]	1	TCONS_00072572
Deoxycytidylate deaminase-related [PTHR11086]	1	TCONS_00063891
Protein of unknown function DUF778 [PTHR20921]	1	TCONS_00002067
Carotenoid oxygenase [PTHR10543]	1	TCONS_00038654
Ribosomal RNA processing protein 8 [PTHR12787]	1	TCONS_00040915
Protein phosphatase 1 regulatory subunit 26 [PTHR15724]	1	TCONS_00248602
Interleukin-1 receptor-associated kinase 1-binding protein 1 [PTHR18842]	1	TCONS_00213151
Scavenger mRNA decapping enzyme DcpS/DCS2 [PTHR12978]	1	TCONS_00039754
PHF5-like [PTHR13120]	1	TCONS_00170398
Protein transport Sec61-beta/Sbh [PTHR13509]	1	TCONS_00246892
Syntaphilin/Syntabulin [PTHR16208]	1	TCONS_00242785
Ribosome biogenesis protein Nop53/GLTSCR2 [PTHR14211]	1	TCONS_00126360
Translationally controlled tumour protein [PTHR11991]	1	TCONS_00066009
Transmembrane protein 182 [PTHR32012]	1	TCONS_00140985
Signal peptidase 22kDa subunit [PTHR12804]	1	TCONS_00192134
Interleukin-27 alpha [PTHR20879]	1	TCONS_00095580
GINS complex subunit Sld5 [PTHR21206]	1	TCONS_00236254
Translin [PTHR10741]	1	TCONS_00141775
H/ACA ribonucleoprotein complex, subunit Nop10 [PTHR13305]	1	TCONS_00082141
Rab3 GTPase-activating protein catalytic subunit [PTHR21422]	1	TCONS_00142178
Protein of unknown function DUF953, thioredoxin-like [PTHR12452]	1	TCONS_00099671
Cytochrome c/c1 haem-lyase [PTHR12743]	1	TCONS_00269532
tRNA-splicing endonuclease [PTHR21227]	1	TCONS_00171862
Membrane protein MLC1 [PTHR17597]	1	TCONS_00170822
ATPase, F1 complex, epsilon subunit, mitochondrial [PTHR12448]	1	TCONS_00161369
Liver-expressed antimicrobial peptide 2 [PTHR21007]	1	TCONS_00201165
Microtubule-associated protein 6 [PTHR14759]	1	TCONS_00185903
NADH dehydrogenase [ubiquinone] 1 alpha subcomplex assembly factor 4 [PTHR13338]	1	TCONS_00218849
Ribonucleases P/MRP protein subunit Rpp20 [PTHR15314]	1	TCONS_00225490
Alpha-haemoglobin stabilising protein [PTHR15914]	1	TCONS_00089907
Cathelicidin [PTHR10206]	1	TCONS_00173476
Glycine/inosamine-phosphate amidinotransferase [PTHR10488]	1	TCONS_00082947
Biotin--acetyl-CoA-carboxylase ligase [PTHR12835]	1	TCONS_00164340
Leptin [PTHR11724]	1	TCONS_00226389
28S ribosomal protein S26 [PTHR21035]	1	TCONS_00156385
SUMO-specific isopeptidase USPL1 [PTHR15294]	1	TCONS_00063347
RNA polymerase II subunit A [PTHR20383]	1	TCONS_00011880
DNA polymerase delta/II small subunit family [PTHR10416]	1	TCONS_00229526
Vacuolar ATPase assembly integral membrane protein Vma21 [PTHR31792]	1	TCONS_00272754
Rad1/Rec1/Rad17 [PTHR10870]	1	TCONS_00204482
NICE-3 predicted [PTHR21425]	1	TCONS_00018520
TFIIH subunit Tfb1/p62 [PTHR12856]	1	TCONS_00033610
Matrix Gla protein [PTHR10109]	1	TCONS_00056515
DNA repair protein Rad4 [PTHR12135]	1	TCONS_00179596
Nucleoporin p58/p45 [PTHR13437]	1	TCONS_00063188
TRAPP II complex, Trs120 [PTHR21512]	1	TCONS_00243507
Mannosyltransferase, DXD [PTHR12886]	1	TCONS_00019323
FATE/Miff/Tango-11 [PTHR16501]	1	TCONS_00145586
Higher eukaryotic phosphomevalonate kinase [PTHR13101]	1	TCONS_00018569
NADH dehydrogenase [ubiquinone] (complex I), alpha subcomplex, subunit 2 [PTHR12878]	1	TCONS_00207641
ATP synthase subunit s, mitochondrial [PTHR13382]	1	TCONS_00068924
Treslin [PTHR21556]	1	TCONS_00080952
Beta-sarcoglycan [PTHR21142]	1	TCONS_00193853
Nucleoporin interacting component Nup93/Nic96 [PTHR11225]	1	TCONS_00090583
Coiled-coil domain-containing protein 81 [PTHR14362]	1	TCONS_00037966
Vesicle tethering protein p115-like [PTHR10013]	1	TCONS_00189682
Fumarate lyase family [PTHR11444]	1	TCONS_00022249
KRR1 interacting protein 1 [PTHR14490]	1	TCONS_00130394
50S ribosomal protein uL4 [PTHR10746]	1	TCONS_00121655
Evi1/Prdm16 [PTHR24393]	1	TCONS_00185456
Archease [PTHR12682]	1	TCONS_00014003
Protein arginine N-methyltransferase PRMT5 [PTHR10738]	1	TCONS_00072652
Chromatid cohesion factor MAU2 [PTHR21394]	1	TCONS_00123335
A-kinase-interacting protein 1 [PTHR14330]	1	TCONS_00033187
Emopamil-binding protein [PTHR14207]	1	TCONS_00066210
Repressor of RNA polymerase III transcription Maf1 [PTHR22504]	1	TCONS_00238965
Etoposide-induced 2.4 [PTHR21389]	1	TCONS_00039622
Coiled-coil domain-containing protein 71/71L [PTHR14484]	1	TCONS_00181345
Protein PRRC1 [PTHR23276]	1	TCONS_00201000
Guanylin [PTHR11318]	1	TCONS_00014621
UNC119-binding protein [PTHR31224]	1	TCONS_00200480
Microcephalin-like [PTHR14625]	1	TCONS_00234569
Spatacsin [PTHR13650]	1	TCONS_00082832
Retinal cGMP phosphodiesterase, gamma subunit [PTHR12122]	1	TCONS_00114551
Uncharacterised conserved protein UCP023322, transmembrane eukaryotic [PTHR20917]	1	TCONS_00019705
Mitochondrial ribosomal protein L48 [PTHR13473]	1	TCONS_00037414
Porphobilinogen deaminase [PTHR11557]	1	TCONS_00039180
Peroxisome biogenesis factor 10 [PTHR23350]	1	TCONS_00012055
Ribosomal RNA-processing protein 7 [PTHR13191]	1	TCONS_00170523
Centrosomal protein of 19kDa [PTHR31539]	1	TCONS_00186757
NADH dehydrogenase ubiquinone Fe-S protein 4, mitochondrial [PTHR12219]	1	TCONS_00198854
Serologically defined colon cancer antigen 3 [PTHR31259]	1	TCONS_00253040
Troponin T [PTHR11521]	1	TCONS_00136226
GRIP1-associated protein 1 [PTHR18978]	1	TCONS_00274263
FAM217 family [PTHR22145]	1	TCONS_00158678
Chromatin assembly factor 1 subunit A [PTHR15272]	1	TCONS_00120933
F-box only protein 30/40 [PTHR15933]	1	TCONS_00220316
TFIIH subunit Tfb4/p34 [PTHR12831]	1	TCONS_00054698
Ribosomal protein L35A [PTHR10902]	1	TCONS_00179032
Fuzzy protein [PTHR13559]	1	TCONS_00135115
Coiled-coil domain-containing protein 86 [PTHR13557]	1	TCONS_00035295
Nuclear apoptosis-inducing factor 1 [PTHR23098]	1	TCONS_00252439
DNA polymerase epsilon catalytic subunit [PTHR10670]	1	TCONS_00062577
Rcd1/Caf40 [PTHR12262]	1	TCONS_00145131
NDUFAF3/Mth938 domain-containing protein [PTHR21192]	1	TCONS_00173617
Small nuclear ribonucleoprotein Sm D2 [PTHR12777]	1	TCONS_00134306
Protein of unknown function DUF1077, TMEM85 [PTHR19315]	1	TCONS_00077592
Acireductone dioxygenase ARD family [PTHR23418]	1	TCONS_00146968
SCC2/Nipped-B family [PTHR21704]	1	TCONS_00198563
Pericentriolar material 1 protein [PTHR14164]	1	TCONS_00234998
Transcriptional regulator TACO1-like [PTHR12532]	1	TCONS_00104770
Phosphatidylserine decarboxylase [PTHR10067]	1	TCONS_00169559
Centriole, cilia and spindle-associated protein [PTHR31022]	1	TCONS_00021902
DNA helicase, UvrD/REP type [PTHR11070]	1	TCONS_00023528
Lymphocyte antigen 6 complex locus protein G5c [PTHR14909]	1	TCONS_00216669
FGF binding 1 [PTHR15258]	1	TCONS_00030206
Protein of unknown function DUF726 [PTHR17920]	1	TCONS_00012939
Ribosomal protein S21e [PTHR10442]	1	TCONS_00158783
Platelet-activating factor acetylhydrolase [PTHR10272]	1	TCONS_00217835
Transcription factor IIA, alpha/beta subunit [PTHR12694]	1	TCONS_00075293
Microtubule-associated protein 9 [PTHR14739]	1	TCONS_00196578
Ribosomal protein L49/IMG2 [PTHR13477]	1	TCONS_00036037
Glutamate-cysteine ligase catalytic subunit [PTHR11164]	1	TCONS_00218009
DNA polymerase V [PTHR13213]	1	TCONS_00107338
Cation channel sperm-associated protein subunit beta [PTHR14705]	1	TCONS_00075580
Hermansky-Pudlak syndrome 1 protein [PTHR12761]	1	TCONS_00030568
rRNA biogenesis protein RRP36 [PTHR21738]	1	TCONS_00212339
Ligand-dependent nuclear receptor-interacting factor 1 [PTHR16131]	1	TCONS_00016959
Protein of unknown function DUF4661 [PTHR14307]	1	TCONS_00216654
Nuclear cap-binding protein subunit 1 [PTHR12412]	1	TCONS_00246837
SCL-interrupting locus protein [PTHR15128]	1	TCONS_00015133
Ribosomal protein L18e [PTHR10934]	1	TCONS_00134800
Four-jointed box protein 1/four-jointed protein [PTHR13147]	1	TCONS_00034176
EAP30 [PTHR12806]	1	TCONS_00111882
Ribosomal protein L17 [PTHR14413]	1	TCONS_00040954
Conserved oligomeric Golgi complex subunit 8 [PTHR21311]	1	TCONS_00097517
Ribosomal protein L13e [PTHR11722]	1	TCONS_00092903
Calpastatin [PTHR10077]	1	TCONS_00200308
Uncharacterised protein family UPF0687 [PTHR13287]	1	TCONS_00159337
D-aminoacyl-tRNA deacylase DTD [PTHR10472]	1	TCONS_00156830
TMEM206 protein [PTHR16087]	1	TCONS_00021196
Proacrosin binding sp32 [PTHR21362]	1	TCONS_00055710
AICARFT/IMPCHase bienzyme [PTHR11692]	1	TCONS_00144854
Nicastrin [PTHR21092]	1	TCONS_00007967
5'-Nucleotidase/apyrase [PTHR11575]	1	TCONS_00213260
Hid-1/Ecm30 [PTHR21575]	1	TCONS_00113531
Histone deacetylase complex subunit SAP130 [PTHR13497]	1	TCONS_00151502
Resistin [PTHR21101]	1	TCONS_00121306
MCT-1/Tma20 [PTHR22798]	1	TCONS_00272118
G kinase-anchoring protein 1 [PTHR14899]	1	TCONS_00250824
Resistance to inhibitors of cholinesterase protein 3 [PTHR21723]	1	TCONS_00041030
Protein phosphatase 1 regulatory subunit 36 [PTHR21055]	1	TCONS_00069690
Protein N-terminal asparagine amidohydrolase [PTHR12498]	1	TCONS_00094752
Protein of unknown function DUF4564 [PTHR31837]	1	TCONS_00114938
Protein of unknown function DUF1075 [PTHR13674]	1	TCONS_00219453
Meiosis arrest female protein 1 [PTHR14379]	1	TCONS_00094805
TAP42-like protein [PTHR10933]	1	TCONS_00271015
ATR-interacting protein [PTHR28594]	1	TCONS_00173509
GPI transamidase component Gaa1 [PTHR13304]	1	TCONS_00238937
Digestive organ expansion factor, predicted [PTHR12933]	1	TCONS_00010128
YLP motif-containing protein 1 [PTHR13413]	1	TCONS_00070316
BRCA1-associated [PTHR13763]	1	TCONS_00111043
SWR1-complex protein 4/DNA methyltransferase 1-associated protein 1 [PTHR12855]	1	TCONS_00003418
Protein of unknown function DUF4569 [PTHR14889]	1	TCONS_00273839
Protein wntless [PTHR13449]	1	TCONS_00015834
Las1-like [PTHR15002]	1	TCONS_00274753
Phosphatidylinositol-glycan biosynthesis class S protein [PTHR21072]	1	TCONS_00109204
Terminal deoxynucleotidyltransferase-interacting factor 1 [PTHR23399]	1	TCONS_00158056
Uncharacterised protein family UPF0454 [PTHR13481]	1	TCONS_00061587
Protein DPCD [PTHR31921]	1	TCONS_00026536
Lysosomal cystine transporter [PTHR13131]	1	TCONS_00099368
ESCRT-II complex, vps25 subunit [PTHR13149]	1	TCONS_00102868
Disrupted in schizophrenia 1 [PTHR14332]	1	TCONS_00010953
N-acetylglucosaminyl phosphatidylinositol deacetylase-related [PTHR12993]	1	TCONS_00100534
G10 protein [PTHR19411]	1	TCONS_00225136
Stabilizer of axonemal microtubules 1/2 [PTHR31516]	1	TCONS_00249446
S-adenosylmethionine synthetase [PTHR11964]	1	TCONS_00140146
Leukocyte surface antigen CD47 [PTHR10613]	1	TCONS_00183050
Tubulin-specific chaperone C [PTHR15139]	1	TCONS_00217652
Ecd family [PTHR13060]	1	TCONS_00029630
Exocyst complex component Sec10-like [PTHR12100]	1	TCONS_00074159
Peptidase C15, pyroglutamyl peptidase I-like [PTHR23402]	1	TCONS_00123104
Translocon-associated protein subunit beta [PTHR12861]	1	TCONS_00018907
Protein LIN-9/Protein ALWAYS EARLY [PTHR21689]	1	TCONS_00021706
Mitotic spindle checkpoint protein Bub1/Mad3 [PTHR14030]	1	TCONS_00151113
Epithelial-stromal interaction protein 1 [PTHR22529]	1	TCONS_00065945
Protein FAM222 [PTHR16070]	1	TCONS_00109361
Mediator complex, subunit Med6 [PTHR13104]	1	TCONS_00074734
Centrosome-associated protein 350 [PTHR13958]	1	TCONS_00008988
Transmembrane protein 151 [PTHR31893]	1	TCONS_00212585
Ribosomal protein S19e [PTHR11710]	1	TCONS_00125503
Prokineticin [PTHR18821]	1	TCONS_00182558
Small kinetochore-associated protein [PTHR31940]	1	TCONS_00077812
Potential Queuosine, Q, salvage protein family [PTHR21314]	1	TCONS_00250841
Vacuolar protein sorting-associated protein 35 [PTHR11099]	1	TCONS_00096244
SSNA1 family [PTHR28661]	1	TCONS_00248901
Myb/SANT-like DNA-binding domain-containing protein 3 [PTHR21632]	1	TCONS_00109092
Protein of unknown function DUF766 [PTHR12740]	1	TCONS_00069418
U4/U6 small nuclear ribonucleoprotein Prp4 [PTHR19846]	1	TCONS_00247218
Uncharacterised protein family UPF0016 [PTHR12608]	1	TCONS_00189212
Vacuolar protein sorting 55 [PTHR12050]	1	TCONS_00235817
Guanine nucleotide exchange factor Ect2 [PTHR16777]	1	TCONS_00177545
Pianissimo family [PTHR13298]	1	TCONS_00204659
Interleukin-10/19/20/22/24/26 family [PTHR11585]	1	TCONS_00021035
Translation initiation factor 3 complex subunit L [PTHR13242]	1	TCONS_00167162
Vps52 [PTHR14190]	1	TCONS_00217057
Eukaryotic translation initiation factor 3 subunit E [PTHR10317]	1	TCONS_00242735
Diphosphomevalonate/phosphomevalonate decarboxylase [PTHR10977]	1	TCONS_00098666
Rad9/Ddc1 [PTHR15237]	1	TCONS_00036704
Strictosidine synthase [PTHR10426]	1	TCONS_00159853
GTPase HflX [PTHR10229]	1	TCONS_00273236
GINS complex, subunit Psf1 [PTHR12914]	1	TCONS_00157029
CD164-related protein [PTHR11337]	1	TCONS_00046173
Bcl-2-modifying factor [PTHR32014]	1	TCONS_00082343
Yos1-like [PTHR15858]	1	TCONS_00118952
Ribosomal protein L16 [PTHR12220]	1	TCONS_00043034
Vesicle transport protein, SFT2-like [PTHR23137]	1	TCONS_00220823
ATPase, V1 complex, subunit F, eukaryotic [PTHR13861]	1	TCONS_00226475
26S proteasome complex ubiquitin receptor, subunit Rpn13 [PTHR12225]	1	TCONS_00158765
Serine-tRNA ligase, type1 [PTHR11778]	1	TCONS_00005667
Protein of unknown function DUF4616 [PTHR14375]	1	TCONS_00072715
Peroxisome assembly protein 12 [PTHR12888]	1	TCONS_00109894
Spot 14 family [PTHR14315]	1	TCONS_00270044
Dynein light chain, type 1/2 [PTHR11886]	1	TCONS_00104332
Midkine heparin-binding growth factor [PTHR13850]	1	TCONS_00233026
Gonadoliberin I [PTHR10522]	1	TCONS_00240039
Prefoldin subunit 3 [PTHR12409]	1	TCONS_00273181
Dopamine beta-hydroxylase-related [PTHR10157]	1	TCONS_00219810
TMPIT-like [PTHR21433]	1	TCONS_00054405
Uncharacterised protein C3orf38 (DUF4518) [PTHR21084]	1	TCONS_00174804
PEST proteolytic signal-containing nuclear protein [PTHR16523]	1	TCONS_00061355
Inhibitor of nuclear factor kappa-B kinase-interacting protein [PTHR21734]	1	TCONS_00060555
E3 SUMO-protein ligase Nse2 (Mms21) [PTHR21330]	1	TCONS_00238387
Interleukin-2 receptor alpha [PTHR10573]	1	TCONS_00027835
26S proteasome non-ATPase regulatory subunit Rpn12 [PTHR12387]	1	TCONS_00124768
CGG triplet repeat-binding protein 1 [PTHR32344]	1	TCONS_00182744
Translation elongation factor EFTs/EF1B [PTHR11741]	1	TCONS_00051888
Pancreatic hormone-like [PTHR10533]	1	TCONS_00109127
CGI121/TPRKB [PTHR15840]	1	TCONS_00149637
Uracil-DNA glycosylase [PTHR11264]	1	TCONS_00053646
Arsenical pump ATPase, ArsA/GET3 [PTHR10803]	1	TCONS_00122118
Origin recognition complex, subunit 5 [PTHR12705]	1	TCONS_00232037
Protein of unknown function DUF2362 [PTHR16525]	1	TCONS_00055494
Fanconi-associated nuclease 1-like [PTHR15749]	1	TCONS_00077494
Core binding factor, beta subunit [PTHR10276]	1	TCONS_00091188
Lymphocyte function associated antigen 3 [PTHR21063]	1	TCONS_00017311
ATPase, V1 complex, subunit D [PTHR11671]	1	TCONS_00074509
Myelin basic protein [PTHR11429]	1	TCONS_00119782
Cyclic nucleotide phosphodiesterase [PTHR10156]	1	TCONS_00102680
ABC transporter ABCE [PTHR19248]	1	TCONS_00191305
ATPase, AFG1-like [PTHR12169]	1	TCONS_00213588
Speriolin [PTHR22192]	1	TCONS_00164933
Transcription factor TFIIIB component B'' [PTHR22929]	1	TCONS_00199500
Daxx protein [PTHR12766]	1	TCONS_00217113
Peptidase C26, gamma-glutamyl hydrolase [PTHR11315]	1	TCONS_00241203
DNA-directed RNA polymerase III, subunit Rpc31 [PTHR15367]	1	TCONS_00006479
Ribosomal protein S7e [PTHR11278]	1	TCONS_00101408
Sin3 associated polypeptide p18 [PTHR13082]	1	TCONS_00063071
Regulatory associated protein of TOR [PTHR12848]	1	TCONS_00106239
Clusterin-associated protein-1 [PTHR21547]	1	TCONS_00087715
Histone acetyltransferase type B, catalytic subunit [PTHR12046]	1	TCONS_00143194
ATP11 [PTHR13126]	1	TCONS_00015069
Alpha-1-acid glycoprotein [PTHR11967]	1	TCONS_00247297
T-cell immunomodulatory protein [PTHR13412]	1	TCONS_00096289
Mastermind-like domain-containing protein 1 [PTHR15275]	1	TCONS_00272704
GH3 family [PTHR31901]	1	TCONS_00110808
M-phase phosphoprotein 9 [PTHR14926]	1	TCONS_00062214
NRAMP family [PTHR11706]	1	TCONS_00058105
tRNA-splicing endonuclease, subunit Sen54 [PTHR21027]	1	TCONS_00105510
Transmembrane adaptor Erv26 [PTHR13144]	1	TCONS_00149540
Oligosaccharide biosynthesis protein Alg14-like [PTHR12154]	1	TCONS_00016584
Protein of unknown function DUF829, TMEM53 [PTHR12265]	1	TCONS_00014832
Signaling threshold-regulating transmembrane adapter 1 [PTHR15604]	1	TCONS_00249973
Glutathione synthase, eukaryotic [PTHR11130]	1	TCONS_00160204
Metallothionein, vertebrate [PTHR23299]	1	TCONS_00090544
Histone H3-K79 methyltransferase [PTHR21451]	1	TCONS_00120598
RPA-interacting protein [PTHR31742]	1	TCONS_00099620
Osteopontin [PTHR10607]	1	TCONS_00190083
Glia maturation factor [PTHR11249]	1	TCONS_00133283
Uncharacterised protein family UPF0691 [PTHR20899]	1	TCONS_00252967
Protein FAM169 [PTHR22442]	1	TCONS_00205536
Tyrosine-tRNA ligase, bacterial-type [PTHR11766]	1	TCONS_00057220
GDP-L-galactose/GDP-D-glucose phosphorylase [PTHR20884]	1	TCONS_00081012
Huntingtin family [PTHR10170]	1	TCONS_00187860
Fin bud initiation factor [PTHR31185]	1	TCONS_00033844
Nse4/EID family [PTHR16140]	1	TCONS_00053413
GREB1 [PTHR15720]	1	TCONS_00115991
Methylmalonic aciduria and homocystinuria type C family [PTHR31457]	1	TCONS_00003585
Ribosomal protein L3, bacterial/organelle-type [PTHR11229]	1	TCONS_00184227
Dermatopontin family [PTHR15040]	1	TCONS_00019817
UNC-50 [PTHR12841]	1	TCONS_00140759
Leucine zipper transcription factor-like protein 1 [PTHR21635]	1	TCONS_00180748
Renin receptor-like [PTHR13351]	1	TCONS_00270061
Protein EVI2B [PTHR15384]	1	TCONS_00109628
Interleukin-6 [PTHR11457]	1	TCONS_00222425
PGAP5/Cdc1/Ted1 [PTHR13315]	1	TCONS_00118016
ATPase, F1 complex, delta/epsilon subunit [PTHR13822]	1	TCONS_00120345
Uncharacterised protein family UPF0538 [PTHR18444]	1	TCONS_00151329
Transmembrane protein 242 [PTHR13141]	1	TCONS_00220592
Securin sister-chromatid separation inhibitor, metazoan [PTHR10418]	1	TCONS_00202760
Protein of unknown function DUF938 [PTHR20974]	1	TCONS_00093314
Menin [PTHR12693]	1	TCONS_00043870
Signal recognition particle, SRP72 subunit [PTHR14094]	1	TCONS_00189274
Protein TALPID3 [PTHR15721]	1	TCONS_00069363
TYRO protein tyrosine kinase-binding protein [PTHR17554]	1	TCONS_00132703
Nuclear transcription factor Y subunit A [PTHR12632]	1	TCONS_00212188
Monothiol glutaredoxin-related [PTHR10293]	1	TCONS_00027426
Glycoside hydrolase, family 59 [PTHR15172]	1	TCONS_00075365
Nuclear pore protein 84/107 [PTHR13003]	1	TCONS_00052241
Delta-aminolevulinic acid dehydratase [PTHR11458]	1	TCONS_00251836
Snapin [PTHR31305]	1	TCONS_00007168
Ribosomal protein L31e [PTHR10956]	1	TCONS_00019621
Autophagy-related protein 5 [PTHR13040]	1	TCONS_00219018
NF-kappa-B-activating protein/UPF0396 [PTHR13087]	1	TCONS_00275764
Ribosomal protein S25 [PTHR12850]	1	TCONS_00046997
Hematopoietic cell signal transducer [PTHR21409]	1	TCONS_00124406
Protein of unknown function DUF4498 [PTHR31078]	1	TCONS_00038339
Apolipoprotein C-IV [PTHR32288]	1	TCONS_00125920
Centromere protein C/Mif2/cnp3 [PTHR16684]	1	TCONS_00194105
Conserved oligomeric Golgi complex subunit 5 [PTHR13228]	1	TCONS_00232162
Interleukin-7/interleukin-9 family [PTHR10526]	1	TCONS_00241583
Ribosomal protein S8e [PTHR10394]	1	TCONS_00003509
Cobalamin (vitamin B12)-binding transporter, eukaryotic [PTHR10559]	1	TCONS_00166584
Copper chaperone SCO1/SenC [PTHR12151]	1	TCONS_00108221
U4/U6 small nuclear ribonucleoprotein Prp3 [PTHR14212]	1	TCONS_00006819
Phosphodiesterase MJ0936/Vps29 [PTHR11124]	1	TCONS_00061248
NMDA receptor synaptonuclear signalling and neuronal migration factor [PTHR32061]	1	TCONS_00253270
DNA repair protein Rad52/59/22 [PTHR12132]	1	TCONS_00055339
Mini-chromosome maintenance complex-binding protein [PTHR13489]	1	TCONS_00031340

## Sheet: Pfam
Interpro scan ID	Number of sequences	Transcripts
Zinc finger, C2H2 [PF00096]	393	TCONS_00132829, TCONS_00274078, TCONS_00246961, TCONS_00244301, TCONS_00132823, TCONS_00185483, TCONS_00096763, TCONS_00131981, TCONS_00223717, TCONS_00128212, TCONS_00187415, TCONS_00128337, TCONS_00013218, TCONS_00120712, TCONS_00210893, TCONS_00132818, TCONS_00173127, TCONS_00173248, TCONS_00156802, TCONS_00223733, TCONS_00131968, TCONS_00187410, TCONS_00096413, TCONS_00128440, TCONS_00187406,…
Zinc finger, C2H2 [PF13912]	265	TCONS_00123435, TCONS_00124527, TCONS_00132829, TCONS_00132823, TCONS_00131981, TCONS_00132279, TCONS_00136632, TCONS_00187415, TCONS_00136752, TCONS_00133365, TCONS_00128337, TCONS_00080973, TCONS_00125740, TCONS_00132150, TCONS_00120712, TCONS_00123426, TCONS_00124515, TCONS_00092858, TCONS_00203544, TCONS_00124639, TCONS_00132818, TCONS_00173248, TCONS_00156802, TCONS_00223733, TCONS_00131968,…
Protein kinase domain [PF00069]	252	TCONS_00031696, TCONS_00134334, TCONS_00217969, TCONS_00071227, TCONS_00230020, TCONS_00272325, TCONS_00124894, TCONS_00087387, TCONS_00142507, TCONS_00129307, TCONS_00231114, TCONS_00093827, TCONS_00203422, TCONS_00171745, TCONS_00024907, TCONS_00066789, TCONS_00196822, TCONS_00151113, TCONS_00096775, TCONS_00052161, TCONS_00075025, TCONS_00275172, TCONS_00131059, TCONS_00238894, TCONS_00208670,…
Krueppel-associated box [PF01352]	217	TCONS_00123554, TCONS_00246961, TCONS_00227403, TCONS_00131981, TCONS_00136632, TCONS_00187415, TCONS_00133365, TCONS_00125740, TCONS_00132150, TCONS_00013218, TCONS_00120712, TCONS_00210893, TCONS_00123426, TCONS_00124515, TCONS_00092858, TCONS_00203544, TCONS_00132818, TCONS_00173127, TCONS_00156802, TCONS_00223733, TCONS_00131968, TCONS_00136617, TCONS_00225234, TCONS_00149250, TCONS_00135777,…
WD40 repeat [PF00400]	157	TCONS_00037434, TCONS_00250780, TCONS_00147762, TCONS_00143168, TCONS_00253130, TCONS_00130801, TCONS_00183582, TCONS_00220965, TCONS_00245625, TCONS_00181799, TCONS_00109496, TCONS_00179404, TCONS_00071625, TCONS_00219982, TCONS_00205609, TCONS_00087541, TCONS_00109813, TCONS_00196542, TCONS_00230402, TCONS_00168477, TCONS_00225472, TCONS_00010883, TCONS_00225117, TCONS_00249700, TCONS_00192988,…
RNA recognition motif domain [PF00076]	134	TCONS_00120169, TCONS_00121013, TCONS_00272297, TCONS_00038244, TCONS_00001238, TCONS_00024914, TCONS_00072440, TCONS_00102066, TCONS_00251749, TCONS_00044379, TCONS_00172452, TCONS_00029130, TCONS_00103713, TCONS_00275952, TCONS_00271479, TCONS_00143394, TCONS_00232668, TCONS_00271099, TCONS_00014166, TCONS_00170530, TCONS_00114054, TCONS_00221793, TCONS_00051199, TCONS_00186042, TCONS_00129492,…
Ankyrin repeat-containing domain [PF12796]	131	TCONS_00138095, TCONS_00123314, TCONS_00275564, TCONS_00130408, TCONS_00198435, TCONS_00044921, TCONS_00146393, TCONS_00134206, TCONS_00046154, TCONS_00073488, TCONS_00157734, TCONS_00107198, TCONS_00132391, TCONS_00029257, TCONS_00216910, TCONS_00273539, TCONS_00071906, TCONS_00124878, TCONS_00194488, TCONS_00120972, TCONS_00148689, TCONS_00100569, TCONS_00143797, TCONS_00253240, TCONS_00017432,…
Pleckstrin homology domain [PF00169]	125	TCONS_00171996, TCONS_00139464, TCONS_00237728, TCONS_00106819, TCONS_00193786, TCONS_00114169, TCONS_00207750, TCONS_00061306, TCONS_00154858, TCONS_00275317, TCONS_00228860, TCONS_00202294, TCONS_00035763, TCONS_00117168, TCONS_00166212, TCONS_00013230, TCONS_00205560, TCONS_00148281, TCONS_00022331, TCONS_00180332, TCONS_00160100, TCONS_00011724, TCONS_00166601, TCONS_00121776, TCONS_00163979,…
G protein-coupled receptor, rhodopsin-like [PF00001]	104	TCONS_00009641, TCONS_00037317, TCONS_00013189, TCONS_00017026, TCONS_00185003, TCONS_00176808, TCONS_00240456, TCONS_00134453, TCONS_00187932, TCONS_00189558, TCONS_00191376, TCONS_00038113, TCONS_00139458, TCONS_00154990, TCONS_00055704, TCONS_00070640, TCONS_00068697, TCONS_00066158, TCONS_00173371, TCONS_00013626, TCONS_00146217, TCONS_00006473, TCONS_00063868, TCONS_00060999, TCONS_00098888,…
BTB/POZ domain [PF00651]	97	TCONS_00092327, TCONS_00111973, TCONS_00075788, TCONS_00047642, TCONS_00156645, TCONS_00130373, TCONS_00176651, TCONS_00066164, TCONS_00250135, TCONS_00128978, TCONS_00193553, TCONS_00219191, TCONS_00123201, TCONS_00174578, TCONS_00253001, TCONS_00007355, TCONS_00273793, TCONS_00099774, TCONS_00194928, TCONS_00002467, TCONS_00188735, TCONS_00071973, TCONS_00005179, TCONS_00143028, TCONS_00122227,…
Small GTPase superfamily [PF00071]	93	TCONS_00275441, TCONS_00036620, TCONS_00147600, TCONS_00041458, TCONS_00018834, TCONS_00029292, TCONS_00040646, TCONS_00010872, TCONS_00040123, TCONS_00036424, TCONS_00115578, TCONS_00115652, TCONS_00138732, TCONS_00146198, TCONS_00179916, TCONS_00189124, TCONS_00044293, TCONS_00126275, TCONS_00045587, TCONS_00021892, TCONS_00072513, TCONS_00176014, TCONS_00051418, TCONS_00056907, TCONS_00063252,…
PDZ domain [PF00595]	90	TCONS_00206865, TCONS_00112062, TCONS_00224096, TCONS_00271042, TCONS_00069824, TCONS_00050093, TCONS_00249313, TCONS_00190836, TCONS_00081906, TCONS_00152163, TCONS_00250539, TCONS_00102262, TCONS_00178070, TCONS_00029894, TCONS_00105334, TCONS_00270545, TCONS_00276888, TCONS_00030716, TCONS_00006094, TCONS_00182607, TCONS_00111180, TCONS_00201084, TCONS_00230724, TCONS_00045669, TCONS_00059634,…
Immunoglobulin V-set domain [PF07686]	90	TCONS_00046907, TCONS_00175713, TCONS_00165872, TCONS_00006210, TCONS_00006214, TCONS_00162242, TCONS_00017342, TCONS_00133634, TCONS_00019482, TCONS_00229304, TCONS_00133840, TCONS_00076712, TCONS_00135224, TCONS_00133882, TCONS_00217529, TCONS_00127126, TCONS_00029532, TCONS_00047160, TCONS_00125468, TCONS_00125623, TCONS_00227080, TCONS_00125867, TCONS_00159196, TCONS_00017319, TCONS_00046919,…
Serine-threonine/tyrosine-protein kinase catalytic domain [PF07714]	85	TCONS_00233207, TCONS_00013583, TCONS_00033036, TCONS_00065469, TCONS_00193786, TCONS_00225063, TCONS_00244784, TCONS_00008317, TCONS_00245476, TCONS_00131586, TCONS_00130333, TCONS_00269641, TCONS_00275317, TCONS_00210054, TCONS_00044131, TCONS_00081384, TCONS_00235634, TCONS_00233335, TCONS_00056283, TCONS_00154709, TCONS_00174814, TCONS_00189196, TCONS_00203345, TCONS_00020906, TCONS_00117680,…
Leucine-rich repeat [PF13855]	82	TCONS_00005081, TCONS_00193266, TCONS_00208603, TCONS_00010553, TCONS_00203679, TCONS_00009566, TCONS_00112100, TCONS_00003977, TCONS_00057516, TCONS_00084734, TCONS_00213205, TCONS_00005086, TCONS_00060261, TCONS_00275678, TCONS_00037707, TCONS_00205324, TCONS_00021519, TCONS_00194520, TCONS_00117168, TCONS_00009654, TCONS_00063832, TCONS_00041906, TCONS_00181791, TCONS_00059432, TCONS_00108697,…
Helicase, C-terminal [PF00271]	79	TCONS_00229664, TCONS_00193305, TCONS_00038525, TCONS_00196778, TCONS_00097416, TCONS_00006219, TCONS_00057760, TCONS_00131100, TCONS_00025177, TCONS_00075822, TCONS_00054689, TCONS_00236768, TCONS_00270103, TCONS_00061472, TCONS_00082473, TCONS_00205006, TCONS_00062544, TCONS_00196785, TCONS_00068844, TCONS_00141572, TCONS_00194766, TCONS_00123241, TCONS_00178459, TCONS_00209003, TCONS_00173927,…
Immunoglobulin I-set [PF07679]	77	TCONS_00250186, TCONS_00193266, TCONS_00009202, TCONS_00009762, TCONS_00065469, TCONS_00006214, TCONS_00183661, TCONS_00047485, TCONS_00004796, TCONS_00135224, TCONS_00084734, TCONS_00015913, TCONS_00083444, TCONS_00194042, TCONS_00203345, TCONS_00230800, TCONS_00209405, TCONS_00078052, TCONS_00193910, TCONS_00031366, TCONS_00145370, TCONS_00047408, TCONS_00221875, TCONS_00070166, TCONS_00079782,…
Fibronectin type III [PF00041]	75	TCONS_00059782, TCONS_00204642, TCONS_00206547, TCONS_00274873, TCONS_00009762, TCONS_00216829, TCONS_00143520, TCONS_00198515, TCONS_00205055, TCONS_00183661, TCONS_00047485, TCONS_00024964, TCONS_00039409, TCONS_00083444, TCONS_00143519, TCONS_00049343, TCONS_00233335, TCONS_00154709, TCONS_00174814, TCONS_00122312, TCONS_00227133, TCONS_00105617, TCONS_00063878, TCONS_00078052, TCONS_00174412,…
SH2 domain [PF00017]	72	TCONS_00013583, TCONS_00165599, TCONS_00193786, TCONS_00113670, TCONS_00094544, TCONS_00123074, TCONS_00244784, TCONS_00110837, TCONS_00269641, TCONS_00275317, TCONS_00250978, TCONS_00080256, TCONS_00014988, TCONS_00176450, TCONS_00117680, TCONS_00229792, TCONS_00248298, TCONS_00114137, TCONS_00146022, TCONS_00157779, TCONS_00129250, TCONS_00117328, TCONS_00153417, TCONS_00157618, TCONS_00246513,…
SH3 domain [PF00018]	67	TCONS_00142032, TCONS_00009882, TCONS_00013583, TCONS_00165599, TCONS_00193786, TCONS_00271042, TCONS_00113670, TCONS_00056556, TCONS_00196816, TCONS_00023943, TCONS_00181155, TCONS_00005247, TCONS_00275317, TCONS_00111808, TCONS_00219982, TCONS_00276888, TCONS_00176450, TCONS_00117680, TCONS_00228860, TCONS_00059271, TCONS_00248298, TCONS_00021558, TCONS_00030353, TCONS_00157779, TCONS_00129250,…
C2 domain [PF00168]	65	TCONS_00031250, TCONS_00086962, TCONS_00041613, TCONS_00139660, TCONS_00144099, TCONS_00237409, TCONS_00106819, TCONS_00032543, TCONS_00200080, TCONS_00247451, TCONS_00008876, TCONS_00116983, TCONS_00113754, TCONS_00040329, TCONS_00172090, TCONS_00153495, TCONS_00030239, TCONS_00188309, TCONS_00067170, TCONS_00270026, TCONS_00088872, TCONS_00014567, TCONS_00189394, TCONS_00206138, TCONS_00007594,…
Dbl homology (DH) domain [PF00621]	57	TCONS_00064612, TCONS_00171996, TCONS_00142032, TCONS_00276176, TCONS_00106819, TCONS_00197789, TCONS_00202345, TCONS_00051812, TCONS_00161028, TCONS_00177545, TCONS_00067575, TCONS_00100242, TCONS_00138444, TCONS_00249986, TCONS_00012262, TCONS_00175829, TCONS_00148281, TCONS_00048464, TCONS_00030622, TCONS_00001370, TCONS_00010833, TCONS_00163979, TCONS_00199946, TCONS_00234517, TCONS_00121154,…
Domain of unknown function DUF1725 [PF08333]	53	TCONS_00234979, TCONS_00277225, TCONS_00220133, TCONS_00228616, TCONS_00200167, TCONS_00099005, TCONS_00048058, TCONS_00234263, TCONS_00197630, TCONS_00218496, TCONS_00102023, TCONS_00276920, TCONS_00200394, TCONS_00209769, TCONS_00099093, TCONS_00247321, TCONS_00253480, TCONS_00022923, TCONS_00209644, TCONS_00022803, TCONS_00155681, TCONS_00155043, TCONS_00076900, TCONS_00128166, TCONS_00102598,…
SH3 domain [PF14604]	51	TCONS_00276176, TCONS_00139104, TCONS_00196816, TCONS_00134206, TCONS_00106261, TCONS_00162511, TCONS_00124375, TCONS_00028520, TCONS_00069751, TCONS_00163449, TCONS_00080130, TCONS_00176450, TCONS_00042437, TCONS_00038317, TCONS_00146188, TCONS_00034478, TCONS_00030353, TCONS_00039442, TCONS_00030622, TCONS_00102316, TCONS_00072829, TCONS_00045032, TCONS_00235347, TCONS_00252666, TCONS_00168125,…
EGF-like calcium-binding domain [PF07645]	51	TCONS_00171910, TCONS_00251671, TCONS_00009202, TCONS_00121172, TCONS_00244744, TCONS_00074980, TCONS_00182760, TCONS_00083009, TCONS_00159798, TCONS_00125586, TCONS_00167845, TCONS_00216910, TCONS_00041185, TCONS_00141296, TCONS_00121861, TCONS_00044215, TCONS_00152566, TCONS_00017432, TCONS_00016062, TCONS_00022177, TCONS_00191939, TCONS_00076468, TCONS_00159802, TCONS_00043136, TCONS_00251732,…
Rho GTPase-activating protein domain [PF00620]	50	TCONS_00058010, TCONS_00009882, TCONS_00139464, TCONS_00273464, TCONS_00106819, TCONS_00175556, TCONS_00089958, TCONS_00207750, TCONS_00115531, TCONS_00123074, TCONS_00126275, TCONS_00102262, TCONS_00124375, TCONS_00028520, TCONS_00131927, TCONS_00167743, TCONS_00038317, TCONS_00059271, TCONS_00016543, TCONS_00207341, TCONS_00189992, TCONS_00046487, TCONS_00239582, TCONS_00028279, TCONS_00028996,…
DEAD/DEAH box helicase domain [PF00270]	45	TCONS_00170126, TCONS_00229664, TCONS_00193305, TCONS_00038525, TCONS_00196778, TCONS_00009109, TCONS_00097416, TCONS_00091895, TCONS_00057760, TCONS_00025177, TCONS_00046972, TCONS_00112958, TCONS_00075822, TCONS_00075888, TCONS_00054689, TCONS_00270103, TCONS_00061472, TCONS_00252778, TCONS_00183518, TCONS_00205006, TCONS_00062544, TCONS_00081084, TCONS_00196785, TCONS_00141572, TCONS_00056742,…
SPRY domain [PF00622]	45	TCONS_00066219, TCONS_00011142, TCONS_00251432, TCONS_00040663, TCONS_00210700, TCONS_00192359, TCONS_00210725, TCONS_00213813, TCONS_00169612, TCONS_00014072, TCONS_00097279, TCONS_00240102, TCONS_00077568, TCONS_00125381, TCONS_00022367, TCONS_00113808, TCONS_00178953, TCONS_00271818, TCONS_00040670, TCONS_00216317, TCONS_00124810, TCONS_00273438, TCONS_00236028, TCONS_00058363, TCONS_00210639,…
Peptidase C19, ubiquitin carboxyl-terminal hydrolase [PF00443]	43	TCONS_00079194, TCONS_00270273, TCONS_00033335, TCONS_00165312, TCONS_00177712, TCONS_00112564, TCONS_00115318, TCONS_00046673, TCONS_00078712, TCONS_00051970, TCONS_00095283, TCONS_00048658, TCONS_00008095, TCONS_00191251, TCONS_00015518, TCONS_00029692, TCONS_00114195, TCONS_00148945, TCONS_00100304, TCONS_00016008, TCONS_00083162, TCONS_00092536, TCONS_00140166, TCONS_00037801, TCONS_00270087,…
Tetratricopeptide repeat [PF13181]	43	TCONS_00202740, TCONS_00169157, TCONS_00191169, TCONS_00138771, TCONS_00172863, TCONS_00079752, TCONS_00207397, TCONS_00182891, TCONS_00057069, TCONS_00075498, TCONS_00057540, TCONS_00110742, TCONS_00153505, TCONS_00052800, TCONS_00026008, TCONS_00026005, TCONS_00048833, TCONS_00206161, TCONS_00081169, TCONS_00237873, TCONS_00035749, TCONS_00189274, TCONS_00034274, TCONS_00064544, TCONS_00249383,…
EF-hand domain [PF13499]	43	TCONS_00176409, TCONS_00230973, TCONS_00016777, TCONS_00176704, TCONS_00229001, TCONS_00276496, TCONS_00247872, TCONS_00078461, TCONS_00206047, TCONS_00001146, TCONS_00159894, TCONS_00129720, TCONS_00181831, TCONS_00137564, TCONS_00013815, TCONS_00137387, TCONS_00160839, TCONS_00101875, TCONS_00066065, TCONS_00193253, TCONS_00210571, TCONS_00217641, TCONS_00218114, TCONS_00186081, TCONS_00036754,…
Mitochondrial substrate/solute carrier [PF00153]	43	TCONS_00272074, TCONS_00272272, TCONS_00042627, TCONS_00016777, TCONS_00273267, TCONS_00275488, TCONS_00174566, TCONS_00212626, TCONS_00007665, TCONS_00076044, TCONS_00247872, TCONS_00152831, TCONS_00111311, TCONS_00170328, TCONS_00000691, TCONS_00129720, TCONS_00029437, TCONS_00168419, TCONS_00231251, TCONS_00045103, TCONS_00066027, TCONS_00192261, TCONS_00107415, TCONS_00230963, TCONS_00272064,…
Myc-type, basic helix-loop-helix (bHLH) domain [PF00010]	42	TCONS_00119279, TCONS_00013249, TCONS_00040448, TCONS_00102817, TCONS_00049737, TCONS_00078881, TCONS_00130922, TCONS_00228618, TCONS_00015122, TCONS_00193948, TCONS_00078069, TCONS_00094146, TCONS_00161501, TCONS_00056944, TCONS_00054468, TCONS_00214074, TCONS_00214273, TCONS_00232381, TCONS_00140204, TCONS_00217563, TCONS_00146408, TCONS_00011637, TCONS_00017998, TCONS_00139532, TCONS_00192703,…
BTB/Kelch-associated [PF07707]	42	TCONS_00085553, TCONS_00207315, TCONS_00222450, TCONS_00092327, TCONS_00205516, TCONS_00229122, TCONS_00073671, TCONS_00075788, TCONS_00106047, TCONS_00156645, TCONS_00072017, TCONS_00130373, TCONS_00066164, TCONS_00218037, TCONS_00012306, TCONS_00128978, TCONS_00173425, TCONS_00042611, TCONS_00065896, TCONS_00123201, TCONS_00174578, TCONS_00014980, TCONS_00065898, TCONS_00273793, TCONS_00191910,…
Immunoglobulin-like domain [PF13895]	42	TCONS_00084781, TCONS_00127716, TCONS_00006350, TCONS_00006394, TCONS_00175713, TCONS_00133917, TCONS_00019204, TCONS_00133859, TCONS_00006732, TCONS_00113412, TCONS_00135999, TCONS_00136109, TCONS_00047302, TCONS_00216891, TCONS_00133882, TCONS_00135485, TCONS_00127126, TCONS_00135461, TCONS_00159330, TCONS_00125468, TCONS_00136051, TCONS_00124239, TCONS_00125625, TCONS_00125867, TCONS_00140965,…
Collagen triple helix repeat [PF01391]	42	TCONS_00143762, TCONS_00064852, TCONS_00218092, TCONS_00016712, TCONS_00066996, TCONS_00248564, TCONS_00163377, TCONS_00014231, TCONS_00014550, TCONS_00112068, TCONS_00078764, TCONS_00174969, TCONS_00240167, TCONS_00106048, TCONS_00271839, TCONS_00155191, TCONS_00163323, TCONS_00228370, TCONS_00252956, TCONS_00141614, TCONS_00204455, TCONS_00247287, TCONS_00163364, TCONS_00117640, TCONS_00246874,…
Calponin homology domain [PF00307]	42	TCONS_00016579, TCONS_00033353, TCONS_00033397, TCONS_00064313, TCONS_00176704, TCONS_00199728, TCONS_00174326, TCONS_00276176, TCONS_00116386, TCONS_00226471, TCONS_00020456, TCONS_00139204, TCONS_00138930, TCONS_00137817, TCONS_00168286, TCONS_00053218, TCONS_00019062, TCONS_00074434, TCONS_00188900, TCONS_00157238, TCONS_00124851, TCONS_00120238, TCONS_00066065, TCONS_00275678, TCONS_00121963,…
EGF-like domain [PF00008]	41	TCONS_00205897, TCONS_00190177, TCONS_00251671, TCONS_00208603, TCONS_00146498, TCONS_00019863, TCONS_00188412, TCONS_00253071, TCONS_00170745, TCONS_00181141, TCONS_00154912, TCONS_00074980, TCONS_00183754, TCONS_00240684, TCONS_00182760, TCONS_00077969, TCONS_00159496, TCONS_00070616, TCONS_00216910, TCONS_00141296, TCONS_00197317, TCONS_00087764, TCONS_00198600, TCONS_00247485, TCONS_00006320,…
Homeobox domain [PF00046]	40	TCONS_00195644, TCONS_00058153, TCONS_00121410, TCONS_00112041, TCONS_00252088, TCONS_00039338, TCONS_00153623, TCONS_00018036, TCONS_00247554, TCONS_00058037, TCONS_00051183, TCONS_00111830, TCONS_00008639, TCONS_00097851, TCONS_00111853, TCONS_00133686, TCONS_00026106, TCONS_00160654, TCONS_00238267, TCONS_00111824, TCONS_00161126, TCONS_00228907, TCONS_00187974, TCONS_00024323, TCONS_00185215,…
Phox homologous domain [PF00787]	40	TCONS_00036301, TCONS_00041613, TCONS_00007047, TCONS_00035950, TCONS_00219120, TCONS_00185584, TCONS_00222596, TCONS_00103591, TCONS_00218613, TCONS_00047664, TCONS_00079228, TCONS_00088096, TCONS_00158087, TCONS_00228096, TCONS_00228591, TCONS_00224191, TCONS_00080130, TCONS_00174371, TCONS_00192265, TCONS_00230544, TCONS_00198867, TCONS_00147472, TCONS_00223973, TCONS_00247203, TCONS_00200875,…
Zinc finger, LIM-type [PF00412]	40	TCONS_00033353, TCONS_00064313, TCONS_00042149, TCONS_00173313, TCONS_00252088, TCONS_00224096, TCONS_00202280, TCONS_00247554, TCONS_00168286, TCONS_00042969, TCONS_00072065, TCONS_00182371, TCONS_00151073, TCONS_00212230, TCONS_00188900, TCONS_00171440, TCONS_00141130, TCONS_00228005, TCONS_00150925, TCONS_00014403, TCONS_00089888, TCONS_00208955, TCONS_00201084, TCONS_00031168, TCONS_00009019,…
Sterile alpha motif domain [PF00536]	39	TCONS_00193400, TCONS_00126608, TCONS_00060598, TCONS_00044986, TCONS_00009623, TCONS_00001612, TCONS_00269716, TCONS_00024958, TCONS_00004955, TCONS_00027856, TCONS_00001088, TCONS_00058726, TCONS_00157854, TCONS_00214174, TCONS_00181951, TCONS_00027110, TCONS_00033106, TCONS_00012706, TCONS_00178294, TCONS_00049760, TCONS_00233335, TCONS_00037247, TCONS_00231715, TCONS_00273651, TCONS_00211924,…
C-type lectin [PF00059]	38	TCONS_00233109, TCONS_00056251, TCONS_00056193, TCONS_00168402, TCONS_00019863, TCONS_00026979, TCONS_00056134, TCONS_00127060, TCONS_00049127, TCONS_00249948, TCONS_00023951, TCONS_00048997, TCONS_00098251, TCONS_00056008, TCONS_00159798, TCONS_00049062, TCONS_00044310, TCONS_00049088, TCONS_00104686, TCONS_00038577, TCONS_00019853, TCONS_00019875, TCONS_00200018, TCONS_00048937, TCONS_00056147,…
Kelch repeat type 1 [PF01344]	38	TCONS_00207315, TCONS_00222450, TCONS_00092327, TCONS_00205516, TCONS_00229122, TCONS_00020335, TCONS_00026979, TCONS_00073671, TCONS_00226654, TCONS_00053379, TCONS_00130373, TCONS_00218037, TCONS_00012306, TCONS_00173625, TCONS_00173425, TCONS_00065896, TCONS_00123201, TCONS_00174578, TCONS_00014980, TCONS_00065898, TCONS_00273793, TCONS_00191910, TCONS_00092498, TCONS_00249523, TCONS_00020746,…
Variant SH3 domain [PF07653]	36	TCONS_00196434, TCONS_00222571, TCONS_00163650, TCONS_00165599, TCONS_00010496, TCONS_00064910, TCONS_00069824, TCONS_00246024, TCONS_00081906, TCONS_00245436, TCONS_00106883, TCONS_00044752, TCONS_00068741, TCONS_00272248, TCONS_00232303, TCONS_00273999, TCONS_00111180, TCONS_00111161, TCONS_00146188, TCONS_00064988, TCONS_00113681, TCONS_00016760, TCONS_00030353, TCONS_00208696, TCONS_00045669,…
Zinc finger, PHD-finger [PF00628]	36	TCONS_00032283, TCONS_00020716, TCONS_00226850, TCONS_00042349, TCONS_00225760, TCONS_00252024, TCONS_00057843, TCONS_00212909, TCONS_00073443, TCONS_00000574, TCONS_00045388, TCONS_00233131, TCONS_00230380, TCONS_00041068, TCONS_00107717, TCONS_00211821, TCONS_00161507, TCONS_00083442, TCONS_00100146, TCONS_00059053, TCONS_00233718, TCONS_00274488, TCONS_00238509, TCONS_00023636, TCONS_00055313,…
Protein kinase C-like, phorbol ester/diacylglycerol-binding domain [PF00130]	35	TCONS_00058010, TCONS_00082282, TCONS_00192530, TCONS_00233207, TCONS_00121154, TCONS_00031233, TCONS_00069526, TCONS_00148133, TCONS_00021742, TCONS_00051385, TCONS_00146077, TCONS_00222729, TCONS_00009919, TCONS_00093082, TCONS_00233030, TCONS_00034515, TCONS_00104945, TCONS_00088872, TCONS_00104225, TCONS_00186081, TCONS_00138684, TCONS_00016543, TCONS_00063678, TCONS_00016760, TCONS_00177469,…
ATPase, AAA-type, core [PF00004]	35	TCONS_00249891, TCONS_00118064, TCONS_00042544, TCONS_00030121, TCONS_00101709, TCONS_00225747, TCONS_00092880, TCONS_00220379, TCONS_00000204, TCONS_00065509, TCONS_00054132, TCONS_00078487, TCONS_00152383, TCONS_00021598, TCONS_00230482, TCONS_00070834, TCONS_00147519, TCONS_00028361, TCONS_00138165, TCONS_00145155, TCONS_00119562, TCONS_00015296, TCONS_00090177, TCONS_00093126, TCONS_00190964,…
Thrombospondin type-1 (TSP1) repeat [PF00090]	34	TCONS_00039874, TCONS_00033473, TCONS_00009202, TCONS_00204428, TCONS_00019523, TCONS_00025309, TCONS_00248502, TCONS_00075211, TCONS_00219805, TCONS_00098131, TCONS_00128851, TCONS_00204060, TCONS_00209173, TCONS_00274127, TCONS_00077707, TCONS_00080671, TCONS_00025294, TCONS_00238569, TCONS_00201041, TCONS_00228440, TCONS_00198645, TCONS_00204758, TCONS_00182380, TCONS_00006867, TCONS_00070166,…
Zinc finger, RING-type [PF13639]	34	TCONS_00032283, TCONS_00208824, TCONS_00175216, TCONS_00206409, TCONS_00275047, TCONS_00097914, TCONS_00222800, TCONS_00240382, TCONS_00159351, TCONS_00176873, TCONS_00065399, TCONS_00210379, TCONS_00061352, TCONS_00066583, TCONS_00044017, TCONS_00003849, TCONS_00096557, TCONS_00112354, TCONS_00209342, TCONS_00078995, TCONS_00169384, TCONS_00099526, TCONS_00274816, TCONS_00181501, TCONS_00153287,…
B-box-type zinc finger [PF00643]	34	TCONS_00063941, TCONS_00226850, TCONS_00225585, TCONS_00206547, TCONS_00191520, TCONS_00017223, TCONS_00185286, TCONS_00113798, TCONS_00000526, TCONS_00240102, TCONS_00032938, TCONS_00271818, TCONS_00041068, TCONS_00040770, TCONS_00216317, TCONS_00273438, TCONS_00013457, TCONS_00011434, TCONS_00040872, TCONS_00034179, TCONS_00205306, TCONS_00017334, TCONS_00021854, TCONS_00108392, TCONS_00191898,…
Rab-GTPase-TBC domain [PF00566]	33	TCONS_00052093, TCONS_00087337, TCONS_00270391, TCONS_00167458, TCONS_00027928, TCONS_00188698, TCONS_00008798, TCONS_00114327, TCONS_00166183, TCONS_00150832, TCONS_00212096, TCONS_00247529, TCONS_00052521, TCONS_00209294, TCONS_00167965, TCONS_00126951, TCONS_00085187, TCONS_00251441, TCONS_00174999, TCONS_00248036, TCONS_00121342, TCONS_00016422, TCONS_00188049, TCONS_00110132, TCONS_00188585,…
Ion transport domain [PF00520]	32	TCONS_00061267, TCONS_00036961, TCONS_00011142, TCONS_00163230, TCONS_00083171, TCONS_00152513, TCONS_00046154, TCONS_00077568, TCONS_00003003, TCONS_00029855, TCONS_00152520, TCONS_00107198, TCONS_00135266, TCONS_00124810, TCONS_00171346, TCONS_00061155, TCONS_00100569, TCONS_00176713, TCONS_00032697, TCONS_00142881, TCONS_00161144, TCONS_00086916, TCONS_00274260, TCONS_00066906, TCONS_00056959,…
Leucine-rich repeat [PF13516]	32	TCONS_00193102, TCONS_00057183, TCONS_00039279, TCONS_00040103, TCONS_00246203, TCONS_00090641, TCONS_00185487, TCONS_00239095, TCONS_00110289, TCONS_00229008, TCONS_00106460, TCONS_00097140, TCONS_00060261, TCONS_00088038, TCONS_00198188, TCONS_00117168, TCONS_00011398, TCONS_00244097, TCONS_00244157, TCONS_00091423, TCONS_00181791, TCONS_00094059, TCONS_00247349, TCONS_00107541, TCONS_00055369,…
High mobility group box domain [PF00505]	32	TCONS_00065526, TCONS_00140097, TCONS_00201195, TCONS_00067624, TCONS_00166883, TCONS_00009721, TCONS_00110480, TCONS_00107872, TCONS_00156201, TCONS_00176470, TCONS_00157893, TCONS_00143817, TCONS_00056824, TCONS_00125563, TCONS_00175169, TCONS_00272743, TCONS_00196883, TCONS_00239414, TCONS_00041546, TCONS_00111282, TCONS_00166258, TCONS_00195535, TCONS_00187675, TCONS_00225834, TCONS_00181861,…
Cadherin [PF00028]	32	TCONS_00012432, TCONS_00091659, TCONS_00096907, TCONS_00091039, TCONS_00118521, TCONS_00119594, TCONS_00191124, TCONS_00170745, TCONS_00181141, TCONS_00072750, TCONS_00201923, TCONS_00158683, TCONS_00197317, TCONS_00040952, TCONS_00207769, TCONS_00116250, TCONS_00091684, TCONS_00118514, TCONS_00025318, TCONS_00201941, TCONS_00092395, TCONS_00190989, TCONS_00201980, TCONS_00207785, TCONS_00176580,…
Short-chain dehydrogenase/reductase SDR [PF00106]	32	TCONS_00196930, TCONS_00247193, TCONS_00098348, TCONS_00074288, TCONS_00010092, TCONS_00194939, TCONS_00073102, TCONS_00101191, TCONS_00051313, TCONS_00067972, TCONS_00137583, TCONS_00195374, TCONS_00136170, TCONS_00119545, TCONS_00139693, TCONS_00067954, TCONS_00092239, TCONS_00193216, TCONS_00142981, TCONS_00008324, TCONS_00012581, TCONS_00091383, TCONS_00196809, TCONS_00237462, TCONS_00092383,…
Endonuclease/exonuclease/phosphatase [PF03372]	32	TCONS_00164045, TCONS_00067447, TCONS_00106915, TCONS_00203679, TCONS_00186992, TCONS_00021225, TCONS_00253052, TCONS_00152041, TCONS_00031904, TCONS_00125084, TCONS_00214953, TCONS_00213685, TCONS_00037247, TCONS_00022807, TCONS_00194520, TCONS_00272241, TCONS_00146022, TCONS_00014384, TCONS_00155959, TCONS_00075139, TCONS_00182156, TCONS_00223009, TCONS_00270839, TCONS_00251939, TCONS_00027489,…
Serine proteases, trypsin domain [PF00089]	32	TCONS_00195743, TCONS_00198879, TCONS_00164542, TCONS_00025506, TCONS_00093875, TCONS_00096025, TCONS_00096004, TCONS_00240684, TCONS_00073203, TCONS_00073209, TCONS_00120658, TCONS_00055839, TCONS_00093849, TCONS_00230820, TCONS_00211509, TCONS_00065017, TCONS_00120198, TCONS_00195614, TCONS_00046878, TCONS_00120095, TCONS_00096018, TCONS_00120191, TCONS_00093881, TCONS_00039860, TCONS_00092056,…
Dual specificity phosphatase, catalytic domain [PF00782]	31	TCONS_00149647, TCONS_00246660, TCONS_00169479, TCONS_00111152, TCONS_00230618, TCONS_00220305, TCONS_00218736, TCONS_00021474, TCONS_00013915, TCONS_00272886, TCONS_00040353, TCONS_00102228, TCONS_00066362, TCONS_00109517, TCONS_00251325, TCONS_00008482, TCONS_00008264, TCONS_00060208, TCONS_00036690, TCONS_00209962, TCONS_00005459, TCONS_00069088, TCONS_00181782, TCONS_00240253, TCONS_00056416,…
Intermediate filament protein [PF00038]	31	TCONS_00012872, TCONS_00014018, TCONS_00055642, TCONS_00007622, TCONS_00058336, TCONS_00058258, TCONS_00023926, TCONS_00177319, TCONS_00058256, TCONS_00110520, TCONS_00110587, TCONS_00110522, TCONS_00081409, TCONS_00058307, TCONS_00050940, TCONS_00200976, TCONS_00050902, TCONS_00108526, TCONS_00177128, TCONS_00145351, TCONS_00110530, TCONS_00129074, TCONS_00019098, TCONS_00058243, TCONS_00110623,…
SET domain [PF00856]	31	TCONS_00010352, TCONS_00090989, TCONS_00164262, TCONS_00225760, TCONS_00006893, TCONS_00089737, TCONS_00171334, TCONS_00196118, TCONS_00057843, TCONS_00023868, TCONS_00054650, TCONS_00203371, TCONS_00044609, TCONS_00270441, TCONS_00001064, TCONS_00213523, TCONS_00063897, TCONS_00233718, TCONS_00018762, TCONS_00039024, TCONS_00139714, TCONS_00248978, TCONS_00022396, TCONS_00076008, TCONS_00240497,…
Ubiquitin domain [PF00240]	31	TCONS_00062376, TCONS_00093856, TCONS_00122188, TCONS_00153909, TCONS_00047637, TCONS_00184893, TCONS_00229209, TCONS_00123170, TCONS_00208689, TCONS_00138956, TCONS_00169372, TCONS_00103056, TCONS_00054789, TCONS_00026340, TCONS_00065332, TCONS_00088831, TCONS_00084791, TCONS_00090610, TCONS_00233619, TCONS_00270880, TCONS_00247104, TCONS_00061933, TCONS_00000117, TCONS_00096872, TCONS_00203068,…
Kinesin motor domain [PF00225]	31	TCONS_00096708, TCONS_00211812, TCONS_00013001, TCONS_00057281, TCONS_00173256, TCONS_00201454, TCONS_00207036, TCONS_00078219, TCONS_00003501, TCONS_00240242, TCONS_00026104, TCONS_00199059, TCONS_00250833, TCONS_00026023, TCONS_00215862, TCONS_00071918, TCONS_00147699, TCONS_00041940, TCONS_00014840, TCONS_00011355, TCONS_00271031, TCONS_00079589, TCONS_00099574, TCONS_00157202, TCONS_00239047,…
Ankyrin repeat [PF00023]	31	TCONS_00275564, TCONS_00198435, TCONS_00015681, TCONS_00190416, TCONS_00195924, TCONS_00246922, TCONS_00058906, TCONS_00107310, TCONS_00073488, TCONS_00053554, TCONS_00029257, TCONS_00042152, TCONS_00142727, TCONS_00216910, TCONS_00234704, TCONS_00061155, TCONS_00148689, TCONS_00104704, TCONS_00156605, TCONS_00240649, TCONS_00079303, TCONS_00115623, TCONS_00079520, TCONS_00027802, TCONS_00130465,…
WW domain [PF00397]	30	TCONS_00038346, TCONS_00121599, TCONS_00231405, TCONS_00091795, TCONS_00108182, TCONS_00244223, TCONS_00116983, TCONS_00111555, TCONS_00182394, TCONS_00153495, TCONS_00050502, TCONS_00237394, TCONS_00027098, TCONS_00192182, TCONS_00158122, TCONS_00049440, TCONS_00184869, TCONS_00024240, TCONS_00006094, TCONS_00042657, TCONS_00092239, TCONS_00230724, TCONS_00112996, TCONS_00073872, TCONS_00104175,…
Major facilitator superfamily [PF07690]	30	TCONS_00170029, TCONS_00017127, TCONS_00218391, TCONS_00213738, TCONS_00246682, TCONS_00010299, TCONS_00113176, TCONS_00009844, TCONS_00030167, TCONS_00039593, TCONS_00099783, TCONS_00109170, TCONS_00150877, TCONS_00177221, TCONS_00081205, TCONS_00042893, TCONS_00106528, TCONS_00032712, TCONS_00213744, TCONS_00016926, TCONS_00106963, TCONS_00042858, TCONS_00271270, TCONS_00163022, TCONS_00192744,…
Ubiquitin-conjugating enzyme E2 [PF00179]	29	TCONS_00103703, TCONS_00245273, TCONS_00143564, TCONS_00165731, TCONS_00120086, TCONS_00223205, TCONS_00201674, TCONS_00241501, TCONS_00172309, TCONS_00188801, TCONS_00236548, TCONS_00020705, TCONS_00042910, TCONS_00158070, TCONS_00195311, TCONS_00232749, TCONS_00024946, TCONS_00172319, TCONS_00201223, TCONS_00113965, TCONS_00096455, TCONS_00136789, TCONS_00218767, TCONS_00004325, TCONS_00080149,…
FERM central domain [PF00373]	29	TCONS_00064612, TCONS_00141681, TCONS_00206501, TCONS_00250002, TCONS_00190012, TCONS_00075397, TCONS_00220625, TCONS_00243548, TCONS_00182485, TCONS_00157513, TCONS_00079109, TCONS_00250810, TCONS_00251646, TCONS_00046472, TCONS_00146627, TCONS_00166473, TCONS_00251641, TCONS_00141696, TCONS_00204217, TCONS_00035763, TCONS_00138600, TCONS_00110896, TCONS_00002246, TCONS_00159449, TCONS_00270918,…
Bromodomain [PF00439]	29	TCONS_00226850, TCONS_00171557, TCONS_00275148, TCONS_00164444, TCONS_00110785, TCONS_00073443, TCONS_00094097, TCONS_00212010, TCONS_00023336, TCONS_00207372, TCONS_00131242, TCONS_00230380, TCONS_00041068, TCONS_00160979, TCONS_00147519, TCONS_00218457, TCONS_00059053, TCONS_00167500, TCONS_00271132, TCONS_00018762, TCONS_00152227, TCONS_00243046, TCONS_00096386, TCONS_00181861, TCONS_00252929,…
K Homology domain, type 1 [PF00013]	28	TCONS_00139440, TCONS_00016032, TCONS_00024958, TCONS_00181731, TCONS_00155477, TCONS_00272589, TCONS_00107876, TCONS_00103713, TCONS_00215128, TCONS_00043824, TCONS_00194288, TCONS_00248276, TCONS_00149258, TCONS_00186024, TCONS_00139536, TCONS_00018241, TCONS_00177749, TCONS_00201760, TCONS_00129693, TCONS_00134400, TCONS_00051101, TCONS_00228719, TCONS_00128865, TCONS_00250844, TCONS_00104278,…
Ras-associating (RA) domain [PF00788]	28	TCONS_00206865, TCONS_00193400, TCONS_00192530, TCONS_00007047, TCONS_00044986, TCONS_00207750, TCONS_00009919, TCONS_00024620, TCONS_00152387, TCONS_00026166, TCONS_00159370, TCONS_00024184, TCONS_00194301, TCONS_00229897, TCONS_00122698, TCONS_00032274, TCONS_00204217, TCONS_00009157, TCONS_00052087, TCONS_00191832, TCONS_00134837, TCONS_00153973, TCONS_00156844, TCONS_00110896, TCONS_00181641,…
ABC transporter-like [PF00005]	28	TCONS_00016531, TCONS_00113233, TCONS_00191305, TCONS_00056771, TCONS_00185933, TCONS_00113207, TCONS_00074930, TCONS_00162997, TCONS_00216990, TCONS_00005269, TCONS_00251568, TCONS_00021917, TCONS_00194981, TCONS_00230943, TCONS_00233635, TCONS_00275054, TCONS_00066721, TCONS_00093800, TCONS_00253144, TCONS_00178118, TCONS_00113267, TCONS_00154274, TCONS_00026411, TCONS_00104032, TCONS_00211136,…
CUB domain [PF00431]	27	TCONS_00144532, TCONS_00196610, TCONS_00213937, TCONS_00095737, TCONS_00142590, TCONS_00026979, TCONS_00239235, TCONS_00235276, TCONS_00028583, TCONS_00125586, TCONS_00123903, TCONS_00041185, TCONS_00055839, TCONS_00067835, TCONS_00039860, TCONS_00225454, TCONS_00242674, TCONS_00156410, TCONS_00046243, TCONS_00109425, TCONS_00191939, TCONS_00214462, TCONS_00047115, TCONS_00096282, TCONS_00184677,…
DnaJ domain [PF00226]	27	TCONS_00231986, TCONS_00245390, TCONS_00147600, TCONS_00230437, TCONS_00195223, TCONS_00207514, TCONS_00176249, TCONS_00131139, TCONS_00110742, TCONS_00096276, TCONS_00225939, TCONS_00004358, TCONS_00245209, TCONS_00001165, TCONS_00159014, TCONS_00198484, TCONS_00064544, TCONS_00219093, TCONS_00164112, TCONS_00013630, TCONS_00035787, TCONS_00223995, TCONS_00227874, TCONS_00033918, TCONS_00184410,…
PTP type protein phosphatase [PF00102]	27	TCONS_00034781, TCONS_00059782, TCONS_00141681, TCONS_00173436, TCONS_00190012, TCONS_00009388, TCONS_00020676, TCONS_00224438, TCONS_00115554, TCONS_00075397, TCONS_00219648, TCONS_00027395, TCONS_00251646, TCONS_00049343, TCONS_00085005, TCONS_00233856, TCONS_00118134, TCONS_00174412, TCONS_00003209, TCONS_00002268, TCONS_00158311, TCONS_00021343, TCONS_00048745, TCONS_00249282, TCONS_00141989,…
Sema domain [PF01403]	27	TCONS_00084781, TCONS_00175934, TCONS_00206629, TCONS_00273088, TCONS_00139945, TCONS_00021097, TCONS_00080998, TCONS_00129400, TCONS_00181016, TCONS_00204060, TCONS_00052928, TCONS_00181539, TCONS_00226092, TCONS_00230800, TCONS_00170891, TCONS_00230867, TCONS_00007652, TCONS_00173840, TCONS_00150566, TCONS_00018080, TCONS_00183620, TCONS_00026456, TCONS_00173794, TCONS_00181824, TCONS_00250986,…
IQ motif, EF-hand binding site [PF00612]	27	TCONS_00199728, TCONS_00109709, TCONS_00020456, TCONS_00131658, TCONS_00119139, TCONS_00246922, TCONS_00019062, TCONS_00108087, TCONS_00183555, TCONS_00083305, TCONS_00000590, TCONS_00083289, TCONS_00084453, TCONS_00081044, TCONS_00122698, TCONS_00039543, TCONS_00010389, TCONS_00059173, TCONS_00204217, TCONS_00039548, TCONS_00221830, TCONS_00110006, TCONS_00143927, TCONS_00106890, TCONS_00010833,…
Histone H2A/H2B/H3 [PF00125]	27	TCONS_00017868, TCONS_00210605, TCONS_00210629, TCONS_00010851, TCONS_00210822, TCONS_00006750, TCONS_00229682, TCONS_00017882, TCONS_00021866, TCONS_00049329, TCONS_00210631, TCONS_00216039, TCONS_00216115, TCONS_00010680, TCONS_00210817, TCONS_00210758, TCONS_00017874, TCONS_00006744, TCONS_00216081, TCONS_00148281, TCONS_00216046, TCONS_00216045, TCONS_00216044, TCONS_00216087, TCONS_00025282,…
Sushi/SCR/CCP domain [PF00084]	27	TCONS_00010054, TCONS_00251671, TCONS_00008850, TCONS_00009323, TCONS_00095737, TCONS_00019863, TCONS_00009987, TCONS_00247333, TCONS_00273916, TCONS_00027835, TCONS_00239235, TCONS_00055839, TCONS_00141296, TCONS_00211509, TCONS_00198645, TCONS_00204758, TCONS_00019853, TCONS_00019875, TCONS_00246593, TCONS_00271472, TCONS_00200018, TCONS_00009997, TCONS_00109425, TCONS_00080886, TCONS_00010019,…
GPCR, family 2, secretin-like [PF00002]	27	TCONS_00090824, TCONS_00193266, TCONS_00233889, TCONS_00121172, TCONS_00200148, TCONS_00170745, TCONS_00181141, TCONS_00217842, TCONS_00153294, TCONS_00131162, TCONS_00273677, TCONS_00090836, TCONS_00122334, TCONS_00144681, TCONS_00189331, TCONS_00016062, TCONS_00212660, TCONS_00004886, TCONS_00214462, TCONS_00151340, TCONS_00005674, TCONS_00013849, TCONS_00173076, TCONS_00231144, TCONS_00173394,…
Zinc finger, CCCH-type [PF00642]	26	TCONS_00202143, TCONS_00275762, TCONS_00270075, TCONS_00171870, TCONS_00148394, TCONS_00233171, TCONS_00252119, TCONS_00051517, TCONS_00276008, TCONS_00064562, TCONS_00177000, TCONS_00216358, TCONS_00105639, TCONS_00164695, TCONS_00130932, TCONS_00148263, TCONS_00113129, TCONS_00134536, TCONS_00243764, TCONS_00066050, TCONS_00003578, TCONS_00020014, TCONS_00074626, TCONS_00167516, TCONS_00141308,…
Immunoglobulin C1-set [PF07654]	26	TCONS_00009043, TCONS_00227122, TCONS_00211339, TCONS_00210989, TCONS_00076561, TCONS_00076564, TCONS_00076541, TCONS_00229304, TCONS_00217028, TCONS_00165909, TCONS_00076537, TCONS_00159196, TCONS_00211123, TCONS_00150301, TCONS_00076553, TCONS_00244796, TCONS_00076530, TCONS_00216542, TCONS_00048500, TCONS_00072126, TCONS_00211755, TCONS_00211699, TCONS_00211693, TCONS_00216941, TCONS_00156293,…
Thioredoxin domain [PF00085]	26	TCONS_00253015, TCONS_00119379, TCONS_00223060, TCONS_00201291, TCONS_00229363, TCONS_00006553, TCONS_00086609, TCONS_00114602, TCONS_00119612, TCONS_00245632, TCONS_00094592, TCONS_00001165, TCONS_00184444, TCONS_00251664, TCONS_00147256, TCONS_00143632, TCONS_00150741, TCONS_00017694, TCONS_00027426, TCONS_00078328, TCONS_00073955, TCONS_00215590, TCONS_00159462, TCONS_00233462, TCONS_00169819,…
SNF2-related, N-terminal domain [PF00176]	26	TCONS_00190214, TCONS_00090364, TCONS_00206285, TCONS_00055044, TCONS_00006219, TCONS_00220325, TCONS_00026087, TCONS_00089662, TCONS_00184809, TCONS_00236768, TCONS_00100146, TCONS_00082473, TCONS_00191274, TCONS_00026191, TCONS_00072492, TCONS_00173927, TCONS_00275095, TCONS_00242137, TCONS_00160687, TCONS_00055688, TCONS_00081258, TCONS_00144913, TCONS_00003671, TCONS_00275902, TCONS_00029047,…
Sterile alpha motif domain [PF07647]	26	TCONS_00208626, TCONS_00225000, TCONS_00126608, TCONS_00163650, TCONS_00009623, TCONS_00188606, TCONS_00001088, TCONS_00161642, TCONS_00033106, TCONS_00272248, TCONS_00032810, TCONS_00101396, TCONS_00160517, TCONS_00049760, TCONS_00154709, TCONS_00234704, TCONS_00227133, TCONS_00112051, TCONS_00211924, TCONS_00037021, TCONS_00239582, TCONS_00178566, TCONS_00152212, TCONS_00214647, TCONS_00026078,…
Immunoglobulin [PF00047]	26	TCONS_00009762, TCONS_00065469, TCONS_00240517, TCONS_00006732, TCONS_00048606, TCONS_00115554, TCONS_00140902, TCONS_00057516, TCONS_00047082, TCONS_00175344, TCONS_00136080, TCONS_00189196, TCONS_00141277, TCONS_00193910, TCONS_00230867, TCONS_00019436, TCONS_00061654, TCONS_00173840, TCONS_00135514, TCONS_00208075, TCONS_00047139, TCONS_00181824, TCONS_00250986, TCONS_00127779, TCONS_00271746,…
Reverse transcriptase domain [PF00078]	26	TCONS_00202265, TCONS_00018779, TCONS_00186992, TCONS_00241902, TCONS_00138754, TCONS_00190658, TCONS_00220652, TCONS_00022935, TCONS_00187065, TCONS_00228458, TCONS_00031903, TCONS_00125060, TCONS_00222309, TCONS_00268975, TCONS_00125086, TCONS_00215528, TCONS_00003140, TCONS_00205923, TCONS_00277111, TCONS_00008565, TCONS_00221425, TCONS_00221308, TCONS_00253738, TCONS_00233980, TCONS_00253713,…
von Willebrand factor, type A [PF00092]	26	TCONS_00017626, TCONS_00089832, TCONS_00218092, TCONS_00251671, TCONS_00147426, TCONS_00139484, TCONS_00181918, TCONS_00198832, TCONS_00163377, TCONS_00107250, TCONS_00055540, TCONS_00198818, TCONS_00237792, TCONS_00000199, TCONS_00155191, TCONS_00228370, TCONS_00230841, TCONS_00194564, TCONS_00211509, TCONS_00163364, TCONS_00065359, TCONS_00181088, TCONS_00181682, TCONS_00089592, TCONS_00238231,…
Cytochrome P450 [PF00067]	25	TCONS_00231469, TCONS_00015641, TCONS_00149568, TCONS_00170485, TCONS_00059380, TCONS_00122483, TCONS_00139686, TCONS_00148178, TCONS_00003738, TCONS_00125360, TCONS_00026124, TCONS_00161224, TCONS_00125344, TCONS_00083204, TCONS_00231034, TCONS_00145219, TCONS_00041504, TCONS_00144445, TCONS_00192324, TCONS_00190546, TCONS_00226921, TCONS_00133556, TCONS_00133552, TCONS_00084769, TCONS_00027562
Nuclear hormone receptor, ligand-binding domain [PF00104]	25	TCONS_00211958, TCONS_00035872, TCONS_00172009, TCONS_00200182, TCONS_00057619, TCONS_00110438, TCONS_00167908, TCONS_00127001, TCONS_00102582, TCONS_00102500, TCONS_00196389, TCONS_00060403, TCONS_00171840, TCONS_00207847, TCONS_00252194, TCONS_00058424, TCONS_00248555, TCONS_00021361, TCONS_00179930, TCONS_00152135, TCONS_00246905, TCONS_00034667, TCONS_00083795, TCONS_00172382, TCONS_00081352
F-box domain [PF12937]	25	TCONS_00193102, TCONS_00252003, TCONS_00196477, TCONS_00253130, TCONS_00130801, TCONS_00148593, TCONS_00110289, TCONS_00023528, TCONS_00225445, TCONS_00073641, TCONS_00178953, TCONS_00012727, TCONS_00212751, TCONS_00198188, TCONS_00198667, TCONS_00208651, TCONS_00026527, TCONS_00054120, TCONS_00134317, TCONS_00149191, TCONS_00000881, TCONS_00055369, TCONS_00206393, TCONS_00126105, TCONS_00066573
Laminin EGF domain [PF00053]	25	TCONS_00007782, TCONS_00252000, TCONS_00248304, TCONS_00009128, TCONS_00170745, TCONS_00181141, TCONS_00117906, TCONS_00161448, TCONS_00214154, TCONS_00100284, TCONS_00021114, TCONS_00125586, TCONS_00219344, TCONS_00012124, TCONS_00013138, TCONS_00009119, TCONS_00116118, TCONS_00005557, TCONS_00232195, TCONS_00000122, TCONS_00005674, TCONS_00181323, TCONS_00084149, TCONS_00232215, TCONS_00060450
Myosin head, motor domain [PF00063]	24	TCONS_00122698, TCONS_00059173, TCONS_00094825, TCONS_00169800, TCONS_00204217, TCONS_00109709, TCONS_00119139, TCONS_00130015, TCONS_00229702, TCONS_00110006, TCONS_00157378, TCONS_00109445, TCONS_00143927, TCONS_00083616, TCONS_00108087, TCONS_00106890, TCONS_00083305, TCONS_00213129, TCONS_00037747, TCONS_00100775, TCONS_00083289, TCONS_00108216, TCONS_00084453, TCONS_00141866
Plexin repeat [PF01437]	24	TCONS_00084781, TCONS_00175934, TCONS_00170891, TCONS_00007652, TCONS_00206629, TCONS_00273088, TCONS_00078573, TCONS_00184121, TCONS_00150566, TCONS_00026979, TCONS_00139945, TCONS_00021097, TCONS_00156410, TCONS_00080998, TCONS_00129400, TCONS_00181016, TCONS_00183620, TCONS_00023993, TCONS_00026456, TCONS_00052928, TCONS_00226092, TCONS_00125586, TCONS_00250986, TCONS_00272911
SCAN domain [PF02023]	24	TCONS_00082680, TCONS_00225186, TCONS_00210849, TCONS_00210833, TCONS_00118653, TCONS_00210865, TCONS_00216171, TCONS_00095423, TCONS_00225289, TCONS_00080718, TCONS_00136803, TCONS_00047331, TCONS_00160469, TCONS_00180692, TCONS_00216144, TCONS_00108255, TCONS_00136454, TCONS_00002595, TCONS_00136540, TCONS_00210842, TCONS_00128501, TCONS_00210893, TCONS_00216126, TCONS_00216159
SPRY-associated [PF13765]	24	TCONS_00210639, TCONS_00210716, TCONS_00251432, TCONS_00011434, TCONS_00040663, TCONS_00247221, TCONS_00210579, TCONS_00210700, TCONS_00192359, TCONS_00210725, TCONS_00169612, TCONS_00108392, TCONS_00191898, TCONS_00216291, TCONS_00078434, TCONS_00014072, TCONS_00240102, TCONS_00216187, TCONS_00003111, TCONS_00040670, TCONS_00197342, TCONS_00216317, TCONS_00273438, TCONS_00100873
Low-density lipoprotein (LDL) receptor class A repeat [PF00057]	24	TCONS_00013138, TCONS_00036893, TCONS_00121861, TCONS_00042425, TCONS_00195614, TCONS_00198645, TCONS_00067835, TCONS_00204758, TCONS_00115880, TCONS_00152566, TCONS_00015394, TCONS_00001547, TCONS_00077951, TCONS_00039860, TCONS_00056395, TCONS_00244744, TCONS_00034184, TCONS_00047115, TCONS_00220408, TCONS_00096282, TCONS_00039409, TCONS_00120658, TCONS_00123903, TCONS_00051648
Tetraspanin/Peripherin [PF00335]	23	TCONS_00085113, TCONS_00175549, TCONS_00034400, TCONS_00017279, TCONS_00275267, TCONS_00058775, TCONS_00222298, TCONS_00226510, TCONS_00003658, TCONS_00005924, TCONS_00025245, TCONS_00195093, TCONS_00048446, TCONS_00232482, TCONS_00048327, TCONS_00203319, TCONS_00032424, TCONS_00034414, TCONS_00035558, TCONS_00106335, TCONS_00025780, TCONS_00051859, TCONS_00126647
SOCS box domain [PF07525]	23	TCONS_00081481, TCONS_00148515, TCONS_00275441, TCONS_00115001, TCONS_00061639, TCONS_00114137, TCONS_00146393, TCONS_00094544, TCONS_00055795, TCONS_00138745, TCONS_00057662, TCONS_00117328, TCONS_00000685, TCONS_00103052, TCONS_00075810, TCONS_00052894, TCONS_00101293, TCONS_00069160, TCONS_00252626, TCONS_00271668, TCONS_00102249, TCONS_00160859, TCONS_00181706
Small GTPase superfamily, ARF/SAR type [PF00025]	22	TCONS_00102989, TCONS_00171376, TCONS_00146177, TCONS_00204944, TCONS_00205306, TCONS_00063931, TCONS_00068912, TCONS_00114565, TCONS_00020667, TCONS_00023976, TCONS_00222248, TCONS_00060705, TCONS_00111653, TCONS_00207204, TCONS_00174826, TCONS_00155145, TCONS_00182129, TCONS_00027367, TCONS_00030873, TCONS_00010778, TCONS_00174872, TCONS_00029483
Zinc finger, nuclear hormone receptor-type [PF00105]	22	TCONS_00211958, TCONS_00035872, TCONS_00172009, TCONS_00196389, TCONS_00200182, TCONS_00207847, TCONS_00252194, TCONS_00058424, TCONS_00248555, TCONS_00057619, TCONS_00050871, TCONS_00021361, TCONS_00110438, TCONS_00167908, TCONS_00127001, TCONS_00179930, TCONS_00102582, TCONS_00152135, TCONS_00246905, TCONS_00034667, TCONS_00081352, TCONS_00102500
Calcineurin-like phosphoesterase domain, apaH type [PF00149]	22	TCONS_00100329, TCONS_00252235, TCONS_00118016, TCONS_00032993, TCONS_00180180, TCONS_00240329, TCONS_00041959, TCONS_00094696, TCONS_00130611, TCONS_00078234, TCONS_00126180, TCONS_00214013, TCONS_00184439, TCONS_00213260, TCONS_00002152, TCONS_00044455, TCONS_00195272, TCONS_00235334, TCONS_00061280, TCONS_00089467, TCONS_00029682, TCONS_00138050
Basic-leucine zipper domain [PF00170]	22	TCONS_00167398, TCONS_00007211, TCONS_00010256, TCONS_00034498, TCONS_00122130, TCONS_00138026, TCONS_00245464, TCONS_00152974, TCONS_00045705, TCONS_00070392, TCONS_00058486, TCONS_00131672, TCONS_00021211, TCONS_00070399, TCONS_00050678, TCONS_00024401, TCONS_00144627, TCONS_00044255, TCONS_00126965, TCONS_00015618, TCONS_00008271, TCONS_00233049
HECT domain [PF00632]	22	TCONS_00154918, TCONS_00231405, TCONS_00190102, TCONS_00274543, TCONS_00061413, TCONS_00091795, TCONS_00190127, TCONS_00116983, TCONS_00190109, TCONS_00227855, TCONS_00053680, TCONS_00074991, TCONS_00112996, TCONS_00153495, TCONS_00157321, TCONS_00073326, TCONS_00237394, TCONS_00081764, TCONS_00081841, TCONS_00083458, TCONS_00014868, TCONS_00218983
FYVE zinc finger [PF01363]	22	TCONS_00060320, TCONS_00171996, TCONS_00203586, TCONS_00112380, TCONS_00123774, TCONS_00237728, TCONS_00060425, TCONS_00179639, TCONS_00194809, TCONS_00199917, TCONS_00003911, TCONS_00246579, TCONS_00049960, TCONS_00074597, TCONS_00154771, TCONS_00180771, TCONS_00026366, TCONS_00029414, TCONS_00274600, TCONS_00064069, TCONS_00144667, TCONS_00074809
Armadillo [PF00514]	22	TCONS_00035003, TCONS_00143797, TCONS_00142696, TCONS_00213915, TCONS_00123276, TCONS_00173015, TCONS_00113563, TCONS_00009469, TCONS_00110682, TCONS_00057225, TCONS_00185295, TCONS_00200583, TCONS_00105040, TCONS_00002399, TCONS_00183586, TCONS_00241240, TCONS_00168826, TCONS_00032239, TCONS_00066214, TCONS_00168516, TCONS_00190292, TCONS_00176483
Laminin G domain [PF02210]	21	TCONS_00102848, TCONS_00197317, TCONS_00227289, TCONS_00043779, TCONS_00208603, TCONS_00198600, TCONS_00057424, TCONS_00170745, TCONS_00181141, TCONS_00190989, TCONS_00116118, TCONS_00217039, TCONS_00161448, TCONS_00182760, TCONS_00005674, TCONS_00219344, TCONS_00077707, TCONS_00070616, TCONS_00085032, TCONS_00250322, TCONS_00250214
Cyclin, N-terminal [PF00134]	21	TCONS_00144652, TCONS_00201154, TCONS_00123776, TCONS_00194500, TCONS_00036987, TCONS_00195878, TCONS_00087309, TCONS_00202801, TCONS_00161473, TCONS_00024459, TCONS_00189794, TCONS_00242169, TCONS_00218933, TCONS_00071257, TCONS_00026256, TCONS_00079009, TCONS_00199300, TCONS_00205939, TCONS_00048353, TCONS_00276537, TCONS_00116070
Forkhead-associated (FHA) domain [PF00498]	21	TCONS_00014324, TCONS_00174303, TCONS_00249662, TCONS_00057953, TCONS_00241925, TCONS_00221891, TCONS_00099574, TCONS_00078219, TCONS_00000742, TCONS_00002126, TCONS_00240242, TCONS_00159587, TCONS_00022299, TCONS_00031653, TCONS_00211313, TCONS_00137991, TCONS_00071978, TCONS_00195662, TCONS_00216404, TCONS_00199772, TCONS_00215862
Potassium channel tetramerisation-type BTB domain [PF02214]	21	TCONS_00066567, TCONS_00066007, TCONS_00087405, TCONS_00118454, TCONS_00037788, TCONS_00161144, TCONS_00153701, TCONS_00274260, TCONS_00167010, TCONS_00045483, TCONS_00099897, TCONS_00125181, TCONS_00158337, TCONS_00105370, TCONS_00005852, TCONS_00137577, TCONS_00240041, TCONS_00135266, TCONS_00123926, TCONS_00174395, TCONS_00101378
P-type ATPase, A domain [PF00122]	21	TCONS_00276235, TCONS_00193661, TCONS_00009661, TCONS_00066327, TCONS_00060237, TCONS_00064939, TCONS_00119429, TCONS_00007931, TCONS_00186462, TCONS_00161170, TCONS_00107278, TCONS_00271309, TCONS_00053758, TCONS_00063170, TCONS_00177962, TCONS_00188986, TCONS_00083107, TCONS_00176177, TCONS_00006191, TCONS_00007291, TCONS_00128925
Peptidase M12B, ADAM/reprolysin [PF01421]	21	TCONS_00039874, TCONS_00208415, TCONS_00031593, TCONS_00201041, TCONS_00007365, TCONS_00204428, TCONS_00019523, TCONS_00182380, TCONS_00236155, TCONS_00074731, TCONS_00098131, TCONS_00236172, TCONS_00047657, TCONS_00205281, TCONS_00209173, TCONS_00085270, TCONS_00163853, TCONS_00163844, TCONS_00031735, TCONS_00194276, TCONS_00025294
Ras guanine-nucleotide exchange factors catalytic domain [PF00617]	21	TCONS_00085300, TCONS_00206865, TCONS_00199946, TCONS_00082282, TCONS_00252342, TCONS_00016489, TCONS_00009157, TCONS_00143256, TCONS_00138246, TCONS_00008897, TCONS_00191832, TCONS_00228668, TCONS_00028749, TCONS_00148281, TCONS_00247689, TCONS_00043796, TCONS_00073813, TCONS_00252804, TCONS_00133086, TCONS_00026166, TCONS_00102545
Arf GTPase activating protein [PF01412]	21	TCONS_00137291, TCONS_00193400, TCONS_00061177, TCONS_00044986, TCONS_00227639, TCONS_00146198, TCONS_00013230, TCONS_00225438, TCONS_00243234, TCONS_00024729, TCONS_00002932, TCONS_00029719, TCONS_00024860, TCONS_00158877, TCONS_00025892, TCONS_00109478, TCONS_00186534, TCONS_00028941, TCONS_00011724, TCONS_00145619, TCONS_00212982
Fork head domain [PF00250]	20	TCONS_00209988, TCONS_00065864, TCONS_00271056, TCONS_00079071, TCONS_00221891, TCONS_00209991, TCONS_00092660, TCONS_00226007, TCONS_00108840, TCONS_00048882, TCONS_00138838, TCONS_00160019, TCONS_00055436, TCONS_00075427, TCONS_00150287, TCONS_00205490, TCONS_00003032, TCONS_00212206, TCONS_00182516, TCONS_00213600
FERM, C-terminal PH-like domain [PF09380]	20	TCONS_00064612, TCONS_00141681, TCONS_00166473, TCONS_00206501, TCONS_00251641, TCONS_00190012, TCONS_00141696, TCONS_00075397, TCONS_00220625, TCONS_00002246, TCONS_00182485, TCONS_00157513, TCONS_00270918, TCONS_00021343, TCONS_00028017, TCONS_00250810, TCONS_00210402, TCONS_00251646, TCONS_00046472, TCONS_00146627
Peptidase M12B, propeptide [PF01562]	19	TCONS_00039874, TCONS_00208415, TCONS_00031593, TCONS_00147212, TCONS_00007365, TCONS_00204428, TCONS_00182380, TCONS_00236155, TCONS_00074731, TCONS_00098131, TCONS_00236172, TCONS_00047657, TCONS_00205281, TCONS_00209173, TCONS_00085270, TCONS_00163853, TCONS_00083554, TCONS_00194276, TCONS_00025294
Rhodanese-like domain [PF00581]	19	TCONS_00208704, TCONS_00207414, TCONS_00251399, TCONS_00174999, TCONS_00167005, TCONS_00230618, TCONS_00026813, TCONS_00169891, TCONS_00158336, TCONS_00078712, TCONS_00181782, TCONS_00056416, TCONS_00213470, TCONS_00021474, TCONS_00156423, TCONS_00195481, TCONS_00040353, TCONS_00180976, TCONS_00232798
Kazal domain [PF07648]	19	TCONS_00086714, TCONS_00204758, TCONS_00198845, TCONS_00202206, TCONS_00246940, TCONS_00188114, TCONS_00070001, TCONS_00158800, TCONS_00184322, TCONS_00027224, TCONS_00207295, TCONS_00245508, TCONS_00000122, TCONS_00029547, TCONS_00026499, TCONS_00183477, TCONS_00081217, TCONS_00194042, TCONS_00215257
Protein kinase, C-terminal [PF00433]	19	TCONS_00035896, TCONS_00273750, TCONS_00069526, TCONS_00138684, TCONS_00177469, TCONS_00001979, TCONS_00049715, TCONS_00248028, TCONS_00021742, TCONS_00275172, TCONS_00022331, TCONS_00000301, TCONS_00220848, TCONS_00075514, TCONS_00104516, TCONS_00104945, TCONS_00088872, TCONS_00174184, TCONS_00236974
Death domain [PF00531]	19	TCONS_00037013, TCONS_00171745, TCONS_00103747, TCONS_00025309, TCONS_00240649, TCONS_00025979, TCONS_00190416, TCONS_00052161, TCONS_00117616, TCONS_00246406, TCONS_00052923, TCONS_00026576, TCONS_00250937, TCONS_00239967, TCONS_00029257, TCONS_00217860, TCONS_00210054, TCONS_00239954, TCONS_00276725
Chaperonin Cpn60/TCP-1 family [PF00118]	19	TCONS_00223770, TCONS_00017699, TCONS_00059943, TCONS_00220671, TCONS_00149011, TCONS_00223557, TCONS_00019001, TCONS_00190956, TCONS_00052372, TCONS_00139727, TCONS_00052601, TCONS_00153571, TCONS_00109763, TCONS_00180246, TCONS_00223738, TCONS_00144667, TCONS_00159490, TCONS_00163900, TCONS_00198065
AMP-dependent synthetase/ligase [PF00501]	19	TCONS_00088568, TCONS_00103904, TCONS_00275597, TCONS_00088537, TCONS_00201031, TCONS_00193981, TCONS_00078691, TCONS_00163431, TCONS_00026859, TCONS_00247926, TCONS_00027635, TCONS_00159855, TCONS_00157369, TCONS_00050665, TCONS_00052708, TCONS_00136770, TCONS_00197146, TCONS_00122879, TCONS_00145515
FERM, N-terminal [PF09379]	19	TCONS_00064612, TCONS_00141681, TCONS_00166473, TCONS_00206501, TCONS_00251641, TCONS_00250002, TCONS_00190012, TCONS_00141696, TCONS_00075397, TCONS_00220625, TCONS_00002246, TCONS_00182485, TCONS_00157513, TCONS_00079109, TCONS_00270918, TCONS_00021343, TCONS_00250810, TCONS_00046472, TCONS_00146627
Guanylate kinase/L-type calcium channel beta subunit [PF00625]	19	TCONS_00111180, TCONS_00222571, TCONS_00111161, TCONS_00230724, TCONS_00271042, TCONS_00069824, TCONS_00045669, TCONS_00246024, TCONS_00081906, TCONS_00182394, TCONS_00023968, TCONS_00110269, TCONS_00050367, TCONS_00120829, TCONS_00107691, TCONS_00028410, TCONS_00276888, TCONS_00273999, TCONS_00006094
Ets domain [PF00178]	18	TCONS_00039813, TCONS_00042532, TCONS_00164388, TCONS_00065888, TCONS_00274133, TCONS_00020951, TCONS_00053055, TCONS_00111132, TCONS_00162252, TCONS_00228479, TCONS_00019160, TCONS_00047554, TCONS_00049159, TCONS_00162809, TCONS_00196074, TCONS_00124301, TCONS_00217346, TCONS_00275922
PMP-22/EMP/MP20/Claudin superfamily [PF00822]	18	TCONS_00093926, TCONS_00126429, TCONS_00094504, TCONS_00014652, TCONS_00087528, TCONS_00186299, TCONS_00168472, TCONS_00224038, TCONS_00220134, TCONS_00178588, TCONS_00135474, TCONS_00049273, TCONS_00164329, TCONS_00230477, TCONS_00107756, TCONS_00163935, TCONS_00177493, TCONS_00234654
PTB/PI domain [PF00640]	18	TCONS_00168125, TCONS_00060598, TCONS_00211924, TCONS_00018588, TCONS_00034478, TCONS_00015571, TCONS_00188698, TCONS_00193606, TCONS_00207599, TCONS_00040824, TCONS_00247529, TCONS_00250539, TCONS_00074824, TCONS_00128651, TCONS_00066532, TCONS_00250978, TCONS_00143737, TCONS_00174272
Tubulin/FtsZ, 2-layer sandwich domain [PF03953]	18	TCONS_00154608, TCONS_00115792, TCONS_00093023, TCONS_00248921, TCONS_00050421, TCONS_00057925, TCONS_00027763, TCONS_00057934, TCONS_00057945, TCONS_00158653, TCONS_00210060, TCONS_00050408, TCONS_00215418, TCONS_00215413, TCONS_00102831, TCONS_00102842, TCONS_00219326, TCONS_00211189
Chromo domain [PF00385]	18	TCONS_00170222, TCONS_00090364, TCONS_00206285, TCONS_00023868, TCONS_00072492, TCONS_00114306, TCONS_00222585, TCONS_00111800, TCONS_00210160, TCONS_00058608, TCONS_00098189, TCONS_00160687, TCONS_00106085, TCONS_00055688, TCONS_00081258, TCONS_00270441, TCONS_00236768, TCONS_00100146
Transforming growth factor-beta, C-terminal [PF00019]	18	TCONS_00204621, TCONS_00123114, TCONS_00210217, TCONS_00229385, TCONS_00145443, TCONS_00074040, TCONS_00075120, TCONS_00242200, TCONS_00051325, TCONS_00133577, TCONS_00156533, TCONS_00161266, TCONS_00218088, TCONS_00003283, TCONS_00010402, TCONS_00120614, TCONS_00025290, TCONS_00141724
Complement Clr-like EGF domain [PF12662]	18	TCONS_00206832, TCONS_00171910, TCONS_00138230, TCONS_00009202, TCONS_00042425, TCONS_00044215, TCONS_00121172, TCONS_00152566, TCONS_00237792, TCONS_00022177, TCONS_00159802, TCONS_00075604, TCONS_00083009, TCONS_00159798, TCONS_00167845, TCONS_00051648, TCONS_00041185, TCONS_00148839
Tubulin/FtsZ, GTPase domain [PF00091]	18	TCONS_00154608, TCONS_00112494, TCONS_00115792, TCONS_00093023, TCONS_00020736, TCONS_00248921, TCONS_00050421, TCONS_00057925, TCONS_00027763, TCONS_00057934, TCONS_00158653, TCONS_00210060, TCONS_00050408, TCONS_00215418, TCONS_00215413, TCONS_00102831, TCONS_00102842, TCONS_00211189
Actin family [PF00022]	18	TCONS_00227751, TCONS_00082184, TCONS_00139792, TCONS_00139376, TCONS_00030145, TCONS_00030860, TCONS_00114498, TCONS_00150623, TCONS_00185480, TCONS_00053174, TCONS_00228205, TCONS_00182004, TCONS_00157732, TCONS_00177677, TCONS_00157291, TCONS_00069298, TCONS_00233513, TCONS_00141525
RING-type zinc-finger, LisH dimerisation motif [PF13445]	17	TCONS_00063941, TCONS_00013457, TCONS_00225585, TCONS_00087208, TCONS_00191520, TCONS_00247341, TCONS_00017223, TCONS_00185286, TCONS_00112233, TCONS_00150801, TCONS_00032938, TCONS_00248916, TCONS_00020014, TCONS_00271818, TCONS_00040770, TCONS_00236894, TCONS_00273438
Regulator of chromosome condensation, RCC1 [PF00415]	17	TCONS_00029391, TCONS_00190102, TCONS_00230538, TCONS_00081192, TCONS_00075086, TCONS_00190127, TCONS_00077489, TCONS_00190109, TCONS_00225445, TCONS_00153870, TCONS_00002185, TCONS_00081841, TCONS_00273931, TCONS_00083896, TCONS_00012855, TCONS_00066583, TCONS_00218512
RGS domain [PF00615]	17	TCONS_00192265, TCONS_00203422, TCONS_00019648, TCONS_00113085, TCONS_00166212, TCONS_00236606, TCONS_00009258, TCONS_00020236, TCONS_00161650, TCONS_00093275, TCONS_00203396, TCONS_00070076, TCONS_00108962, TCONS_00187876, TCONS_00036649, TCONS_00228591, TCONS_00031305
CARD domain [PF00619]	17	TCONS_00169972, TCONS_00012642, TCONS_00038367, TCONS_00253024, TCONS_00148038, TCONS_00016166, TCONS_00046329, TCONS_00038376, TCONS_00096036, TCONS_00229008, TCONS_00053152, TCONS_00046342, TCONS_00134700, TCONS_00046299, TCONS_00046312, TCONS_00198642, TCONS_00237445
Marvel domain [PF01284]	17	TCONS_00091109, TCONS_00087129, TCONS_00172514, TCONS_00091130, TCONS_00096652, TCONS_00114727, TCONS_00180123, TCONS_00199382, TCONS_00238213, TCONS_00151046, TCONS_00026357, TCONS_00232122, TCONS_00274349, TCONS_00127565, TCONS_00270554, TCONS_00105963, TCONS_00199375
PWWP domain [PF00855]	17	TCONS_00249396, TCONS_00231633, TCONS_00171557, TCONS_00187675, TCONS_00203371, TCONS_00094325, TCONS_00019122, TCONS_00138812, TCONS_00172439, TCONS_00240497, TCONS_00157232, TCONS_00023336, TCONS_00027473, TCONS_00147619, TCONS_00160979, TCONS_00271768, TCONS_00142516
Domain of unknown function DUF4705 [PF15788]	17	TCONS_00229368, TCONS_00011571, TCONS_00223780, TCONS_00223121, TCONS_00195779, TCONS_00203801, TCONS_00223368, TCONS_00021578, TCONS_00190858, TCONS_00223861, TCONS_00093172, TCONS_00190817, TCONS_00024535, TCONS_00226419, TCONS_00024532, TCONS_00040011, TCONS_00011527
Coagulation factor 5/8 C-terminal domain [PF00754]	17	TCONS_00019849, TCONS_00102848, TCONS_00205897, TCONS_00227289, TCONS_00144532, TCONS_00213937, TCONS_00211208, TCONS_00015441, TCONS_00008317, TCONS_00217416, TCONS_00159267, TCONS_00028583, TCONS_00031456, TCONS_00276925, TCONS_00182857, TCONS_00250322, TCONS_00250214
SANT/Myb domain [PF00249]	17	TCONS_00062323, TCONS_00231986, TCONS_00188062, TCONS_00253036, TCONS_00010167, TCONS_00015990, TCONS_00058873, TCONS_00205100, TCONS_00004439, TCONS_00073693, TCONS_00071676, TCONS_00108461, TCONS_00157886, TCONS_00241273, TCONS_00028253, TCONS_00180943, TCONS_00102204
Phosphatidylinositol 3-/4-kinase, catalytic domain [PF00454]	17	TCONS_00012521, TCONS_00041613, TCONS_00168634, TCONS_00225084, TCONS_00000704, TCONS_00116535, TCONS_00018112, TCONS_00188498, TCONS_00225824, TCONS_00094985, TCONS_00184662, TCONS_00020869, TCONS_00240785, TCONS_00026347, TCONS_00184478, TCONS_00177643, TCONS_00168713
GPS motif [PF01825]	17	TCONS_00090824, TCONS_00090836, TCONS_00122334, TCONS_00193266, TCONS_00121172, TCONS_00170745, TCONS_00189331, TCONS_00016062, TCONS_00217842, TCONS_00004886, TCONS_00214462, TCONS_00131162, TCONS_00098251, TCONS_00005674, TCONS_00013849, TCONS_00273677, TCONS_00236017
Major facilitator, sugar transporter-like [PF00083]	16	TCONS_00012401, TCONS_00014689, TCONS_00006176, TCONS_00055950, TCONS_00057304, TCONS_00192969, TCONS_00201100, TCONS_00219902, TCONS_00247748, TCONS_00233070, TCONS_00036080, TCONS_00081205, TCONS_00201091, TCONS_00158170, TCONS_00215423, TCONS_00252896
Spectrin repeat [PF00435]	16	TCONS_00064988, TCONS_00019234, TCONS_00138930, TCONS_00002816, TCONS_00220465, TCONS_00247987, TCONS_00074434, TCONS_00198140, TCONS_00074648, TCONS_00075921, TCONS_00069612, TCONS_00044389, TCONS_00124851, TCONS_00218114, TCONS_00273868, TCONS_00214553
PPM-type phosphatase domain [PF00481]	16	TCONS_00147876, TCONS_00168761, TCONS_00117168, TCONS_00059490, TCONS_00174026, TCONS_00017115, TCONS_00138631, TCONS_00167361, TCONS_00126062, TCONS_00091140, TCONS_00155242, TCONS_00177325, TCONS_00104568, TCONS_00194991, TCONS_00237632, TCONS_00069475
EF-hand domain [PF13833]	16	TCONS_00011142, TCONS_00010562, TCONS_00226449, TCONS_00247872, TCONS_00242533, TCONS_00157557, TCONS_00181831, TCONS_00137387, TCONS_00142855, TCONS_00126753, TCONS_00160839, TCONS_00212556, TCONS_00193253, TCONS_00203929, TCONS_00124810, TCONS_00124448
CD80-like, immunoglobulin C2-set [PF08205]	16	TCONS_00125826, TCONS_00175258, TCONS_00007885, TCONS_00183196, TCONS_00046716, TCONS_00133986, TCONS_00019482, TCONS_00007809, TCONS_00216891, TCONS_00125880, TCONS_00244807, TCONS_00047082, TCONS_00047160, TCONS_00175134, TCONS_00124239, TCONS_00125867
EGF-like, conserved site [PF12661]	16	TCONS_00194335, TCONS_00208603, TCONS_00007782, TCONS_00216829, TCONS_00146498, TCONS_00253071, TCONS_00030450, TCONS_00071381, TCONS_00154912, TCONS_00131228, TCONS_00076468, TCONS_00077969, TCONS_00080886, TCONS_00159496, TCONS_00084149, TCONS_00216910
ADAM-TS Spacer 1 [PF05986]	16	TCONS_00039874, TCONS_00201041, TCONS_00204428, TCONS_00019523, TCONS_00182380, TCONS_00006867, TCONS_00070166, TCONS_00079684, TCONS_00130046, TCONS_00098131, TCONS_00128851, TCONS_00047657, TCONS_00209173, TCONS_00085270, TCONS_00163853, TCONS_00025294
DEP domain [PF00610]	16	TCONS_00015856, TCONS_00143256, TCONS_00166775, TCONS_00057555, TCONS_00139447, TCONS_00228668, TCONS_00070076, TCONS_00152912, TCONS_00238223, TCONS_00161028, TCONS_00237025, TCONS_00074526, TCONS_00011800, TCONS_00144667, TCONS_00060681, TCONS_00107701
Zinc finger, C2H2 [PF13465]	16	TCONS_00092858, TCONS_00124527, TCONS_00230148, TCONS_00231501, TCONS_00062684, TCONS_00122433, TCONS_00132829, TCONS_00121188, TCONS_00036290, TCONS_00092159, TCONS_00132953, TCONS_00225278, TCONS_00096763, TCONS_00124580, TCONS_00100478, TCONS_00121504
3'5'-cyclic nucleotide phosphodiesterase, catalytic domain [PF00233]	15	TCONS_00163062, TCONS_00205149, TCONS_00033482, TCONS_00195784, TCONS_00199810, TCONS_00044952, TCONS_00121681, TCONS_00153237, TCONS_00131634, TCONS_00049476, TCONS_00220800, TCONS_00241251, TCONS_00004395, TCONS_00214359, TCONS_00229093
Ribosomal protein L7Ae/L30e/S12e/Gadd45 [PF01248]	15	TCONS_00083055, TCONS_00170431, TCONS_00248469, TCONS_00246498, TCONS_00045173, TCONS_00242239, TCONS_00023894, TCONS_00074703, TCONS_00132077, TCONS_00004473, TCONS_00148917, TCONS_00209091, TCONS_00214247, TCONS_00008580, TCONS_00120666
Zinc finger, C3HC4 RING-type [PF00097]	15	TCONS_00010187, TCONS_00193883, TCONS_00270075, TCONS_00171870, TCONS_00224371, TCONS_00196816, TCONS_00248786, TCONS_00241559, TCONS_00240742, TCONS_00233171, TCONS_00081748, TCONS_00106175, TCONS_00010854, TCONS_00101028, TCONS_00196520
AP complex, mu/sigma subunit [PF01217]	15	TCONS_00085862, TCONS_00273585, TCONS_00111783, TCONS_00225311, TCONS_00225589, TCONS_00154759, TCONS_00200671, TCONS_00029779, TCONS_00051217, TCONS_00134522, TCONS_00236283, TCONS_00039080, TCONS_00122607, TCONS_00068436, TCONS_00178085
Ubiquitin-associated domain [PF00627]	15	TCONS_00064667, TCONS_00035693, TCONS_00274543, TCONS_00122188, TCONS_00169218, TCONS_00227671, TCONS_00270880, TCONS_00220390, TCONS_00247104, TCONS_00177712, TCONS_00000969, TCONS_00188801, TCONS_00048658, TCONS_00039309, TCONS_00010449
Serpin domain [PF00079]	15	TCONS_00117240, TCONS_00117234, TCONS_00215390, TCONS_00117258, TCONS_00225587, TCONS_00099212, TCONS_00075853, TCONS_00154782, TCONS_00215398, TCONS_00099206, TCONS_00177368, TCONS_00034956, TCONS_00045276, TCONS_00037609, TCONS_00215378
Zinc finger, DHHC-type, palmitoyltransferase [PF01529]	15	TCONS_00234946, TCONS_00249361, TCONS_00034983, TCONS_00175459, TCONS_00203832, TCONS_00026329, TCONS_00098426, TCONS_00222022, TCONS_00065290, TCONS_00002026, TCONS_00180720, TCONS_00275913, TCONS_00031118, TCONS_00044361, TCONS_00252545
Zinc finger, CCHC-type [PF00098]	15	TCONS_00043824, TCONS_00213507, TCONS_00015302, TCONS_00069999, TCONS_00117155, TCONS_00245564, TCONS_00098568, TCONS_00184064, TCONS_00156200, TCONS_00250905, TCONS_00057349, TCONS_00044379, TCONS_00127367, TCONS_00062110, TCONS_00199970
Cyclophilin-type peptidyl-prolyl cis-trans isomerase domain [PF00160]	15	TCONS_00206712, TCONS_00196648, TCONS_00199108, TCONS_00220375, TCONS_00034290, TCONS_00162193, TCONS_00272738, TCONS_00223328, TCONS_00100452, TCONS_00219166, TCONS_00141138, TCONS_00083941, TCONS_00173085, TCONS_00217376, TCONS_00003081
Peptidase M14, carboxypeptidase A [PF00246]	15	TCONS_00101627, TCONS_00176826, TCONS_00226582, TCONS_00188159, TCONS_00015174, TCONS_00223249, TCONS_00226603, TCONS_00226753, TCONS_00191929, TCONS_00137844, TCONS_00059717, TCONS_00159267, TCONS_00226617, TCONS_00031456, TCONS_00250867
JmjC domain [PF02373]	15	TCONS_00020716, TCONS_00201481, TCONS_00274488, TCONS_00274565, TCONS_00270162, TCONS_00055313, TCONS_00114046, TCONS_00210392, TCONS_00244878, TCONS_00003235, TCONS_00233131, TCONS_00036627, TCONS_00029333, TCONS_00100125, TCONS_00239877
Chemokine interleukin-8-like domain [PF00048]	15	TCONS_00194312, TCONS_00194313, TCONS_00194324, TCONS_00090715, TCONS_00008583, TCONS_00204843, TCONS_00019812, TCONS_00194446, TCONS_00194447, TCONS_00189612, TCONS_00109963, TCONS_00189602, TCONS_00101974, TCONS_00101975, TCONS_00028780
Integrin alpha-2 [PF08441]	15	TCONS_00017626, TCONS_00089846, TCONS_00143583, TCONS_00089832, TCONS_00103802, TCONS_00198832, TCONS_00172752, TCONS_00107250, TCONS_00198818, TCONS_00111339, TCONS_00058649, TCONS_00058737, TCONS_00089592, TCONS_00143228, TCONS_00143706
Frizzled domain [PF01392]	15	TCONS_00235739, TCONS_00144353, TCONS_00045812, TCONS_00240636, TCONS_00224844, TCONS_00226516, TCONS_00223991, TCONS_00153250, TCONS_00054902, TCONS_00154120, TCONS_00047115, TCONS_00103122, TCONS_00028656, TCONS_00004320, TCONS_00237984
IPT domain [PF01833]	15	TCONS_00175934, TCONS_00170891, TCONS_00273088, TCONS_00184121, TCONS_00156339, TCONS_00208455, TCONS_00021097, TCONS_00215342, TCONS_00052928, TCONS_00181539, TCONS_00226092, TCONS_00000590, TCONS_00272911, TCONS_00031669, TCONS_00107427
Zinc finger, RanBP2-type [PF00641]	15	TCONS_00015900, TCONS_00166420, TCONS_00093306, TCONS_00192148, TCONS_00089814, TCONS_00057347, TCONS_00009749, TCONS_00052270, TCONS_00102066, TCONS_00182578, TCONS_00027303, TCONS_00151782, TCONS_00141138, TCONS_00215857, TCONS_00086672
Sulfotransferase domain [PF00685]	15	TCONS_00089537, TCONS_00095606, TCONS_00117289, TCONS_00141100, TCONS_00108294, TCONS_00119602, TCONS_00025333, TCONS_00099636, TCONS_00029742, TCONS_00089270, TCONS_00202407, TCONS_00176762, TCONS_00270202, TCONS_00100435, TCONS_00126469
GRAM domain [PF02893]	14	TCONS_00084484, TCONS_00041249, TCONS_00170920, TCONS_00167599, TCONS_00167953, TCONS_00039470, TCONS_00150832, TCONS_00241110, TCONS_00200945, TCONS_00196152, TCONS_00271784, TCONS_00272724, TCONS_00046087, TCONS_00272712
VWFC domain [PF00093]	14	TCONS_00251134, TCONS_00146893, TCONS_00057424, TCONS_00153335, TCONS_00112068, TCONS_00055540, TCONS_00138308, TCONS_00222949, TCONS_00219805, TCONS_00043136, TCONS_00005000, TCONS_00077707, TCONS_00232720, TCONS_00238569
Aldehyde dehydrogenase domain [PF00171]	14	TCONS_00206765, TCONS_00210528, TCONS_00019697, TCONS_00060913, TCONS_00053878, TCONS_00245637, TCONS_00030369, TCONS_00036825, TCONS_00083525, TCONS_00101067, TCONS_00044550, TCONS_00074917, TCONS_00126689, TCONS_00250677
Tetratricopeptide repeat 1 [PF00515]	14	TCONS_00202740, TCONS_00205316, TCONS_00271154, TCONS_00147412, TCONS_00111680, TCONS_00182891, TCONS_00021966, TCONS_00057540, TCONS_00052800, TCONS_00048269, TCONS_00160775, TCONS_00052753, TCONS_00216858, TCONS_00237873
Neuroblastoma breakpoint family (NBPF) domain [PF06758]	14	TCONS_00017736, TCONS_00017835, TCONS_00012764, TCONS_00017541, TCONS_00006532, TCONS_00006313, TCONS_00017663, TCONS_00006325, TCONS_00017460, TCONS_00001532, TCONS_00006705, TCONS_00013090, TCONS_00017816, TCONS_00269094
Heat shock protein 70 family [PF00012]	14	TCONS_00191011, TCONS_00201173, TCONS_00065569, TCONS_00207441, TCONS_00008206, TCONS_00047277, TCONS_00047025, TCONS_00216759, TCONS_00216758, TCONS_00163645, TCONS_00216757, TCONS_00252238, TCONS_00069686, TCONS_00211484
FCH domain [PF00611]	14	TCONS_00009882, TCONS_00042437, TCONS_00170578, TCONS_00080193, TCONS_00006363, TCONS_00121141, TCONS_00108182, TCONS_00200495, TCONS_00142959, TCONS_00005247, TCONS_00052048, TCONS_00199575, TCONS_00045032, TCONS_00252666
Lipocalin/cytosolic fatty-acid binding domain [PF00061]	13	TCONS_00247297, TCONS_00248792, TCONS_00055871, TCONS_00019101, TCONS_00247878, TCONS_00000724, TCONS_00241699, TCONS_00184524, TCONS_00237287, TCONS_00080329, TCONS_00080802, TCONS_00248826, TCONS_00013801
Ras GTPase-activating protein [PF00616]	13	TCONS_00211838, TCONS_00101756, TCONS_00199728, TCONS_00200080, TCONS_00247451, TCONS_00008876, TCONS_00131320, TCONS_00019062, TCONS_00247617, TCONS_00067170, TCONS_00229493, TCONS_00176660, TCONS_00081044
Myotubularin-like phosphatase domain [PF06602]	13	TCONS_00166495, TCONS_00017888, TCONS_00041249, TCONS_00112380, TCONS_00274730, TCONS_00204399, TCONS_00081953, TCONS_00234762, TCONS_00272724, TCONS_00239666, TCONS_00046087, TCONS_00065385, TCONS_00272712
Toll/interleukin-1 receptor homology (TIR) domain [PF01582]	13	TCONS_00191550, TCONS_00021519, TCONS_00193452, TCONS_00010553, TCONS_00181791, TCONS_00247349, TCONS_00178595, TCONS_00269577, TCONS_00269574, TCONS_00192292, TCONS_00271746, TCONS_00140931, TCONS_00140965
Thyroglobulin type-1 [PF00086]	13	TCONS_00229764, TCONS_00208118, TCONS_00223373, TCONS_00015602, TCONS_00138791, TCONS_00070001, TCONS_00154352, TCONS_00022177, TCONS_00073942, TCONS_00207295, TCONS_00029547, TCONS_00102596, TCONS_00215257
G-patch domain [PF01585]	13	TCONS_00138330, TCONS_00023548, TCONS_00187301, TCONS_00131804, TCONS_00169087, TCONS_00216660, TCONS_00131891, TCONS_00013529, TCONS_00173761, TCONS_00270223, TCONS_00275728, TCONS_00212114, TCONS_00199772
Connexin, N-terminal [PF00029]	13	TCONS_00014423, TCONS_00017724, TCONS_00002617, TCONS_00006578, TCONS_00111375, TCONS_00002618, TCONS_00002623, TCONS_00218701, TCONS_00219539, TCONS_00110449, TCONS_00102592, TCONS_00231494, TCONS_00213977
Ras-like guanine nucleotide exchange factor, N-terminal [PF00618]	13	TCONS_00085300, TCONS_00206865, TCONS_00199946, TCONS_00082282, TCONS_00009157, TCONS_00143256, TCONS_00191832, TCONS_00057555, TCONS_00228668, TCONS_00028749, TCONS_00148281, TCONS_00194590, TCONS_00073813
ARID DNA-binding domain [PF01388]	13	TCONS_00120212, TCONS_00020716, TCONS_00274488, TCONS_00214914, TCONS_00055313, TCONS_00022117, TCONS_00050197, TCONS_00210392, TCONS_00079921, TCONS_00002003, TCONS_00024995, TCONS_00069337, TCONS_00140558
Zinc finger, UBP-type [PF02148]	13	TCONS_00079194, TCONS_00016008, TCONS_00140166, TCONS_00177712, TCONS_00218918, TCONS_00248219, TCONS_00109026, TCONS_00048658, TCONS_00270596, TCONS_00217594, TCONS_00274639, TCONS_00061352, TCONS_00270458
Translation elongation factor EFTu/EF1A, domain 2 [PF03144]	13	TCONS_00205522, TCONS_00095627, TCONS_00248440, TCONS_00111397, TCONS_00094662, TCONS_00129286, TCONS_00269846, TCONS_00270638, TCONS_00188965, TCONS_00218376, TCONS_00177194, TCONS_00219961, TCONS_00140788
Glycosyltransferase 2-like [PF00535]	13	TCONS_00192024, TCONS_00147982, TCONS_00242991, TCONS_00058202, TCONS_00246867, TCONS_00116427, TCONS_00202541, TCONS_00152471, TCONS_00161135, TCONS_00010888, TCONS_00065741, TCONS_00172066, TCONS_00041372
FG-GAP repeat [PF01839]	13	TCONS_00017626, TCONS_00143583, TCONS_00089832, TCONS_00103802, TCONS_00198832, TCONS_00172752, TCONS_00107250, TCONS_00198818, TCONS_00111339, TCONS_00058737, TCONS_00089592, TCONS_00143228, TCONS_00143706
F-box domain [PF00646]	13	TCONS_00012532, TCONS_00202240, TCONS_00061987, TCONS_00087309, TCONS_00089719, TCONS_00010590, TCONS_00218878, TCONS_00133265, TCONS_00026592, TCONS_00036627, TCONS_00228194, TCONS_00145658, TCONS_00163989
Phospholipid/glycerol acyltransferase [PF01553]	13	TCONS_00163163, TCONS_00031100, TCONS_00138147, TCONS_00189974, TCONS_00253083, TCONS_00021158, TCONS_00220736, TCONS_00010931, TCONS_00203929, TCONS_00234579, TCONS_00216875, TCONS_00082144, TCONS_00236259
Peptidase M1, membrane alanine aminopeptidase, N-terminal [PF01433]	13	TCONS_00146446, TCONS_00060486, TCONS_00009534, TCONS_00110141, TCONS_00190645, TCONS_00200689, TCONS_00085848, TCONS_00200356, TCONS_00206234, TCONS_00200342, TCONS_00242954, TCONS_00102125, TCONS_00103433
Citron homology (CNH) domain [PF00780]	13	TCONS_00043855, TCONS_00148300, TCONS_00150918, TCONS_00247743, TCONS_00021742, TCONS_00185564, TCONS_00076279, TCONS_00140869, TCONS_00082559, TCONS_00133112, TCONS_00073857, TCONS_00043891, TCONS_00271755
Glycosyl transferase family 29 [PF00777]	13	TCONS_00174943, TCONS_00206316, TCONS_00252398, TCONS_00252373, TCONS_00114021, TCONS_00056784, TCONS_00178506, TCONS_00097623, TCONS_00039772, TCONS_00243415, TCONS_00150141, TCONS_00004750, TCONS_00003242
ABC transporter type 1, transmembrane domain [PF00664]	13	TCONS_00021917, TCONS_00227564, TCONS_00230943, TCONS_00066721, TCONS_00056771, TCONS_00185933, TCONS_00216981, TCONS_00216990, TCONS_00026411, TCONS_00104032, TCONS_00088320, TCONS_00062171, TCONS_00212443
Aminotransferase, class I/classII [PF00155]	13	TCONS_00034354, TCONS_00096849, TCONS_00196857, TCONS_00251062, TCONS_00174015, TCONS_00030596, TCONS_00090136, TCONS_00167140, TCONS_00075221, TCONS_00239064, TCONS_00156665, TCONS_00049031, TCONS_00274610
Anaphase-promoting complex subunit 4, WD40 domain [PF12894]	13	TCONS_00006240, TCONS_00120794, TCONS_00074093, TCONS_00186750, TCONS_00138938, TCONS_00075412, TCONS_00200538, TCONS_00208373, TCONS_00109496, TCONS_00124422, TCONS_00016828, TCONS_00003180, TCONS_00147419
Adenylyl cyclase class-3/4/guanylyl cyclase [PF00211]	13	TCONS_00191672, TCONS_00019779, TCONS_00147587, TCONS_00191657, TCONS_00245476, TCONS_00090263, TCONS_00094120, TCONS_00073138, TCONS_00183642, TCONS_00057745, TCONS_00046371, TCONS_00198000, TCONS_00007172
Insulin-like growth factor-binding protein, IGFBP [PF00219]	13	TCONS_00229764, TCONS_00250186, TCONS_00223373, TCONS_00188114, TCONS_00138308, TCONS_00154352, TCONS_00219805, TCONS_00027224, TCONS_00026499, TCONS_00102596, TCONS_00144949, TCONS_00194042, TCONS_00238569
HTH CenpB-type DNA-binding domain [PF03221]	13	TCONS_00190144, TCONS_00210307, TCONS_00238829, TCONS_00112487, TCONS_00098889, TCONS_00094023, TCONS_00038285, TCONS_00243655, TCONS_00018193, TCONS_00208070, TCONS_00159345, TCONS_00155058, TCONS_00008470
RUN domain [PF02759]	13	TCONS_00203586, TCONS_00057164, TCONS_00102934, TCONS_00007495, TCONS_00186882, TCONS_00166183, TCONS_00041209, TCONS_00245436, TCONS_00180771, TCONS_00189516, TCONS_00088096, TCONS_00029414, TCONS_00001195
Sec7 domain [PF01369]	13	TCONS_00228278, TCONS_00196922, TCONS_00114169, TCONS_00241327, TCONS_00167032, TCONS_00026568, TCONS_00030845, TCONS_00141408, TCONS_00158222, TCONS_00048083, TCONS_00239754, TCONS_00179561, TCONS_00274515
Ricin B, lectin domain [PF00652]	12	TCONS_00152471, TCONS_00192024, TCONS_00023951, TCONS_00147982, TCONS_00010888, TCONS_00172066, TCONS_00174881, TCONS_00058202, TCONS_00041372, TCONS_00246867, TCONS_00116427, TCONS_00202541
Alpha/beta hydrolase fold-1 [PF00561]	12	TCONS_00175308, TCONS_00174339, TCONS_00080900, TCONS_00030155, TCONS_00084008, TCONS_00167648, TCONS_00216679, TCONS_00226633, TCONS_00161617, TCONS_00067782, TCONS_00173183, TCONS_00235655
Ribonuclease H domain [PF00075]	12	TCONS_00122017, TCONS_00018779, TCONS_00109123, TCONS_00146981, TCONS_00235870, TCONS_00004275, TCONS_00249887, TCONS_00050108, TCONS_00175077, TCONS_00203939, TCONS_00232940, TCONS_00274648
Clathrin/coatomer adaptor, adaptin-like, N-terminal [PF01602]	12	TCONS_00072870, TCONS_00032460, TCONS_00129026, TCONS_00169239, TCONS_00078739, TCONS_00205658, TCONS_00102037, TCONS_00017187, TCONS_00041473, TCONS_00126885, TCONS_00097764, TCONS_00176054
Cation-transporting P-type ATPase, C-terminal [PF00689]	12	TCONS_00107278, TCONS_00105463, TCONS_00009661, TCONS_00053758, TCONS_00098397, TCONS_00063170, TCONS_00060237, TCONS_00007931, TCONS_00007942, TCONS_00092489, TCONS_00176177, TCONS_00006191
GTP binding domain [PF01926]	12	TCONS_00152890, TCONS_00158746, TCONS_00224803, TCONS_00122808, TCONS_00175369, TCONS_00194039, TCONS_00174124, TCONS_00004828, TCONS_00014329, TCONS_00205210, TCONS_00270775, TCONS_00101500
BAR domain [PF03114]	12	TCONS_00095385, TCONS_00167078, TCONS_00100414, TCONS_00101834, TCONS_00252585, TCONS_00030622, TCONS_00058180, TCONS_00129366, TCONS_00247203, TCONS_00005021, TCONS_00239925, TCONS_00202345
LDLR class B repeat [PF00058]	12	TCONS_00022177, TCONS_00036893, TCONS_00121861, TCONS_00073942, TCONS_00169008, TCONS_00042425, TCONS_00152566, TCONS_00015394, TCONS_00039409, TCONS_00051648, TCONS_00056395, TCONS_00244744
Proteasome, subunit alpha/beta [PF00227]	12	TCONS_00014204, TCONS_00016878, TCONS_00116197, TCONS_00161435, TCONS_00252178, TCONS_00102297, TCONS_00211724, TCONS_00072744, TCONS_00007015, TCONS_00069318, TCONS_00080378, TCONS_00099475
C1q domain [PF00386]	12	TCONS_00030071, TCONS_00204455, TCONS_00190177, TCONS_00106048, TCONS_00001593, TCONS_00169922, TCONS_00014231, TCONS_00188300, TCONS_00001602, TCONS_00115405, TCONS_00013170, TCONS_00174969
Transposase, L1 [PF02994]	12	TCONS_00277202, TCONS_00028426, TCONS_00115130, TCONS_00004258, TCONS_00086405, TCONS_00132509, TCONS_00023157, TCONS_00062736, TCONS_00223623, TCONS_00022947, TCONS_00187232, TCONS_00086333
DDE superfamily endonuclease domain [PF03184]	12	TCONS_00018193, TCONS_00190144, TCONS_00208070, TCONS_00159345, TCONS_00155058, TCONS_00238829, TCONS_00077482, TCONS_00094023, TCONS_00008470, TCONS_00038285, TCONS_00156051, TCONS_00243655
Laminin G domain [PF00054]	12	TCONS_00117906, TCONS_00043779, TCONS_00182760, TCONS_00214154, TCONS_00198600, TCONS_00000122, TCONS_00188412, TCONS_00219344, TCONS_00030450, TCONS_00070616, TCONS_00085032, TCONS_00067155
Homeobox KN domain [PF05920]	12	TCONS_00082240, TCONS_00134553, TCONS_00096490, TCONS_00139401, TCONS_00247654, TCONS_00115446, TCONS_00039618, TCONS_00157559, TCONS_00100501, TCONS_00163071, TCONS_00101148, TCONS_00203970
Sulfatase, N-terminal [PF00884]	12	TCONS_00059562, TCONS_00171017, TCONS_00205688, TCONS_00237044, TCONS_00161008, TCONS_00195720, TCONS_00114350, TCONS_00269477, TCONS_00200224, TCONS_00273308, TCONS_00098743, TCONS_00208114
Proteasome component (PCI) domain [PF01399]	12	TCONS_00031282, TCONS_00048552, TCONS_00182355, TCONS_00242735, TCONS_00033971, TCONS_00102484, TCONS_00189944, TCONS_00083070, TCONS_00089101, TCONS_00067105, TCONS_00108580, TCONS_00113148
Cyclin, C-terminal domain [PF02984]	12	TCONS_00208505, TCONS_00123776, TCONS_00217613, TCONS_00011830, TCONS_00026256, TCONS_00036987, TCONS_00195878, TCONS_00087309, TCONS_00199300, TCONS_00048353, TCONS_00185153, TCONS_00242169
Transforming growth factor-beta, N-terminal [PF00688]	12	TCONS_00051325, TCONS_00133577, TCONS_00210217, TCONS_00156533, TCONS_00229385, TCONS_00161266, TCONS_00074040, TCONS_00075120, TCONS_00218088, TCONS_00010402, TCONS_00242200, TCONS_00141724
uDENN domain [PF03456]	12	TCONS_00057164, TCONS_00084132, TCONS_00041090, TCONS_00041249, TCONS_00252155, TCONS_00020471, TCONS_00034694, TCONS_00170920, TCONS_00018404, TCONS_00016982, TCONS_00233188, TCONS_00041209
TNFR/NGFR cysteine-rich region [PF00020]	12	TCONS_00103747, TCONS_00235451, TCONS_00274773, TCONS_00117145, TCONS_00063117, TCONS_00025979, TCONS_00239967, TCONS_00011678, TCONS_00048480, TCONS_00217860, TCONS_00239954, TCONS_00239965
Helicase-associated domain [PF04408]	12	TCONS_00205006, TCONS_00104462, TCONS_00107521, TCONS_00157745, TCONS_00185048, TCONS_00193305, TCONS_00092071, TCONS_00031586, TCONS_00216371, TCONS_00009109, TCONS_00062397, TCONS_00102997
DENN domain [PF02141]	12	TCONS_00057164, TCONS_00084132, TCONS_00041090, TCONS_00041249, TCONS_00252155, TCONS_00020471, TCONS_00034694, TCONS_00170920, TCONS_00018404, TCONS_00238648, TCONS_00233188, TCONS_00041209
Leucine-rich repeat [PF00560]	12	TCONS_00205324, TCONS_00117168, TCONS_00082603, TCONS_00097140, TCONS_00009654, TCONS_00112100, TCONS_00269574, TCONS_00012161, TCONS_00041906, TCONS_00192292, TCONS_00109626, TCONS_00029508
Phosphatidylinositol-specific phospholipase C, X domain [PF00388]	12	TCONS_00172090, TCONS_00111503, TCONS_00180332, TCONS_00156550, TCONS_00144099, TCONS_00156587, TCONS_00269320, TCONS_00035825, TCONS_00092358, TCONS_00026166, TCONS_00157779, TCONS_00082366
Amino acid transporter, transmembrane domain [PF01490]	12	TCONS_00069495, TCONS_00057508, TCONS_00057490, TCONS_00114451, TCONS_00096828, TCONS_00045940, TCONS_00105339, TCONS_00152446, TCONS_00057476, TCONS_00202466, TCONS_00274193, TCONS_00173814
NUDIX hydrolase domain [PF00293]	12	TCONS_00027668, TCONS_00200619, TCONS_00221779, TCONS_00245292, TCONS_00063846, TCONS_00027950, TCONS_00052873, TCONS_00176226, TCONS_00092224, TCONS_00206353, TCONS_00217220, TCONS_00025382
CRIB domain [PF00786]	12	TCONS_00036102, TCONS_00167046, TCONS_00232580, TCONS_00201070, TCONS_00124894, TCONS_00178967, TCONS_00270433, TCONS_00113399, TCONS_00136141, TCONS_00148154, TCONS_00077764, TCONS_00271888
Gelsolin-like domain [PF00626]	11	TCONS_00108697, TCONS_00172777, TCONS_00201253, TCONS_00028448, TCONS_00190594, TCONS_00247430, TCONS_00195756, TCONS_00150068, TCONS_00156823, TCONS_00073609, TCONS_00222232
IBR domain [PF01485]	11	TCONS_00212395, TCONS_00079728, TCONS_00220745, TCONS_00210460, TCONS_00173536, TCONS_00202053, TCONS_00214044, TCONS_00242382, TCONS_00224877, TCONS_00137260, TCONS_00014050
Poly(ADP-ribose) polymerase, catalytic domain [PF00644]	11	TCONS_00173977, TCONS_00233094, TCONS_00234704, TCONS_00084062, TCONS_00065359, TCONS_00177104, TCONS_00175742, TCONS_00026078, TCONS_00198786, TCONS_00055471, TCONS_00067430
DNA binding HTH domain, Psq-type [PF04218]	11	TCONS_00190144, TCONS_00208070, TCONS_00159345, TCONS_00155058, TCONS_00238829, TCONS_00112487, TCONS_00229381, TCONS_00098889, TCONS_00094023, TCONS_00038285, TCONS_00243655
Alcohol dehydrogenase, C-terminal [PF00107]	11	TCONS_00013698, TCONS_00015944, TCONS_00119742, TCONS_00114825, TCONS_00195135, TCONS_00147541, TCONS_00195190, TCONS_00251712, TCONS_00078446, TCONS_00111026, TCONS_00195176
WH2 domain [PF02205]	11	TCONS_00000542, TCONS_00013572, TCONS_00232580, TCONS_00071932, TCONS_00229926, TCONS_00270433, TCONS_00152922, TCONS_00102555, TCONS_00174371, TCONS_00219215, TCONS_00243105
Basic leucine zipper domain, Maf-type [PF03131]	11	TCONS_00222581, TCONS_00160644, TCONS_00058617, TCONS_00167236, TCONS_00162335, TCONS_00114675, TCONS_00228847, TCONS_00072927, TCONS_00243763, TCONS_00103557, TCONS_00098159
Leucine-rich repeat N-terminal domain [PF01462]	11	TCONS_00060264, TCONS_00045321, TCONS_00208603, TCONS_00112100, TCONS_00188412, TCONS_00272863, TCONS_00030450, TCONS_00213205, TCONS_00060261, TCONS_00109626, TCONS_00020803
SRCR domain [PF00530]	11	TCONS_00195743, TCONS_00240167, TCONS_00239620, TCONS_00035334, TCONS_00149843, TCONS_00030551, TCONS_00027551, TCONS_00127975, TCONS_00055883, TCONS_00141614, TCONS_00230663
Hemopexin-like repeats [PF00045]	11	TCONS_00087557, TCONS_00157397, TCONS_00241892, TCONS_00067810, TCONS_00058813, TCONS_00158125, TCONS_00040851, TCONS_00109166, TCONS_00109905, TCONS_00090895, TCONS_00090440
Diacylglycerol kinase, catalytic domain [PF00781]	11	TCONS_00186081, TCONS_00126482, TCONS_00170754, TCONS_00192530, TCONS_00226980, TCONS_00063678, TCONS_00233030, TCONS_00146077, TCONS_00034515, TCONS_00105698, TCONS_00104225
PAS fold [PF00989]	11	TCONS_00140817, TCONS_00017998, TCONS_00138707, TCONS_00069559, TCONS_00080523, TCONS_00241372, TCONS_00137684, TCONS_00049737, TCONS_00158197, TCONS_00068531, TCONS_00193948
NADP-dependent oxidoreductase domain [PF00248]	11	TCONS_00023442, TCONS_00023464, TCONS_00006077, TCONS_00177092, TCONS_00012919, TCONS_00232917, TCONS_00226712, TCONS_00003590, TCONS_00016517, TCONS_00000514, TCONS_00107932
Formin, FH2 domain [PF02181]	11	TCONS_00212163, TCONS_00066424, TCONS_00191510, TCONS_00097152, TCONS_00207705, TCONS_00271450, TCONS_00071932, TCONS_00069401, TCONS_00057972, TCONS_00082036, TCONS_00103238
TRAM/LAG1/CLN8 homology domain [PF03798]	11	TCONS_00107014, TCONS_00241387, TCONS_00121410, TCONS_00217926, TCONS_00234508, TCONS_00142954, TCONS_00018036, TCONS_00195739, TCONS_00005297, TCONS_00058037, TCONS_00109349
S100/CaBP-9k-type, calcium binding, subdomain [PF01023]	11	TCONS_00018315, TCONS_00018326, TCONS_00018348, TCONS_00018358, TCONS_00018324, TCONS_00018279, TCONS_00018334, TCONS_00007139, TCONS_00018275, TCONS_00018341, TCONS_00018283
Cytochrome b5-like heme/steroid binding domain [PF00173]	11	TCONS_00213232, TCONS_00272061, TCONS_00119719, TCONS_00195956, TCONS_00081841, TCONS_00010238, TCONS_00081597, TCONS_00091763, TCONS_00100137, TCONS_00077059, TCONS_00099389
Oxysterol-binding protein [PF01237]	11	TCONS_00111722, TCONS_00118363, TCONS_00158756, TCONS_00180099, TCONS_00040530, TCONS_00003860, TCONS_00059944, TCONS_00166601, TCONS_00183819, TCONS_00228803, TCONS_00043021
Pancreatic trypsin inhibitor Kunitz domain [PF00014]	11	TCONS_00086714, TCONS_00155191, TCONS_00228370, TCONS_00153316, TCONS_00143723, TCONS_00231155, TCONS_00163810, TCONS_00039850, TCONS_00077951, TCONS_00070166, TCONS_00124733
Peptidase M10, metallopeptidase [PF00413]	11	TCONS_00087557, TCONS_00157397, TCONS_00241892, TCONS_00000285, TCONS_00067810, TCONS_00058813, TCONS_00158125, TCONS_00109905, TCONS_00046181, TCONS_00090895, TCONS_00090440
PB1 domain [PF00564]	11	TCONS_00079482, TCONS_00000301, TCONS_00166982, TCONS_00177469, TCONS_00102971, TCONS_00151435, TCONS_00158320, TCONS_00020270, TCONS_00091440, TCONS_00119889, TCONS_00104776
Cyclic nucleotide-binding domain [PF00027]	11	TCONS_00181201, TCONS_00206865, TCONS_00007483, TCONS_00121222, TCONS_00024907, TCONS_00253286, TCONS_00105097, TCONS_00143256, TCONS_00057555, TCONS_00227943, TCONS_00225830
Phospholipase C, phosphatidylinositol-specific, Y domain [PF00387]	11	TCONS_00172090, TCONS_00111503, TCONS_00156550, TCONS_00144099, TCONS_00154467, TCONS_00156587, TCONS_00035825, TCONS_00092358, TCONS_00026166, TCONS_00157779, TCONS_00082366
Frizzled protein [PF01534]	11	TCONS_00235739, TCONS_00054902, TCONS_00154120, TCONS_00103122, TCONS_00028656, TCONS_00144353, TCONS_00045812, TCONS_00224844, TCONS_00226516, TCONS_00223991, TCONS_00237984
LSM domain, eukaryotic/archaea-type [PF01423]	11	TCONS_00191351, TCONS_00131675, TCONS_00166133, TCONS_00009701, TCONS_00226190, TCONS_00116004, TCONS_00171967, TCONS_00009814, TCONS_00053040, TCONS_00240468, TCONS_00014260
EF-hand domain [PF13202]	11	TCONS_00063786, TCONS_00018348, TCONS_00129720, TCONS_00043796, TCONS_00226449, TCONS_00121937, TCONS_00112564, TCONS_00126753, TCONS_00210571, TCONS_00029593, TCONS_00124448
EH domain [PF12763]	11	TCONS_00131388, TCONS_00126350, TCONS_00082539, TCONS_00043898, TCONS_00162511, TCONS_00147566, TCONS_00138156, TCONS_00015232, TCONS_00035933, TCONS_00269691, TCONS_00220179
Crotonase superfamily [PF00378]	11	TCONS_00023683, TCONS_00215476, TCONS_00210160, TCONS_00048940, TCONS_00098189, TCONS_00219591, TCONS_00015332, TCONS_00251042, TCONS_00031779, TCONS_00093762, TCONS_00186000
MAGE homology domain [PF01454]	10	TCONS_00270859, TCONS_00276368, TCONS_00270792, TCONS_00185996, TCONS_00272671, TCONS_00081752, TCONS_00081895, TCONS_00272653, TCONS_00272774, TCONS_00276460
Domain of unknown function DUF1605 [PF07717]	10	TCONS_00205006, TCONS_00104462, TCONS_00107521, TCONS_00157745, TCONS_00185048, TCONS_00092071, TCONS_00031586, TCONS_00216371, TCONS_00062397, TCONS_00102997
Zinc finger, MYND-type [PF01753]	10	TCONS_00014645, TCONS_00022004, TCONS_00107043, TCONS_00228540, TCONS_00029672, TCONS_00040185, TCONS_00157280, TCONS_00221006, TCONS_00098766, TCONS_00241974
Mu homology domain [PF00928]	10	TCONS_00029779, TCONS_00069272, TCONS_00236283, TCONS_00039080, TCONS_00075306, TCONS_00130416, TCONS_00122607, TCONS_00138855, TCONS_00178085, TCONS_00225311
START domain [PF01852]	10	TCONS_00065636, TCONS_00078219, TCONS_00206446, TCONS_00239582, TCONS_00102382, TCONS_00004054, TCONS_00150477, TCONS_00205560, TCONS_00104203, TCONS_00085376
PLAT/LH2 domain [PF01477]	10	TCONS_00057164, TCONS_00236640, TCONS_00024645, TCONS_00098251, TCONS_00116760, TCONS_00235098, TCONS_00094777, TCONS_00093699, TCONS_00107953, TCONS_00041209
MIR motif [PF02815]	10	TCONS_00056959, TCONS_00171346, TCONS_00011142, TCONS_00077568, TCONS_00075171, TCONS_00248401, TCONS_00109294, TCONS_00165737, TCONS_00211870, TCONS_00124810
OTU domain [PF02338]	10	TCONS_00024124, TCONS_00241279, TCONS_00271912, TCONS_00214382, TCONS_00274246, TCONS_00021067, TCONS_00027303, TCONS_00001460, TCONS_00017905, TCONS_00237513
Cullin, N-terminal [PF00888]	10	TCONS_00212395, TCONS_00154806, TCONS_00038476, TCONS_00028631, TCONS_00031268, TCONS_00217660, TCONS_00253217, TCONS_00227316, TCONS_00065033, TCONS_00275801
Peptidase C1A, papain C-terminal [PF00112]	10	TCONS_00251375, TCONS_00085279, TCONS_00246428, TCONS_00036327, TCONS_00196604, TCONS_00002342, TCONS_00161364, TCONS_00017990, TCONS_00044364, TCONS_00239459
Snf7 family [PF03357]	10	TCONS_00136779, TCONS_00157301, TCONS_00237298, TCONS_00106250, TCONS_00235463, TCONS_00174788, TCONS_00150198, TCONS_00118009, TCONS_00245217, TCONS_00115745
Olfactomedin-like domain [PF02191]	10	TCONS_00064127, TCONS_00019627, TCONS_00004886, TCONS_00247590, TCONS_00131088, TCONS_00006127, TCONS_00130209, TCONS_00078764, TCONS_00033084, TCONS_00189331
Armadillo repeat-containing domain [PF04826]	10	TCONS_00271607, TCONS_00271549, TCONS_00275350, TCONS_00182778, TCONS_00271593, TCONS_00271533, TCONS_00271555, TCONS_00271621, TCONS_00225725, TCONS_00275359
Fibrinogen, alpha/beta/gamma chain, C-terminal globular domain [PF00147]	10	TCONS_00121423, TCONS_00130221, TCONS_00239269, TCONS_00230689, TCONS_00013562, TCONS_00242704, TCONS_00020124, TCONS_00252294, TCONS_00239714, TCONS_00252956
Nucleosome assembly protein (NAP) [PF00956]	10	TCONS_00219437, TCONS_00219439, TCONS_00177081, TCONS_00195009, TCONS_00040478, TCONS_00190137, TCONS_00248018, TCONS_00160041, TCONS_00242231, TCONS_00059916
Wnt [PF00110]	10	TCONS_00111658, TCONS_00006035, TCONS_00179579, TCONS_00232429, TCONS_00048181, TCONS_00021775, TCONS_00045299, TCONS_00145228, TCONS_00182031, TCONS_00010757
Glycosyl transferase, family 31 [PF01762]	10	TCONS_00145830, TCONS_00000153, TCONS_00123024, TCONS_00247365, TCONS_00022134, TCONS_00097095, TCONS_00211797, TCONS_00185311, TCONS_00054493, TCONS_00177979
Septin-type guanine nucleotide-binding (G) domain [PF00735]	10	TCONS_00189780, TCONS_00207053, TCONS_00222994, TCONS_00151025, TCONS_00095886, TCONS_00146550, TCONS_00167591, TCONS_00112400, TCONS_00105852, TCONS_00275735
Dynamin superfamily [PF00350]	10	TCONS_00177660, TCONS_00126350, TCONS_00178652, TCONS_00082539, TCONS_00162930, TCONS_00043898, TCONS_00162940, TCONS_00138156, TCONS_00049977, TCONS_00000936
GNAT domain [PF00583]	10	TCONS_00127969, TCONS_00269832, TCONS_00194559, TCONS_00156863, TCONS_00069288, TCONS_00172281, TCONS_00073980, TCONS_00110785, TCONS_00183271, TCONS_00235711
Annexin repeat [PF00191]	10	TCONS_00195851, TCONS_00245251, TCONS_00029995, TCONS_00139500, TCONS_00189832, TCONS_00246126, TCONS_00208226, TCONS_00083674, TCONS_00028928, TCONS_00029660
Peptidase C2, calpain, catalytic domain [PF00648]	10	TCONS_00147997, TCONS_00275630, TCONS_00172025, TCONS_00146466, TCONS_00010562, TCONS_00037733, TCONS_00021545, TCONS_00212556, TCONS_00036054, TCONS_00086672
FKBP-type peptidyl-prolyl cis-trans isomerase domain [PF00254]	10	TCONS_00217304, TCONS_00048269, TCONS_00036766, TCONS_00153124, TCONS_00229992, TCONS_00131718, TCONS_00229001, TCONS_00222911, TCONS_00102661, TCONS_00073683
Filamin/ABP280 repeat-like [PF00630]	9	TCONS_00040872, TCONS_00276780, TCONS_00174326, TCONS_00191520, TCONS_00017334, TCONS_00226471, TCONS_00066949, TCONS_00066583, TCONS_00074991
Zinc finger, double-stranded RNA binding [PF12171]	9	TCONS_00111349, TCONS_00204203, TCONS_00252464, TCONS_00047625, TCONS_00014495, TCONS_00139637, TCONS_00185716, TCONS_00198484, TCONS_00001878
Histone deacetylase domain [PF00850]	9	TCONS_00171886, TCONS_00155285, TCONS_00222338, TCONS_00219395, TCONS_00274951, TCONS_00111234, TCONS_00057585, TCONS_00207721, TCONS_00270458
Histidine kinase-like ATPase, C-terminal domain [PF02518]	9	TCONS_00212583, TCONS_00076182, TCONS_00143246, TCONS_00269874, TCONS_00053352, TCONS_00179955, TCONS_00110451, TCONS_00103822, TCONS_00231244
OB-fold nucleic acid binding domain, AA-tRNA synthetase-type [PF01336]	9	TCONS_00151804, TCONS_00099228, TCONS_00119412, TCONS_00143961, TCONS_00030953, TCONS_00008777, TCONS_00051570, TCONS_00098095, TCONS_00045505
Cadherin, N-terminal [PF08266]	9	TCONS_00191124, TCONS_00201923, TCONS_00201878, TCONS_00064153, TCONS_00201941, TCONS_00271421, TCONS_00196033, TCONS_00201980, TCONS_00207785
Histone H2A, C-terminal domain [PF16211]	9	TCONS_00216045, TCONS_00210629, TCONS_00049329, TCONS_00210758, TCONS_00229682, TCONS_00025282, TCONS_00021866, TCONS_00047053, TCONS_00216115
Orange domain [PF07527]	9	TCONS_00056944, TCONS_00214074, TCONS_00012242, TCONS_00241593, TCONS_00155256, TCONS_00014483, TCONS_00171370, TCONS_00011637, TCONS_00178681
CBS domain [PF00571]	9	TCONS_00269527, TCONS_00026678, TCONS_00232690, TCONS_00181237, TCONS_00140582, TCONS_00191985, TCONS_00140572, TCONS_00233695, TCONS_00270599
Basic-leucine zipper domain [PF07716]	9	TCONS_00251046, TCONS_00104182, TCONS_00240780, TCONS_00049205, TCONS_00167521, TCONS_00059292, TCONS_00132452, TCONS_00158286, TCONS_00123912
THIF-type NAD/FAD binding fold [PF00899]	9	TCONS_00158336, TCONS_00176272, TCONS_00194115, TCONS_00126295, TCONS_00171789, TCONS_00182464, TCONS_00123993, TCONS_00181488, TCONS_00270234
Mab-21 domain [PF03281]	9	TCONS_00095012, TCONS_00099922, TCONS_00030984, TCONS_00088439, TCONS_00155410, TCONS_00100804, TCONS_00186343, TCONS_00167382, TCONS_00218366
FERM adjacent (FA) [PF08736]	9	TCONS_00064612, TCONS_00141681, TCONS_00206501, TCONS_00251641, TCONS_00002246, TCONS_00141696, TCONS_00157513, TCONS_00250810, TCONS_00146627
GPCR, family 2, extracellular hormone receptor domain [PF02793]	9	TCONS_00153294, TCONS_00004886, TCONS_00233889, TCONS_00144681, TCONS_00231144, TCONS_00170745, TCONS_00173394, TCONS_00189331, TCONS_00100312
UBX domain [PF00789]	9	TCONS_00043480, TCONS_00137637, TCONS_00129373, TCONS_00186733, TCONS_00203292, TCONS_00015196, TCONS_00159166, TCONS_00142214, TCONS_00106446
Acyl-CoA oxidase/dehydrogenase, central domain [PF02770]	9	TCONS_00054308, TCONS_00113849, TCONS_00122154, TCONS_00176029, TCONS_00027259, TCONS_00077829, TCONS_00154183, TCONS_00182187, TCONS_00192928
Cation-transporting P-type ATPase, N-terminal [PF00690]	9	TCONS_00107278, TCONS_00009661, TCONS_00053758, TCONS_00063170, TCONS_00060237, TCONS_00007931, TCONS_00176177, TCONS_00006191, TCONS_00186462
Peptidoglycan binding-like [PF01471]	9	TCONS_00087557, TCONS_00157397, TCONS_00241892, TCONS_00067810, TCONS_00158125, TCONS_00109905, TCONS_00046181, TCONS_00090895, TCONS_00090440
Blc2 family [PF00452]	9	TCONS_00160007, TCONS_00165276, TCONS_00146650, TCONS_00067880, TCONS_00126536, TCONS_00160061, TCONS_00017939, TCONS_00085343, TCONS_00119538
WH1/EVH1 domain [PF00568]	9	TCONS_00149118, TCONS_00131784, TCONS_00126077, TCONS_00205725, TCONS_00232580, TCONS_00021650, TCONS_00071306, TCONS_00270433, TCONS_00077680
MAD homology 1, Dwarfin-type [PF03165]	9	TCONS_00201395, TCONS_00004224, TCONS_00119023, TCONS_00249343, TCONS_00118958, TCONS_00120779, TCONS_00065730, TCONS_00079436, TCONS_00122205
Laminin, N-terminal [PF00055]	9	TCONS_00005557, TCONS_00214154, TCONS_00232195, TCONS_00100284, TCONS_00021114, TCONS_00181323, TCONS_00009119, TCONS_00232215, TCONS_00060450
Dedicator of cytokinesis, C-terminal [PF06920]	9	TCONS_00066824, TCONS_00027377, TCONS_00202954, TCONS_00130483, TCONS_00244671, TCONS_00272036, TCONS_00235559, TCONS_00232303, TCONS_00154835
Radical SAM [PF04055]	9	TCONS_00103912, TCONS_00188779, TCONS_00137255, TCONS_00223874, TCONS_00160085, TCONS_00210479, TCONS_00235711, TCONS_00217467, TCONS_00230300
Band 7 domain [PF01145]	9	TCONS_00065824, TCONS_00109378, TCONS_00058150, TCONS_00111935, TCONS_00235990, TCONS_00216418, TCONS_00249920, TCONS_00252060, TCONS_00055806
Myosin tail [PF01576]	9	TCONS_00157378, TCONS_00088316, TCONS_00109445, TCONS_00094825, TCONS_00169800, TCONS_00108087, TCONS_00096703, TCONS_00078918, TCONS_00108216
SAP domain [PF02037]	9	TCONS_00072764, TCONS_00088140, TCONS_00043499, TCONS_00134826, TCONS_00025143, TCONS_00234667, TCONS_00179241, TCONS_00058793, TCONS_00170308
CRAL-TRIO lipid binding domain [PF13716]	9	TCONS_00101756, TCONS_00017358, TCONS_00167743, TCONS_00042400, TCONS_00064988, TCONS_00006930, TCONS_00083654, TCONS_00153171, TCONS_00250740
Fibrillar collagen, C-terminal [PF01410]	9	TCONS_00217039, TCONS_00143762, TCONS_00016712, TCONS_00248564, TCONS_00153335, TCONS_00057631, TCONS_00112068, TCONS_00130216, TCONS_00224961
Zinc finger, ZZ-type [PF00569]	9	TCONS_00094097, TCONS_00107296, TCONS_00116013, TCONS_00153287, TCONS_00081841, TCONS_00102971, TCONS_00015990, TCONS_00273868, TCONS_00214553
IRS-type PTB domain [PF02174]	9	TCONS_00217589, TCONS_00052358, TCONS_00208981, TCONS_00139931, TCONS_00096679, TCONS_00066990, TCONS_00117318, TCONS_00239867, TCONS_00154858
Sulfotransferase [PF03567]	9	TCONS_00151517, TCONS_00053417, TCONS_00221810, TCONS_00005028, TCONS_00276023, TCONS_00060897, TCONS_00077857, TCONS_00150809, TCONS_00214652
FAD/NAD(P)-binding domain [PF07992]	9	TCONS_00049521, TCONS_00183922, TCONS_00275929, TCONS_00029476, TCONS_00053398, TCONS_00225922, TCONS_00240316, TCONS_00016605, TCONS_00165617
Galactosyltransferase, C-terminal [PF02709]	9	TCONS_00118540, TCONS_00203448, TCONS_00183384, TCONS_00003360, TCONS_00227725, TCONS_00041372, TCONS_00249704, TCONS_00161061, TCONS_00019509
Carboxylesterase, type B [PF00135]	9	TCONS_00091151, TCONS_00099911, TCONS_00168843, TCONS_00177566, TCONS_00231728, TCONS_00273364, TCONS_00096529, TCONS_00271079, TCONS_00091175
Formin, FH3 domain [PF06367]	8	TCONS_00212163, TCONS_00066424, TCONS_00207705, TCONS_00271450, TCONS_00071932, TCONS_00069401, TCONS_00057972, TCONS_00142614
DAPIN domain [PF02758]	8	TCONS_00127849, TCONS_00107541, TCONS_00007873, TCONS_00011398, TCONS_00041021, TCONS_00007845, TCONS_00094013, TCONS_00096036
CAP Gly-rich domain [PF01302]	8	TCONS_00138095, TCONS_00240242, TCONS_00011059, TCONS_00090310, TCONS_00008988, TCONS_00132766, TCONS_00062086, TCONS_00224136
Polymerase, nucleotidyl transferase domain [PF01909]	8	TCONS_00139087, TCONS_00090259, TCONS_00015302, TCONS_00250905, TCONS_00053960, TCONS_00053971, TCONS_00053982, TCONS_00071197
von Willebrand factor, type D domain [PF00094]	8	TCONS_00050059, TCONS_00094560, TCONS_00222949, TCONS_00166093, TCONS_00052684, TCONS_00232720, TCONS_00055540, TCONS_00133359
Peptidase M28 [PF04389]	8	TCONS_00249231, TCONS_00186669, TCONS_00177584, TCONS_00126101, TCONS_00237768, TCONS_00138359, TCONS_00038066, TCONS_00043959
CS domain [PF04969]	8	TCONS_00008829, TCONS_00213232, TCONS_00229643, TCONS_00059097, TCONS_00002032, TCONS_00242771, TCONS_00045913, TCONS_00064121
Mbt repeat [PF02820]	8	TCONS_00027856, TCONS_00157854, TCONS_00214174, TCONS_00273651, TCONS_00181951, TCONS_00167512, TCONS_00014583, TCONS_00112158
Amine oxidase [PF01593]	8	TCONS_00156463, TCONS_00030557, TCONS_00139540, TCONS_00270143, TCONS_00274034, TCONS_00001617, TCONS_00030133, TCONS_00210457
P-type ATPase, N-terminal [PF16209]	8	TCONS_00276235, TCONS_00193661, TCONS_00177962, TCONS_00188986, TCONS_00064939, TCONS_00119429, TCONS_00007291, TCONS_00161170
Tetratricopeptide-like helical domain [PF13414]	8	TCONS_00205316, TCONS_00271154, TCONS_00079752, TCONS_00207397, TCONS_00035749, TCONS_00057069, TCONS_00110742, TCONS_00177729
Ubiquitin system component Cue [PF02845]	8	TCONS_00030855, TCONS_00149833, TCONS_00169294, TCONS_00096557, TCONS_00112266, TCONS_00214666, TCONS_00273847, TCONS_00040329
Sodium:neurotransmitter symporter [PF00209]	8	TCONS_00171984, TCONS_00171767, TCONS_00014788, TCONS_00109542, TCONS_00272891, TCONS_00090464, TCONS_00055276, TCONS_00060131
Zinc finger, C2CH-type [PF05485]	8	TCONS_00189939, TCONS_00052501, TCONS_00091464, TCONS_00240736, TCONS_00168658, TCONS_00155570, TCONS_00189662, TCONS_00084431
Double-stranded RNA-binding domain [PF00035]	8	TCONS_00051127, TCONS_00204357, TCONS_00252147, TCONS_00148114, TCONS_00165477, TCONS_00137991, TCONS_00161040, TCONS_00163290
Guanylate-binding protein, N-terminal [PF02263]	8	TCONS_00016307, TCONS_00016315, TCONS_00016323, TCONS_00148189, TCONS_00043693, TCONS_00101028, TCONS_00016284, TCONS_00016295
EGF-like domain, extracellular [PF07974]	8	TCONS_00028559, TCONS_00222373, TCONS_00216829, TCONS_00152277, TCONS_00064718, TCONS_00058401, TCONS_00103405, TCONS_00026979
Formin, GTPase-binding domain [PF06371]	8	TCONS_00212163, TCONS_00066424, TCONS_00207705, TCONS_00271450, TCONS_00071932, TCONS_00069401, TCONS_00057972, TCONS_00142614
SMAD domain, Dwarfin-type [PF03166]	8	TCONS_00201395, TCONS_00191334, TCONS_00119023, TCONS_00079418, TCONS_00118958, TCONS_00065730, TCONS_00079436, TCONS_00116822
Lysine methyltransferase [PF10294]	8	TCONS_00055976, TCONS_00066932, TCONS_00182633, TCONS_00154107, TCONS_00138657, TCONS_00094400, TCONS_00087919, TCONS_00184172
CD20-like family [PF04103]	8	TCONS_00233549, TCONS_00246040, TCONS_00035187, TCONS_00035201, TCONS_00018710, TCONS_00043058, TCONS_00035251, TCONS_00049672
Macro domain [PF01661]	8	TCONS_00043715, TCONS_00017358, TCONS_00175742, TCONS_00025282, TCONS_00183609, TCONS_00175751, TCONS_00156702, TCONS_00207245
Histidine phosphatase superfamily, clade-2 [PF00328]	8	TCONS_00017713, TCONS_00042504, TCONS_00082758, TCONS_00082723, TCONS_00176622, TCONS_00200459, TCONS_00176233, TCONS_00025926
Golgin subfamily A [PF15070]	8	TCONS_00252496, TCONS_00080614, TCONS_00081876, TCONS_00085419, TCONS_00082167, TCONS_00082157, TCONS_00077531, TCONS_00085595
Disintegrin domain [PF00200]	8	TCONS_00208415, TCONS_00236155, TCONS_00031593, TCONS_00147212, TCONS_00007365, TCONS_00159320, TCONS_00083554, TCONS_00031735
E2F/DP family, winged-helix DNA-binding domain [PF02319]	8	TCONS_00013246, TCONS_00041823, TCONS_00147299, TCONS_00065078, TCONS_00237349, TCONS_00160130, TCONS_00210472, TCONS_00184592
CRAL-TRIO lipid binding domain [PF00650]	8	TCONS_00085005, TCONS_00087866, TCONS_00198140, TCONS_00166532, TCONS_00269633, TCONS_00105835, TCONS_00241208, TCONS_00034317
Bromo adjacent homology (BAH) domain [PF01426]	8	TCONS_00181861, TCONS_00012356, TCONS_00228177, TCONS_00138574, TCONS_00015296, TCONS_00018762, TCONS_00130257, TCONS_00106316
Importin-beta, N-terminal domain [PF03810]	8	TCONS_00009498, TCONS_00003299, TCONS_00158225, TCONS_00199556, TCONS_00235145, TCONS_00052063, TCONS_00057089, TCONS_00130810
Galectin, carbohydrate recognition domain [PF00337]	8	TCONS_00011100, TCONS_00125071, TCONS_00133146, TCONS_00169984, TCONS_00133332, TCONS_00139323, TCONS_00167091, TCONS_00125081
Ephrin receptor, transmembrane domain [PF14575]	8	TCONS_00154709, TCONS_00174814, TCONS_00227133, TCONS_00231715, TCONS_00012706, TCONS_00001612, TCONS_00178294, TCONS_00233335
Amino acid/polyamine transporter I [PF13520]	8	TCONS_00168672, TCONS_00234977, TCONS_00072588, TCONS_00072797, TCONS_00098629, TCONS_00091577, TCONS_00065493, TCONS_00196056
Potassium channel domain [PF07885]	8	TCONS_00217437, TCONS_00011004, TCONS_00044117, TCONS_00134034, TCONS_00137784, TCONS_00035858, TCONS_00217440, TCONS_00124745
Zinc/iron permease [PF02535]	8	TCONS_00018438, TCONS_00144028, TCONS_00113365, TCONS_00195284, TCONS_00244132, TCONS_00069952, TCONS_00118710, TCONS_00235325
HEAT repeat [PF02985]	8	TCONS_00064578, TCONS_00074861, TCONS_00046533, TCONS_00127253, TCONS_00072967, TCONS_00117932, TCONS_00249248, TCONS_00106239
Guanine nucleotide binding protein (G-protein), alpha subunit [PF00503]	8	TCONS_00120751, TCONS_00224550, TCONS_00113064, TCONS_00250759, TCONS_00228120, TCONS_00250755, TCONS_00120746, TCONS_00173825
ELM2 domain [PF01448]	8	TCONS_00074884, TCONS_00217644, TCONS_00012356, TCONS_00071676, TCONS_00138574, TCONS_00205100, TCONS_00128636, TCONS_00004439
DHR-1 domain [PF14429]	8	TCONS_00015689, TCONS_00027377, TCONS_00202954, TCONS_00130483, TCONS_00244671, TCONS_00272036, TCONS_00232303, TCONS_00154835
Transcription elongation factor A-like/Brain expressed X-linked-like [PF04538]	8	TCONS_00271659, TCONS_00275432, TCONS_00271686, TCONS_00275437, TCONS_00271657, TCONS_00275419, TCONS_00271655, TCONS_00271678
Enhancer of polycomb-like, N-terminal [PF10513]	8	TCONS_00028548, TCONS_00212010, TCONS_00270208, TCONS_00201240, TCONS_00171557, TCONS_00170791, TCONS_00191073, TCONS_00142538
MIF4G-like, type 3 [PF02854]	8	TCONS_00246837, TCONS_00027943, TCONS_00116718, TCONS_00178199, TCONS_00100865, TCONS_00204864, TCONS_00013054, TCONS_00113630
AMP-binding enzyme C-terminal domain [PF13193]	8	TCONS_00088568, TCONS_00103904, TCONS_00247926, TCONS_00088537, TCONS_00201031, TCONS_00078691, TCONS_00157369, TCONS_00052708
L27 domain, C-terminal [PF02828]	8	TCONS_00126605, TCONS_00111180, TCONS_00222571, TCONS_00111161, TCONS_00069824, TCONS_00028410, TCONS_00041913, TCONS_00273999
Rel homology domain (RHD), DNA-binding domain [PF00554]	8	TCONS_00139099, TCONS_00161158, TCONS_00091525, TCONS_00091773, TCONS_00190416, TCONS_00068226, TCONS_00117522, TCONS_00125952
Peptidase M24, structural domain [PF00557]	8	TCONS_00072477, TCONS_00190333, TCONS_00053018, TCONS_00272245, TCONS_00031029, TCONS_00132459, TCONS_00143208, TCONS_00167482
Phosphatidylinositol-4-phosphate 5-kinase, core [PF01504]	8	TCONS_00051796, TCONS_00110197, TCONS_00252408, TCONS_00129227, TCONS_00144667, TCONS_00006967, TCONS_00028263, TCONS_00246007
Ataxin-2, C-terminal [PF07145]	8	TCONS_00100865, TCONS_00204864, TCONS_00270638, TCONS_00092536, TCONS_00149563, TCONS_00089112, TCONS_00170395, TCONS_00201664
Oxidoreductase FAD/NAD(P)-binding [PF00175]	8	TCONS_00213232, TCONS_00170541, TCONS_00224294, TCONS_00198009, TCONS_00248907, TCONS_00015474, TCONS_00020758, TCONS_00172073
Ribosomal protein S5, C-terminal [PF03719]	8	TCONS_00222507, TCONS_00017147, TCONS_00061688, TCONS_00093653, TCONS_00054146, TCONS_00033527, TCONS_00160815, TCONS_00270080
Cysteine-rich flanking region, C-terminal [PF01463]	8	TCONS_00191550, TCONS_00006085, TCONS_00182420, TCONS_00193452, TCONS_00208603, TCONS_00188412, TCONS_00030450, TCONS_00213205
Fibroblast growth factor family [PF00167]	8	TCONS_00078668, TCONS_00204886, TCONS_00190960, TCONS_00276210, TCONS_00186332, TCONS_00250249, TCONS_00207819, TCONS_00120127
Phosphoinositide-specific phospholipase C, EF-hand-like domain [PF09279]	8	TCONS_00172090, TCONS_00180332, TCONS_00156550, TCONS_00144099, TCONS_00156587, TCONS_00035825, TCONS_00026166, TCONS_00082366
BRCT domain [PF00533]	8	TCONS_00021719, TCONS_00184300, TCONS_00065359, TCONS_00066976, TCONS_00177545, TCONS_00111043, TCONS_00233765, TCONS_00193484
Nucleoside diphosphate kinase [PF00334]	8	TCONS_00104096, TCONS_00086622, TCONS_00054226, TCONS_00184444, TCONS_00223060, TCONS_00019832, TCONS_00180986, TCONS_00093572
Sec1-like protein [PF00995]	8	TCONS_00005615, TCONS_00085961, TCONS_00121300, TCONS_00193877, TCONS_00006761, TCONS_00062072, TCONS_00247796, TCONS_00068366
Alpha carbonic anhydrase [PF00194]	8	TCONS_00237376, TCONS_00174412, TCONS_00269652, TCONS_00134817, TCONS_00112176, TCONS_00104537, TCONS_00241801, TCONS_00241129
Anticodon-binding [PF03129]	8	TCONS_00207645, TCONS_00015503, TCONS_00198409, TCONS_00006840, TCONS_00201843, TCONS_00222820, TCONS_00021418, TCONS_00086352
P-type ATPase, C-terminal [PF16212]	8	TCONS_00276235, TCONS_00193661, TCONS_00188986, TCONS_00064939, TCONS_00119429, TCONS_00117500, TCONS_00007291, TCONS_00161170
Alcohol dehydrogenase, N-terminal [PF08240]	8	TCONS_00013698, TCONS_00015944, TCONS_00119742, TCONS_00195135, TCONS_00147541, TCONS_00195190, TCONS_00219027, TCONS_00111026
Histidine phosphatase superfamily, clade-1 [PF00300]	8	TCONS_00181069, TCONS_00009960, TCONS_00226719, TCONS_00048360, TCONS_00055134, TCONS_00026307, TCONS_00023581, TCONS_00039442
Inositol polyphosphate kinase [PF03770]	8	TCONS_00173725, TCONS_00181166, TCONS_00181469, TCONS_00125268, TCONS_00217168, TCONS_00021736, TCONS_00029197, TCONS_00173529
Membrane bound O-acyl transferase, MBOAT [PF03062]	8	TCONS_00008927, TCONS_00010153, TCONS_00215909, TCONS_00244082, TCONS_00055822, TCONS_00147169, TCONS_00270365, TCONS_00136032
JAB1/MPN/MOV34 metalloenzyme domain [PF01398]	8	TCONS_00139053, TCONS_00120917, TCONS_00242879, TCONS_00273167, TCONS_00092119, TCONS_00139777, TCONS_00015607, TCONS_00241313
Integrin beta subunit, N-terminal [PF00362]	7	TCONS_00028559, TCONS_00222373, TCONS_00152277, TCONS_00183731, TCONS_00058401, TCONS_00103405, TCONS_00164823
Cation efflux protein [PF01545]	7	TCONS_00188938, TCONS_00021143, TCONS_00138174, TCONS_00013453, TCONS_00005471, TCONS_00082960, TCONS_00199287
Chaperone DnaJ, C-terminal [PF01556]	7	TCONS_00096276, TCONS_00245390, TCONS_00245209, TCONS_00037458, TCONS_00178405, TCONS_00080321, TCONS_00131139
Amino acid permease/ SLC12A domain [PF00324]	7	TCONS_00183765, TCONS_00158139, TCONS_00203873, TCONS_00097340, TCONS_00082115, TCONS_00201016, TCONS_00225520
ERAP1-like C-terminal domain [PF11838]	7	TCONS_00190645, TCONS_00200689, TCONS_00085848, TCONS_00103433, TCONS_00200334, TCONS_00200356, TCONS_00206234
High mobility group box domain [PF09011]	7	TCONS_00065526, TCONS_00202362, TCONS_00024953, TCONS_00111282, TCONS_00166258, TCONS_00272743, TCONS_00196883
Link domain [PF00193]	7	TCONS_00041280, TCONS_00131881, TCONS_00205887, TCONS_00034135, TCONS_00080886, TCONS_00200018, TCONS_00142590
Linker histone H1/H5, domain H15 [PF00538]	7	TCONS_00216036, TCONS_00210616, TCONS_00167135, TCONS_00220325, TCONS_00169988, TCONS_00013030, TCONS_00184079
Aminoacyl-tRNA synthetase, class II (G/ P/ S/T) [PF00587]	7	TCONS_00015503, TCONS_00005667, TCONS_00198409, TCONS_00006840, TCONS_00222820, TCONS_00021418, TCONS_00086352
Zinc finger, RING-CH-type [PF12906]	7	TCONS_00028844, TCONS_00121445, TCONS_00154342, TCONS_00196698, TCONS_00026097, TCONS_00206793, TCONS_00142742
Plexin, cytoplasmic RasGAP domain [PF08337]	7	TCONS_00021097, TCONS_00175934, TCONS_00170891, TCONS_00273088, TCONS_00052928, TCONS_00184121, TCONS_00272911
Syntaxin, N-terminal domain [PF00804]	7	TCONS_00089746, TCONS_00214550, TCONS_00219816, TCONS_00230438, TCONS_00062508, TCONS_00035171, TCONS_00095985
Zinc finger, CXXC-type [PF02008]	7	TCONS_00139805, TCONS_00036627, TCONS_00119160, TCONS_00124323, TCONS_00201698, TCONS_00130257, TCONS_00039024
dDENN domain [PF03455]	7	TCONS_00057164, TCONS_00084132, TCONS_00252155, TCONS_00020471, TCONS_00018404, TCONS_00233188, TCONS_00041209
Chondroitin N-acetylgalactosaminyltransferase [PF05679]	7	TCONS_00024573, TCONS_00227661, TCONS_00154674, TCONS_00233641, TCONS_00239787, TCONS_00086266, TCONS_00201046
Tensin phosphatase, C2 domain [PF10409]	7	TCONS_00050970, TCONS_00004358, TCONS_00025942, TCONS_00154379, TCONS_00192502, TCONS_00229792, TCONS_00066362
GOLD domain [PF01105]	7	TCONS_00206589, TCONS_00016445, TCONS_00054676, TCONS_00203437, TCONS_00075098, TCONS_00080462, TCONS_00130433
Cullin protein, neddylation domain [PF10557]	7	TCONS_00212395, TCONS_00154806, TCONS_00038476, TCONS_00028631, TCONS_00217660, TCONS_00227316, TCONS_00275801
Transcription factor, T-box [PF00907]	7	TCONS_00008570, TCONS_00218602, TCONS_00229202, TCONS_00061533, TCONS_00104620, TCONS_00104632, TCONS_00078069
Actin-depolymerising factor homology domain [PF00241]	7	TCONS_00073432, TCONS_00057407, TCONS_00208938, TCONS_00044201, TCONS_00133283, TCONS_00223221, TCONS_00156749
Neurotransmitter-gated ion-channel transmembrane domain [PF02932]	7	TCONS_00276434, TCONS_00276468, TCONS_00191698, TCONS_00193724, TCONS_00218751, TCONS_00218762, TCONS_00188981
SEA domain [PF01390]	7	TCONS_00130077, TCONS_00217842, TCONS_00000122, TCONS_00018630, TCONS_00169902, TCONS_00039860, TCONS_00194152
Peptidase S9, prolyl oligopeptidase, catalytic domain [PF00326]	7	TCONS_00219009, TCONS_00148448, TCONS_00129411, TCONS_00152333, TCONS_00152354, TCONS_00173686, TCONS_00084090
Metallo-beta-lactamase [PF00753]	7	TCONS_00145048, TCONS_00137301, TCONS_00241393, TCONS_00093610, TCONS_00206054, TCONS_00225329, TCONS_00133954
Transcription factor IIS, N-terminal [PF08711]	7	TCONS_00013224, TCONS_00269598, TCONS_00159033, TCONS_00004032, TCONS_00240955, TCONS_00001656, TCONS_00216358
MHC class I alpha chain, alpha1 alpha2 domains [PF00129]	7	TCONS_00009043, TCONS_00216542, TCONS_00211339, TCONS_00210989, TCONS_00211326, TCONS_00210588, TCONS_00211123
Globin [PF00042]	7	TCONS_00086576, TCONS_00040713, TCONS_00086556, TCONS_00040730, TCONS_00040719, TCONS_00113994, TCONS_00086563
R3H domain [PF01424]	7	TCONS_00094718, TCONS_00142188, TCONS_00059248, TCONS_00128721, TCONS_00245223, TCONS_00275728, TCONS_00036938
Tyrosine-protein kinase ephrin type A/B receptor-like [PF07699]	7	TCONS_00174814, TCONS_00227133, TCONS_00251671, TCONS_00231715, TCONS_00001612, TCONS_00041185, TCONS_00178294
Phosphoinositide 3-kinase, accessory (PIK) domain [PF00613]	7	TCONS_00041613, TCONS_00168634, TCONS_00184478, TCONS_00177643, TCONS_00000704, TCONS_00225824, TCONS_00020869
S1 domain [PF00575]	7	TCONS_00002303, TCONS_00148479, TCONS_00069834, TCONS_00035580, TCONS_00101435, TCONS_00102997, TCONS_00026690
RAWUL domain [PF16207]	7	TCONS_00149813, TCONS_00009186, TCONS_00024066, TCONS_00211778, TCONS_00110183, TCONS_00187501, TCONS_00026062
Ran binding domain [PF00638]	7	TCONS_00150270, TCONS_00151193, TCONS_00129599, TCONS_00140303, TCONS_00141138, TCONS_00167791, TCONS_00204563
Dynein heavy chain domain [PF03028]	7	TCONS_00222405, TCONS_00071611, TCONS_00038407, TCONS_00010639, TCONS_00174053, TCONS_00100116, TCONS_00212144
Fibronectin type III [PF01108]	7	TCONS_00220106, TCONS_00162456, TCONS_00162467, TCONS_00016551, TCONS_00038959, TCONS_00220110, TCONS_00162471
STAT transcription factor, DNA-binding [PF02864]	7	TCONS_00102713, TCONS_00110824, TCONS_00110837, TCONS_00059191, TCONS_00058997, TCONS_00153435, TCONS_00153417
MCM domain [PF00493]	7	TCONS_00175943, TCONS_00156511, TCONS_00217919, TCONS_00236520, TCONS_00151799, TCONS_00166926, TCONS_00231521
Methyltransferase type 11 [PF08241]	7	TCONS_00046389, TCONS_00234880, TCONS_00050688, TCONS_00096658, TCONS_00008713, TCONS_00051298, TCONS_00156679
Integrase, catalytic core [PF00665]	7	TCONS_00018779, TCONS_00253707, TCONS_00173378, TCONS_00021403, TCONS_00060669, TCONS_00175077, TCONS_00232940
Ly-6 antigen/uPA receptor-like [PF00021]	7	TCONS_00238761, TCONS_00125650, TCONS_00042112, TCONS_00134051, TCONS_00238738, TCONS_00133937, TCONS_00133998
Tubulin-tyrosine ligase/Tubulin polyglutamylase [PF03133]	7	TCONS_00000146, TCONS_00170589, TCONS_00141314, TCONS_00171591, TCONS_00145196, TCONS_00170602, TCONS_00252080
Receptor, ligand binding region [PF01094]	7	TCONS_00163925, TCONS_00216224, TCONS_00251449, TCONS_00245476, TCONS_00198394, TCONS_00213488, TCONS_00007172
Guanylate-binding protein, C-terminal [PF02841]	7	TCONS_00016307, TCONS_00016315, TCONS_00016323, TCONS_00148189, TCONS_00043693, TCONS_00016284, TCONS_00016295
Sorting nexin protein, WASP-binding domain [PF10456]	7	TCONS_00161756, TCONS_00269227, TCONS_00198867, TCONS_00204957, TCONS_00214944, TCONS_00268918, TCONS_00080130
Glutathione S-transferase, C-terminal [PF00043]	7	TCONS_00221997, TCONS_00016895, TCONS_00043379, TCONS_00168925, TCONS_00021418, TCONS_00051725, TCONS_00216734
Dpy-19/Dpy-19-like [PF10034]	7	TCONS_00222904, TCONS_00222768, TCONS_00059503, TCONS_00237669, TCONS_00229183, TCONS_00123848, TCONS_00229117
Neurotransmitter-gated ion-channel ligand-binding domain [PF02931]	7	TCONS_00276468, TCONS_00191698, TCONS_00107407, TCONS_00193724, TCONS_00218751, TCONS_00218762, TCONS_00188981
Vps4 oligomerisation, C-terminal [PF09336]	7	TCONS_00249891, TCONS_00152383, TCONS_00138165, TCONS_00119562, TCONS_00220379, TCONS_00065509, TCONS_00229855
Carbamoyl-phosphate synthetase large subunit-like, ATP-binding domain [PF02786]	7	TCONS_00144762, TCONS_00044407, TCONS_00185846, TCONS_00064704, TCONS_00137886, TCONS_00053655, TCONS_00110054
Sprouty [PF05210]	7	TCONS_00273196, TCONS_00149118, TCONS_00124791, TCONS_00207809, TCONS_00066641, TCONS_00077680, TCONS_00190967
EF-hand domain [PF13405]	7	TCONS_00187491, TCONS_00115430, TCONS_00157557, TCONS_00074648, TCONS_00013815, TCONS_00089563, TCONS_00115425
Synaptobrevin [PF00957]	7	TCONS_00019925, TCONS_00140155, TCONS_00273200, TCONS_00017442, TCONS_00073219, TCONS_00000611, TCONS_00223266
Acyl-CoA dehydrogenase/oxidase C-terminal [PF00441]	7	TCONS_00053878, TCONS_00054308, TCONS_00122154, TCONS_00176029, TCONS_00027259, TCONS_00099791, TCONS_00154183
Rel homology dimerisation domain [PF16179]	7	TCONS_00139099, TCONS_00161158, TCONS_00091525, TCONS_00091773, TCONS_00190416, TCONS_00117522, TCONS_00125952
Leucine rich repeat 4 [PF12799]	7	TCONS_00103485, TCONS_00225679, TCONS_00012161, TCONS_00068876, TCONS_00090641, TCONS_00016639, TCONS_00050052
Zinc finger, AN1-type [PF01428]	7	TCONS_00227993, TCONS_00212130, TCONS_00028851, TCONS_00080501, TCONS_00145260, TCONS_00250652, TCONS_00036938
Peptidase M16, C-terminal [PF05193]	7	TCONS_00181101, TCONS_00027702, TCONS_00030217, TCONS_00015246, TCONS_00225734, TCONS_00248697, TCONS_00088675
Fibronectin, type II, collagen-binding [PF00040]	7	TCONS_00023951, TCONS_00215043, TCONS_00075319, TCONS_00158125, TCONS_00104686, TCONS_00152270, TCONS_00090440
MyTH4 domain [PF00784]	7	TCONS_00204217, TCONS_00069843, TCONS_00138600, TCONS_00244223, TCONS_00100775, TCONS_00110896, TCONS_00141866
Galactosyltransferase, N-terminal [PF13733]	7	TCONS_00118540, TCONS_00203448, TCONS_00183384, TCONS_00003360, TCONS_00249704, TCONS_00161061, TCONS_00019509
ATPase, dynein-related, AAA domain [PF07728]	7	TCONS_00065923, TCONS_00222405, TCONS_00071611, TCONS_00038407, TCONS_00174053, TCONS_00218795, TCONS_00212144
Apolipoprotein L [PF05461]	7	TCONS_00169772, TCONS_00169746, TCONS_00049219, TCONS_00169787, TCONS_00169798, TCONS_00166962, TCONS_00166931
Activin types I and II receptor domain [PF01064]	7	TCONS_00144384, TCONS_00172829, TCONS_00246882, TCONS_00025880, TCONS_00142507, TCONS_00050838, TCONS_00152181
PAS fold-3 [PF08447]	7	TCONS_00155266, TCONS_00222316, TCONS_00069559, TCONS_00080523, TCONS_00000616, TCONS_00107964, TCONS_00068531
Laminin IV [PF00052]	7	TCONS_00117906, TCONS_00013138, TCONS_00214154, TCONS_00248304, TCONS_00009128, TCONS_00009119, TCONS_00116118
WWE domain [PF02825]	7	TCONS_00154918, TCONS_00233094, TCONS_00274543, TCONS_00224371, TCONS_00214127, TCONS_00055471, TCONS_00236049
Peptidase C2, calpain, large subunit, domain III [PF01067]	7	TCONS_00147997, TCONS_00275630, TCONS_00146466, TCONS_00010562, TCONS_00037733, TCONS_00212556, TCONS_00036054
DNA-binding RFX-type winged-helix domain [PF02257]	7	TCONS_00083484, TCONS_00131035, TCONS_00249113, TCONS_00018135, TCONS_00129633, TCONS_00050197, TCONS_00150866
Ephrin receptor ligand binding domain [PF01404]	7	TCONS_00154709, TCONS_00174814, TCONS_00227133, TCONS_00231715, TCONS_00012706, TCONS_00001612, TCONS_00178294
Interferon regulatory factor DNA-binding domain [PF00605]	7	TCONS_00226497, TCONS_00021122, TCONS_00040153, TCONS_00207010, TCONS_00197096, TCONS_00092640, TCONS_00135060
Phosphatidic acid phosphatase type 2/haloperoxidase [PF01569]	7	TCONS_00074389, TCONS_00248098, TCONS_00121896, TCONS_00240473, TCONS_00205011, TCONS_00244762, TCONS_00015550
Arrestin C-terminal-like domain [PF02752]	7	TCONS_00017646, TCONS_00206073, TCONS_00045212, TCONS_00081378, TCONS_00123051, TCONS_00248955, TCONS_00099434
Dynein heavy chain, P-loop containing D4 domain [PF12780]	7	TCONS_00222405, TCONS_00071611, TCONS_00038407, TCONS_00010639, TCONS_00174053, TCONS_00100116, TCONS_00212144
HAT, C-terminal dimerisation domain [PF05699]	7	TCONS_00168014, TCONS_00273294, TCONS_00009675, TCONS_00002637, TCONS_00045308, TCONS_00227403, TCONS_00170802
Peptidase S54, rhomboid domain [PF01694]	7	TCONS_00185910, TCONS_00169218, TCONS_00086807, TCONS_00145560, TCONS_00101875, TCONS_00113975, TCONS_00224279
MORN motif [PF02493]	7	TCONS_00180808, TCONS_00155374, TCONS_00030532, TCONS_00153870, TCONS_00196118, TCONS_00062012, TCONS_00160727
Dynein heavy chain, coiled coil stalk [PF12777]	7	TCONS_00222405, TCONS_00071611, TCONS_00038407, TCONS_00010639, TCONS_00174053, TCONS_00100116, TCONS_00212144
Complex 1 LYR protein [PF05347]	7	TCONS_00124417, TCONS_00170467, TCONS_00215507, TCONS_00049638, TCONS_00238357, TCONS_00088621, TCONS_00201056
BEACH domain [PF02138]	7	TCONS_00173406, TCONS_00196411, TCONS_00241110, TCONS_00024824, TCONS_00099197, TCONS_00144426, TCONS_00194809
Rap GTPase activating protein domain [PF02145]	7	TCONS_00013101, TCONS_00073505, TCONS_00022018, TCONS_00070047, TCONS_00159750, TCONS_00099343, TCONS_00124700
Pre-SET domain [PF05033]	7	TCONS_00063897, TCONS_00216780, TCONS_00006893, TCONS_00171334, TCONS_00023868, TCONS_00270441, TCONS_00248978
PLAC [PF08686]	7	TCONS_00086303, TCONS_00130046, TCONS_00201041, TCONS_00098131, TCONS_00080671, TCONS_00070166, TCONS_00079684
MAM domain [PF00629]	7	TCONS_00144532, TCONS_00219648, TCONS_00246055, TCONS_00028583, TCONS_00115554, TCONS_00269593, TCONS_00190507
RyR/IP3R Homology associated domain [PF08454]	6	TCONS_00056959, TCONS_00171346, TCONS_00011142, TCONS_00077568, TCONS_00211870, TCONS_00124810
RNA binding activity-knot of a chromodomain [PF11717]	6	TCONS_00010442, TCONS_00269542, TCONS_00069337, TCONS_00021456, TCONS_00022117, TCONS_00036264
Glycoside hydrolase family 31 [PF01055]	6	TCONS_00227026, TCONS_00245293, TCONS_00078141, TCONS_00043444, TCONS_00249800, TCONS_00106116
Domain of unknown function DUF1899 [PF08953]	6	TCONS_00061048, TCONS_00044468, TCONS_00109496, TCONS_00251438, TCONS_00094178, TCONS_00079530
Acyl-CoA dehydrogenase/oxidase, N-terminal [PF02771]	6	TCONS_00122154, TCONS_00176029, TCONS_00027259, TCONS_00077829, TCONS_00039960, TCONS_00154183
RIH (RyR and IP3R Homology) domain [PF01365]	6	TCONS_00056959, TCONS_00171346, TCONS_00011142, TCONS_00077568, TCONS_00211870, TCONS_00124810
Biotin/lipoyl attachment [PF00364]	6	TCONS_00044407, TCONS_00038625, TCONS_00016642, TCONS_00053655, TCONS_00110054, TCONS_00034119
Interferon/interleukin receptor domain [PF09294]	6	TCONS_00220106, TCONS_00162456, TCONS_00162467, TCONS_00016551, TCONS_00220100, TCONS_00162471
Clathrin, heavy chain/VPS, 7-fold repeat [PF00637]	6	TCONS_00077965, TCONS_00150918, TCONS_00229341, TCONS_00168435, TCONS_00039172, TCONS_00104477
IMP dehydrogenase/GMP reductase [PF00478]	6	TCONS_00068161, TCONS_00210409, TCONS_00232690, TCONS_00181237, TCONS_00029888, TCONS_00025638
ELO family [PF01151]	6	TCONS_00026567, TCONS_00195625, TCONS_00218485, TCONS_00205200, TCONS_00215710, TCONS_00217984
SAND domain [PF01342]	6	TCONS_00002227, TCONS_00145687, TCONS_00145673, TCONS_00040185, TCONS_00161590, TCONS_00145703
RWD domain [PF05773]	6	TCONS_00077722, TCONS_00116173, TCONS_00154482, TCONS_00148263, TCONS_00197074, TCONS_00213224
Mitochondrial Rho-like [PF08477]	6	TCONS_00239378, TCONS_00171035, TCONS_00081512, TCONS_00231808, TCONS_00183506, TCONS_00050052
Translation elongation factor EFTu/EF1A, C-terminal [PF03143]	6	TCONS_00270638, TCONS_00095627, TCONS_00248440, TCONS_00218376, TCONS_00219961, TCONS_00094662
Sugar phosphate transporter domain [PF03151]	6	TCONS_00011907, TCONS_00015798, TCONS_00034453, TCONS_00160896, TCONS_00052257, TCONS_00251317
Sel1-like repeat [PF08238]	6	TCONS_00015325, TCONS_00197181, TCONS_00202032, TCONS_00193343, TCONS_00075319, TCONS_00088718
AIG1-type guanine nucleotide-binding (G) domain [PF04548]	6	TCONS_00227494, TCONS_00227491, TCONS_00233542, TCONS_00227503, TCONS_00227489, TCONS_00227501
Zinc finger, Btk motif [PF00779]	6	TCONS_00067170, TCONS_00193786, TCONS_00269641, TCONS_00229493, TCONS_00275317, TCONS_00176660
14-3-3 domain [PF00244]	6	TCONS_00242469, TCONS_00106862, TCONS_00147218, TCONS_00157954, TCONS_00166796, TCONS_00230660
PKD domain [PF00801]	6	TCONS_00222480, TCONS_00094902, TCONS_00058836, TCONS_00088212, TCONS_00088368, TCONS_00094919
CBM21 (carbohydrate binding type-21) domain [PF03370]	6	TCONS_00161402, TCONS_00239385, TCONS_00210169, TCONS_00030199, TCONS_00072818, TCONS_00270568
Sec23/Sec24 beta-sandwich [PF08033]	6	TCONS_00201253, TCONS_00190594, TCONS_00195756, TCONS_00156823, TCONS_00073609, TCONS_00025450
Bicarbonate transporter, C-terminal [PF00955]	6	TCONS_00145466, TCONS_00050776, TCONS_00111299, TCONS_00189553, TCONS_00149716, TCONS_00227599
CTLH/CRA C-terminal to LisH motif domain [PF10607]	6	TCONS_00158844, TCONS_00203514, TCONS_00187610, TCONS_00140279, TCONS_00097279, TCONS_00215796
Class I myosin tail homology domain [PF06017]	6	TCONS_00059173, TCONS_00143927, TCONS_00083616, TCONS_00109709, TCONS_00106890, TCONS_00130015
Sec23/Sec24, trunk domain [PF04811]	6	TCONS_00201253, TCONS_00190594, TCONS_00195756, TCONS_00156823, TCONS_00073609, TCONS_00025450
Vacuolar protein sorting-associated protein 13, N-terminal domain [PF12624]	6	TCONS_00083817, TCONS_00060654, TCONS_00211921, TCONS_00000969, TCONS_00043919, TCONS_00237847
Integrin alpha chain, C-terminal cytoplasmic region, conserved site [PF00357]	6	TCONS_00089846, TCONS_00089832, TCONS_00111339, TCONS_00089592, TCONS_00143228, TCONS_00143706
DNA/RNA non-specific endonuclease [PF01223]	6	TCONS_00172832, TCONS_00038246, TCONS_00242943, TCONS_00248041, TCONS_00046048, TCONS_00214219
Nucleotide-sugar transporter [PF04142]	6	TCONS_00175358, TCONS_00005410, TCONS_00213319, TCONS_00201777, TCONS_00274225, TCONS_00270502
Chloride channel, voltage gated [PF00654]	6	TCONS_00269527, TCONS_00185978, TCONS_00191985, TCONS_00000907, TCONS_00093523, TCONS_00270599
Ribosomal protein S5, N-terminal [PF00333]	6	TCONS_00061688, TCONS_00093653, TCONS_00054146, TCONS_00033527, TCONS_00160815, TCONS_00270080
PA domain [PF02225]	6	TCONS_00186669, TCONS_00099526, TCONS_00083182, TCONS_00149619, TCONS_00038066, TCONS_00043959
P2X purinoreceptor [PF00864]	6	TCONS_00107230, TCONS_00054379, TCONS_00107273, TCONS_00165653, TCONS_00168677, TCONS_00054340
Domain of unknown function DUF4939 [PF16297]	6	TCONS_00274917, TCONS_00170645, TCONS_00231193, TCONS_00276110, TCONS_00076140, TCONS_00224982
GRIP [PF01465]	6	TCONS_00150270, TCONS_00151193, TCONS_00172721, TCONS_00232648, TCONS_00140303, TCONS_00141104
HCaRG [PF07258]	6	TCONS_00244261, TCONS_00184884, TCONS_00200703, TCONS_00066547, TCONS_00160064, TCONS_00193729
Alpha-macroglobulin complement component [PF07678]	6	TCONS_00048971, TCONS_00129790, TCONS_00131476, TCONS_00213086, TCONS_00211546, TCONS_00056076
VPS9 domain [PF02204]	6	TCONS_00247617, TCONS_00098838, TCONS_00044313, TCONS_00223852, TCONS_00070955, TCONS_00156844
Acyl-CoA-binding protein, ACBP [PF00887]	6	TCONS_00215476, TCONS_00020175, TCONS_00103198, TCONS_00021701, TCONS_00028377, TCONS_00141635
Zinc finger, GATA-type [PF00320]	6	TCONS_00242864, TCONS_00012356, TCONS_00123365, TCONS_00018400, TCONS_00234796, TCONS_00116026
Death effector domain [PF01335]	6	TCONS_00144246, TCONS_00037013, TCONS_00019489, TCONS_00144293, TCONS_00007954, TCONS_00133713
Zinc finger, CW-type [PF07496]	6	TCONS_00169488, TCONS_00231633, TCONS_00162653, TCONS_00210457, TCONS_00172439, TCONS_00275506
GPCR family 3, C-terminal [PF00003]	6	TCONS_00049237, TCONS_00056439, TCONS_00251449, TCONS_00105291, TCONS_00095037, TCONS_00024161
Methyl-CpG DNA binding [PF01429]	6	TCONS_00063897, TCONS_00184108, TCONS_00006893, TCONS_00119160, TCONS_00152227, TCONS_00119240
Ubiquitin interacting motif [PF02809]	6	TCONS_00145336, TCONS_00162107, TCONS_00154454, TCONS_00006983, TCONS_00145260, TCONS_00023943
E2F transcription factor, CC-MB domain [PF16421]	6	TCONS_00013246, TCONS_00147299, TCONS_00237349, TCONS_00160130, TCONS_00210472, TCONS_00091287
Diacylglycerol kinase, accessory domain [PF00609]	6	TCONS_00186081, TCONS_00192530, TCONS_00233030, TCONS_00146077, TCONS_00034515, TCONS_00104225
Dilute domain [PF01843]	6	TCONS_00228153, TCONS_00083305, TCONS_00215209, TCONS_00134837, TCONS_00119139, TCONS_00083289
VHS domain [PF00790]	6	TCONS_00095305, TCONS_00104149, TCONS_00167050, TCONS_00023943, TCONS_00113599, TCONS_00108659
Cation/H+ exchanger [PF00999]	6	TCONS_00013545, TCONS_00184696, TCONS_00091323, TCONS_00274093, TCONS_00158261, TCONS_00272426
RNA-binding protein Lupus La [PF05383]	6	TCONS_00190694, TCONS_00027652, TCONS_00191047, TCONS_00050647, TCONS_00084424, TCONS_00202575
Zinc finger, BED-type [PF02892]	6	TCONS_00168014, TCONS_00273294, TCONS_00009675, TCONS_00205604, TCONS_00041358, TCONS_00170802
PET domain [PF06297]	6	TCONS_00212230, TCONS_00057358, TCONS_00171440, TCONS_00274335, TCONS_00226049, TCONS_00182371
Calmodulin-regulated spectrin-associated protein, CH domain [PF11971]	6	TCONS_00009433, TCONS_00121154, TCONS_00121265, TCONS_00016760, TCONS_00252925, TCONS_00252978
Lactate/malate dehydrogenase, N-terminal [PF00056]	6	TCONS_00139230, TCONS_00033660, TCONS_00056757, TCONS_00041774, TCONS_00249379, TCONS_00224334
TB domain [PF00683]	6	TCONS_00206832, TCONS_00138230, TCONS_00083009, TCONS_00125216, TCONS_00044086, TCONS_00074980
Membrane attack complex component/perforin (MACPF) domain [PF01823]	6	TCONS_00029518, TCONS_00043008, TCONS_00198645, TCONS_00204758, TCONS_00251955, TCONS_00035142
Ribosomal protein S2 [PF00318]	6	TCONS_00015546, TCONS_00139184, TCONS_00252972, TCONS_00248607, TCONS_00246155, TCONS_00172914
Cdc42 effector [PF14957]	6	TCONS_00036102, TCONS_00167046, TCONS_00169982, TCONS_00113399, TCONS_00136141, TCONS_00148154
Target SNARE coiled-coil homology domain [PF05739]	6	TCONS_00089746, TCONS_00108148, TCONS_00219816, TCONS_00002111, TCONS_00035171, TCONS_00130953
FAM69, protein-kinase domain [PF12260]	6	TCONS_00274053, TCONS_00016437, TCONS_00253089, TCONS_00270176, TCONS_00248721, TCONS_00138546
cAMP-dependent protein kinase regulatory subunit, dimerization-anchoring domain [PF02197]	6	TCONS_00181201, TCONS_00039543, TCONS_00105097, TCONS_00116149, TCONS_00227943, TCONS_00225830
EGF domain [PF12947]	6	TCONS_00022177, TCONS_00073942, TCONS_00174105, TCONS_00125586, TCONS_00028150, TCONS_00041185
Acyltransferase ChoActase/COT/CPT [PF00755]	6	TCONS_00170986, TCONS_00126851, TCONS_00224678, TCONS_00003990, TCONS_00044663, TCONS_00252602
DNA recombination and repair protein Rad51, C-terminal [PF08423]	6	TCONS_00077897, TCONS_00233746, TCONS_00170143, TCONS_00109784, TCONS_00104392, TCONS_00069889
Pyridoxal phosphate-dependent decarboxylase [PF00282]	6	TCONS_00097574, TCONS_00025299, TCONS_00143106, TCONS_00088231, TCONS_00058376, TCONS_00094750
Beta/gamma crystallin [PF00030]	6	TCONS_00013499, TCONS_00169124, TCONS_00166202, TCONS_00213536, TCONS_00233671, TCONS_00174881
Tetratricopeptide repeat 2 [PF07719]	6	TCONS_00026017, TCONS_00048269, TCONS_00061222, TCONS_00131718, TCONS_00035749, TCONS_00070022
Alpha-2-macroglobulin [PF00207]	6	TCONS_00048971, TCONS_00129790, TCONS_00131476, TCONS_00213086, TCONS_00211546, TCONS_00056076
Homeobox protein PKNOX/Meis, N-terminal [PF16493]	6	TCONS_00082240, TCONS_00134553, TCONS_00139401, TCONS_00100501, TCONS_00163071, TCONS_00101148
Anoctamin [PF04547]	6	TCONS_00131542, TCONS_00050188, TCONS_00180665, TCONS_00055526, TCONS_00040087, TCONS_00037000
SAM-dependent methyltransferase RsmB/NOP2-type [PF01189]	6	TCONS_00204006, TCONS_00055668, TCONS_00188868, TCONS_00230363, TCONS_00174839, TCONS_00028197
Glycoside hydrolase family 47 [PF01532]	6	TCONS_00160216, TCONS_00006230, TCONS_00001807, TCONS_00171386, TCONS_00219518, TCONS_00020300
Phosphatidylinositol 3-kinase, C2 domain [PF00792]	6	TCONS_00041613, TCONS_00184478, TCONS_00177643, TCONS_00000704, TCONS_00225824, TCONS_00020869
Transcription elongation factor S-II, central domain [PF07500]	6	TCONS_00013224, TCONS_00269598, TCONS_00159033, TCONS_00240955, TCONS_00161507, TCONS_00212909
Alpha crystallin/Hsp20 domain [PF00011]	6	TCONS_00046583, TCONS_00102709, TCONS_00012694, TCONS_00038602, TCONS_00054167, TCONS_00224356
ADAM, cysteine-rich [PF08516]	6	TCONS_00208415, TCONS_00236155, TCONS_00031593, TCONS_00007365, TCONS_00159320, TCONS_00031735
ZU5 domain [PF00791]	6	TCONS_00146188, TCONS_00025309, TCONS_00240649, TCONS_00217494, TCONS_00029257, TCONS_00040275
Alpha-2-macroglobulin, thiol-ester bond-forming [PF10569]	6	TCONS_00048971, TCONS_00129790, TCONS_00131476, TCONS_00213086, TCONS_00211546, TCONS_00056076
Anti-proliferative protein [PF07742]	6	TCONS_00216123, TCONS_00060299, TCONS_00163708, TCONS_00009652, TCONS_00112122, TCONS_00170395
Alpha-2-macroglobulin, N-terminal 2 [PF07703]	6	TCONS_00048971, TCONS_00129790, TCONS_00131476, TCONS_00213086, TCONS_00211546, TCONS_00056076
Tudor domain [PF00567]	6	TCONS_00246829, TCONS_00104278, TCONS_00018241, TCONS_00222551, TCONS_00007309, TCONS_00226369
Zinc finger, MIZ-type [PF02891]	6	TCONS_00223294, TCONS_00017612, TCONS_00079510, TCONS_00120857, TCONS_00025682, TCONS_00118899
MOB kinase activator family [PF03637]	6	TCONS_00144088, TCONS_00129013, TCONS_00189537, TCONS_00149665, TCONS_00015065, TCONS_00249606
Atypical Arm repeat [PF16186]	6	TCONS_00105040, TCONS_00002399, TCONS_00183586, TCONS_00213915, TCONS_00066214, TCONS_00185295
Glycosyl transferase, family 8 [PF01501]	6	TCONS_00060882, TCONS_00181885, TCONS_00176831, TCONS_00057325, TCONS_00169672, TCONS_00034481
Peptide chain release factor class I/class II [PF00472]	6	TCONS_00065900, TCONS_00105363, TCONS_00220512, TCONS_00192379, TCONS_00054640, TCONS_00197361
MIT [PF04212]	6	TCONS_00172025, TCONS_00084836, TCONS_00119562, TCONS_00010325, TCONS_00150720, TCONS_00075025
Band 3 cytoplasmic domain [PF07565]	6	TCONS_00145466, TCONS_00180014, TCONS_00111299, TCONS_00189553, TCONS_00149716, TCONS_00227599
Dynein heavy chain, domain-2 [PF08393]	6	TCONS_00033011, TCONS_00222405, TCONS_00071611, TCONS_00038407, TCONS_00174053, TCONS_00212144
Oxoglutarate/iron-dependent dioxygenase [PF13640]	6	TCONS_00125318, TCONS_00206975, TCONS_00022004, TCONS_00048633, TCONS_00186287, TCONS_00045135
Netrin module, non-TIMP type [PF01759]	6	TCONS_00153250, TCONS_00100284, TCONS_00184677, TCONS_00240636, TCONS_00225454, TCONS_00060450
SPARC/Testican, calcium-binding domain [PF10591]	6	TCONS_00207295, TCONS_00029547, TCONS_00208278, TCONS_00194957, TCONS_00070001, TCONS_00215257
Zinc finger, HIT-type [PF04438]	6	TCONS_00225595, TCONS_00044005, TCONS_00139865, TCONS_00020523, TCONS_00102128, TCONS_00016182
Ulp1 protease family, C-terminal catalytic domain [PF02902]	6	TCONS_00079717, TCONS_00057648, TCONS_00178358, TCONS_00178974, TCONS_00182936, TCONS_00213114
GAIN domain, N-terminal [PF16489]	6	TCONS_00004886, TCONS_00005674, TCONS_00170745, TCONS_00181141, TCONS_00189331, TCONS_00016062
Kringle [PF00051]	6	TCONS_00195743, TCONS_00230820, TCONS_00240684, TCONS_00004320, TCONS_00025506, TCONS_00012799
GTF2I-like repeat [PF02946]	6	TCONS_00224152, TCONS_00230547, TCONS_00223969, TCONS_00224167, TCONS_00230510, TCONS_00195780
Inositol 1,4,5-trisphosphate/ryanodine receptor [PF08709]	6	TCONS_00056959, TCONS_00171346, TCONS_00011142, TCONS_00077568, TCONS_00211870, TCONS_00124810
Aminoacyl-tRNA synthetase, class Ia [PF00133]	6	TCONS_00211260, TCONS_00251074, TCONS_00207903, TCONS_00173299, TCONS_00010434, TCONS_00216734
TLV/ENV coat polyprotein [PF00429]	6	TCONS_00190353, TCONS_00275014, TCONS_00127376, TCONS_00209673, TCONS_00215713, TCONS_00231079
BEN domain [PF10523]	6	TCONS_00092704, TCONS_00219061, TCONS_00253001, TCONS_00028001, TCONS_00015177, TCONS_00122227
Talin, N-terminal F0 domain [PF16511]	5	TCONS_00250002, TCONS_00168129, TCONS_00079109, TCONS_00135331, TCONS_00044752
Yippee/Mis18/Cereblon [PF03226]	5	TCONS_00042923, TCONS_00082491, TCONS_00138115, TCONS_00164006, TCONS_00104455
Zinc finger, MYM-type [PF06467]	5	TCONS_00002644, TCONS_00065216, TCONS_00014151, TCONS_00063030, TCONS_00274886
Cystatin domain [PF00031]	5	TCONS_00175725, TCONS_00156986, TCONS_00036368, TCONS_00159830, TCONS_00164727
ATPase, F1/V1/A1 complex, alpha/beta subunit, nucleotide-binding domain [PF00006]	5	TCONS_00139560, TCONS_00059086, TCONS_00118852, TCONS_00235110, TCONS_00175432
Ribonuclease A-domain [PF00074]	5	TCONS_00072324, TCONS_00067568, TCONS_00072304, TCONS_00067505, TCONS_00067501
Exportin-1/Importin-beta-like [PF08389]	5	TCONS_00217722, TCONS_00148975, TCONS_00003299, TCONS_00052063, TCONS_00232730
Aminoacyl-tRNA synthetase, class II (D/K/N) [PF00152]	5	TCONS_00151804, TCONS_00119412, TCONS_00008777, TCONS_00098095, TCONS_00045505
RAP domain [PF08373]	5	TCONS_00152573, TCONS_00233594, TCONS_00144608, TCONS_00204032, TCONS_00229725
Zinc finger, A20-type [PF01754]	5	TCONS_00133775, TCONS_00212130, TCONS_00214382, TCONS_00017905, TCONS_00250652
Type I cytokine receptor, cytokine-binding domain [PF09240]	5	TCONS_00275675, TCONS_00272040, TCONS_00007298, TCONS_00269344, TCONS_00269373
Alpha-D-phosphohexomutase, alpha/beta/alpha domain I [PF02878]	5	TCONS_00218535, TCONS_00004316, TCONS_00245977, TCONS_00250276, TCONS_00188681
Type I phosphodiesterase/nucleotide pyrophosphatase/phosphate transferase [PF01663]	5	TCONS_00212618, TCONS_00119506, TCONS_00217817, TCONS_00187434, TCONS_00214219
CAP domain [PF00188]	5	TCONS_00245517, TCONS_00052577, TCONS_00092542, TCONS_00237202, TCONS_00052581
RPEL repeat [PF02755]	5	TCONS_00214530, TCONS_00002176, TCONS_00088140, TCONS_00210343, TCONS_00170308
Exoribonuclease, phosphorolytic domain 1 [PF01138]	5	TCONS_00133583, TCONS_00148831, TCONS_00063557, TCONS_00173283, TCONS_00190901
Sirtuin family [PF02146]	5	TCONS_00025101, TCONS_00040025, TCONS_00129323, TCONS_00210368, TCONS_00054231
Ferric reductase transmembrane component-like domain [PF01794]	5	TCONS_00079545, TCONS_00078461, TCONS_00141620, TCONS_00045858, TCONS_00270017
Thioesterase domain [PF03061]	5	TCONS_00012237, TCONS_00018267, TCONS_00004054, TCONS_00210534, TCONS_00018265
FAD dependent oxidoreductase [PF01266]	5	TCONS_00073830, TCONS_00101530, TCONS_00091830, TCONS_00219225, TCONS_00142659
HELP [PF03451]	5	TCONS_00071288, TCONS_00138938, TCONS_00075412, TCONS_00043400, TCONS_00134274
Plectin repeat [PF00681]	5	TCONS_00210207, TCONS_00238914, TCONS_00002816, TCONS_00218114, TCONS_00243985
Trypsin Inhibitor-like, cysteine rich domain [PF01826]	5	TCONS_00050059, TCONS_00222949, TCONS_00052684, TCONS_00055540, TCONS_00133359
Kinesin-like [PF12473]	5	TCONS_00000742, TCONS_00240242, TCONS_00247529, TCONS_00008798, TCONS_00215862
Lactate/malate dehydrogenase, C-terminal [PF02866]	5	TCONS_00139230, TCONS_00056757, TCONS_00041774, TCONS_00249379, TCONS_00224334
Translation elongation factor EFG, V domain [PF00679]	5	TCONS_00129286, TCONS_00205522, TCONS_00188965, TCONS_00177194, TCONS_00085397
Transport protein particle (TRAPP) component [PF04051]	5	TCONS_00121313, TCONS_00073625, TCONS_00014240, TCONS_00219443, TCONS_00134171
Branched-chain alpha-ketoacid dehydrogenase kinase/Pyruvate dehydrogenase kinase, N-terminal [PF10436]	5	TCONS_00089788, TCONS_00143246, TCONS_00269874, TCONS_00103822, TCONS_00231244
U box domain [PF04564]	5	TCONS_00088897, TCONS_00152212, TCONS_00000727, TCONS_00159281, TCONS_00043096
TLDc domain [PF07534]	5	TCONS_00214078, TCONS_00087337, TCONS_00238063, TCONS_00098405, TCONS_00157582
Elongation factor G, III-V domain [PF14492]	5	TCONS_00129286, TCONS_00205522, TCONS_00111397, TCONS_00177194, TCONS_00085397
Acyltransferase, C-terminal domain [PF16076]	5	TCONS_00163163, TCONS_00021158, TCONS_00220736, TCONS_00138147, TCONS_00234579
YTH domain [PF04146]	5	TCONS_00002234, TCONS_00200641, TCONS_00194166, TCONS_00161528, TCONS_00236831
APC10/DOC domain [PF03256]	5	TCONS_00212395, TCONS_00081841, TCONS_00196284, TCONS_00217660, TCONS_00066583
Fatty acid desaturase domain [PF00487]	5	TCONS_00010597, TCONS_00043313, TCONS_00035504, TCONS_00043274, TCONS_00194650
Major sperm protein (MSP) domain [PF00635]	5	TCONS_00158501, TCONS_00269633, TCONS_00115677, TCONS_00225469, TCONS_00276096
FAST kinase-like protein, subdomain 2 [PF08368]	5	TCONS_00152573, TCONS_00233594, TCONS_00144608, TCONS_00204032, TCONS_00229725
PAP/25A-associated [PF03828]	5	TCONS_00090259, TCONS_00015302, TCONS_00199879, TCONS_00250905, TCONS_00028470
DNA-directed DNA polymerase, family B, multifunctional domain [PF00136]	5	TCONS_00062577, TCONS_00213749, TCONS_00269883, TCONS_00127016, TCONS_00219258
Mitochondrial inner membrane translocase subunit Tim17/Tim22/Tim23/peroxisomal protein PMP24 [PF02466]	5	TCONS_00274220, TCONS_00024672, TCONS_00037998, TCONS_00099175, TCONS_00009518
Notch domain [PF00066]	5	TCONS_00008850, TCONS_00017432, TCONS_00060737, TCONS_00253071, TCONS_00216910
BRICHOS domain [PF04089]	5	TCONS_00063853, TCONS_00139482, TCONS_00275137, TCONS_00145740, TCONS_00271468
Transglutaminase-like [PF01841]	5	TCONS_00073070, TCONS_00082658, TCONS_00179967, TCONS_00160592, TCONS_00215536
Eukaryotic porin/Tom40 [PF01459]	5	TCONS_00008152, TCONS_00025553, TCONS_00125890, TCONS_00207148, TCONS_00236367
ATP-dependent protease La (LON), substrate-binding domain [PF02190]	5	TCONS_00179102, TCONS_00090177, TCONS_00239559, TCONS_00129517, TCONS_00150801
Inhibitor of growth protein, N-terminal histone-binding [PF12998]	5	TCONS_00226211, TCONS_00192205, TCONS_00146690, TCONS_00064883, TCONS_00055719
PAZ domain [PF02170]	5	TCONS_00002675, TCONS_00243527, TCONS_00075888, TCONS_00002679, TCONS_00002669
Interleukin-1 family [PF00340]	5	TCONS_00141382, TCONS_00141398, TCONS_00151221, TCONS_00046613, TCONS_00151216
Arrestin-like, N-terminal [PF00339]	5	TCONS_00017646, TCONS_00206073, TCONS_00045212, TCONS_00081378, TCONS_00248955
Ribosomal protein L23/L25, N-terminal [PF03939]	5	TCONS_00168144, TCONS_00101450, TCONS_00239162, TCONS_00185343, TCONS_00205332
SARAH domain [PF16517]	5	TCONS_00181641, TCONS_00194301, TCONS_00024620, TCONS_00052087, TCONS_00159370
Glycoprotein hormone subunit beta, cystine knot [PF00007]	5	TCONS_00126576, TCONS_00005000, TCONS_00134915, TCONS_00134923, TCONS_00238569
Rpn11/EIF3F, C-terminal [PF13012]	5	TCONS_00139053, TCONS_00142791, TCONS_00033124, TCONS_00225295, TCONS_00092119
High mobility group protein HMGN [PF01101]	5	TCONS_00074115, TCONS_00081249, TCONS_00275156, TCONS_00218462, TCONS_00020249
Integrin beta subunit, cytoplasmic domain [PF08725]	5	TCONS_00028559, TCONS_00152277, TCONS_00183731, TCONS_00058401, TCONS_00103405
Magnesium transporter NIPA [PF05653]	5	TCONS_00077092, TCONS_00001698, TCONS_00077083, TCONS_00242261, TCONS_00189004
Fringe-like [PF02434]	5	TCONS_00221822, TCONS_00169960, TCONS_00114795, TCONS_00063365, TCONS_00222101
ELMO domain [PF04727]	5	TCONS_00229268, TCONS_00091305, TCONS_00191217, TCONS_00140105, TCONS_00160914
Alpha-2-macroglobulin, N-terminal [PF01835]	5	TCONS_00129790, TCONS_00131476, TCONS_00213086, TCONS_00211546, TCONS_00056076
Zinc finger, RING-type [PF14634]	5	TCONS_00072214, TCONS_00205306, TCONS_00119496, TCONS_00192547, TCONS_00215878
Sodium:dicarboxylate symporter [PF00375]	5	TCONS_00134513, TCONS_00139352, TCONS_00244758, TCONS_00042175, TCONS_00198540
Thiolase, N-terminal [PF00108]	5	TCONS_00180352, TCONS_00038486, TCONS_00003944, TCONS_00137759, TCONS_00215015
Cathepsin propeptide inhibitor domain (I29) [PF08246]	5	TCONS_00251375, TCONS_00246428, TCONS_00036327, TCONS_00017990, TCONS_00044364
WHIM2 domain [PF15613]	5	TCONS_00073443, TCONS_00059053, TCONS_00230380, TCONS_00105009, TCONS_00152227
SERTA domain [PF06031]	5	TCONS_00076456, TCONS_00149092, TCONS_00133486, TCONS_00133485, TCONS_00010138
Methionyl/Valyl/Leucyl/Isoleucyl-tRNA synthetase, anticodon-binding [PF08264]	5	TCONS_00211260, TCONS_00251074, TCONS_00173299, TCONS_00010434, TCONS_00216734
Initiation factor eIF-4 gamma, MA3 [PF02847]	5	TCONS_00178199, TCONS_00153201, TCONS_00041325, TCONS_00026828, TCONS_00013054
Glutathione S-transferase, N-terminal [PF02798]	5	TCONS_00016895, TCONS_00043379, TCONS_00217949, TCONS_00168925, TCONS_00195066
Frag1/DRAM/Sfk1 [PF10277]	5	TCONS_00016965, TCONS_00136346, TCONS_00150100, TCONS_00053298, TCONS_00194639
Ribosomal protein L30, ferredoxin-like fold domain [PF00327]	5	TCONS_00212297, TCONS_00274151, TCONS_00005347, TCONS_00140780, TCONS_00241446
Rab-binding domain FIP-RBD [PF09457]	5	TCONS_00031250, TCONS_00240442, TCONS_00086657, TCONS_00048160, TCONS_00101781
G-protein gamma-like domain [PF00631]	5	TCONS_00016108, TCONS_00224942, TCONS_00041266, TCONS_00069016, TCONS_00070076
Flavodoxin/nitric oxide synthase [PF00258]	5	TCONS_00198009, TCONS_00248907, TCONS_00223874, TCONS_00230300, TCONS_00227545
Zinc finger, UBR-type [PF02207]	5	TCONS_00212286, TCONS_00070994, TCONS_00082636, TCONS_00148593, TCONS_00012877
Serine aminopeptidase, S33 [PF12146]	5	TCONS_00109477, TCONS_00159885, TCONS_00183962, TCONS_00064815, TCONS_00250644
Autophagy protein Atg8 ubiquitin-like [PF02991]	5	TCONS_00022264, TCONS_00054093, TCONS_00092680, TCONS_00049118, TCONS_00157339
Glutathione S-transferase, C-terminal [PF14497]	5	TCONS_00217955, TCONS_00070553, TCONS_00026730, TCONS_00217949, TCONS_00195066
V-ATPase proteolipid subunit C-like domain [PF00137]	5	TCONS_00003331, TCONS_00058503, TCONS_00107406, TCONS_00152997, TCONS_00103688
Peptidase M13, N-terminal domain [PF05649]	5	TCONS_00177052, TCONS_00233303, TCONS_00012093, TCONS_00013072, TCONS_00178153
Kazal domain [PF00050]	5	TCONS_00250186, TCONS_00000122, TCONS_00202206, TCONS_00208278, TCONS_00194957
Tetratricopeptide repeat [PF13176]	5	TCONS_00169157, TCONS_00196648, TCONS_00184260, TCONS_00005628, TCONS_00057540
Threonyl/alanyl tRNA synthetase, SAD [PF07973]	5	TCONS_00198409, TCONS_00097606, TCONS_00006840, TCONS_00086352, TCONS_00217786
SMCs flexible hinge [PF06470]	5	TCONS_00177285, TCONS_00246990, TCONS_00115387, TCONS_00274525, TCONS_00026816
Myotonic dystrophy protein kinase, coiled coil [PF08826]	5	TCONS_00134334, TCONS_00021742, TCONS_00043891, TCONS_00076279, TCONS_00126109
Sec23/Sec24, helical domain [PF04815]	5	TCONS_00201253, TCONS_00190594, TCONS_00195756, TCONS_00156823, TCONS_00073609
Peptidase M13, C-terminal domain [PF01431]	5	TCONS_00177052, TCONS_00233303, TCONS_00012093, TCONS_00013072, TCONS_00178153
Integrase, N-terminal zinc-binding domain [PF02022]	5	TCONS_00135733, TCONS_00018779, TCONS_00122053, TCONS_00175077, TCONS_00203939
SWAP/Surp [PF01805]	5	TCONS_00131891, TCONS_00176733, TCONS_00054983, TCONS_00131804, TCONS_00169372
PDGF/VEGF domain [PF00341]	5	TCONS_00046243, TCONS_00196610, TCONS_00196995, TCONS_00170243, TCONS_00227933
Importin-alpha, importin-beta-binding domain [PF01749]	5	TCONS_00105040, TCONS_00002399, TCONS_00213915, TCONS_00066214, TCONS_00185295
Tumour necrosis factor domain [PF00229]	5	TCONS_00099963, TCONS_00216598, TCONS_00185610, TCONS_00251905, TCONS_00270998
Uncharacterised domain, cysteine-rich [PF08742]	5	TCONS_00050059, TCONS_00222949, TCONS_00052684, TCONS_00055540, TCONS_00133359
RecF/RecN/SMC, N-terminal [PF02463]	5	TCONS_00177285, TCONS_00246990, TCONS_00147362, TCONS_00274525, TCONS_00026816
Peptidase family A1 domain [PF00026]	5	TCONS_00162898, TCONS_00217582, TCONS_00135272, TCONS_00046825, TCONS_00020836
Fumarylacetoacetase, C-terminal-related [PF01557]	5	TCONS_00087095, TCONS_00150584, TCONS_00140489, TCONS_00080511, TCONS_00140520
Hook-related protein family [PF05622]	5	TCONS_00075535, TCONS_00236396, TCONS_00004205, TCONS_00130837, TCONS_00148805
POU-specific domain [PF00157]	5	TCONS_00133686, TCONS_00058153, TCONS_00223092, TCONS_00039338, TCONS_00008503
Isopropylmalate dehydrogenase-like domain [PF00180]	5	TCONS_00154147, TCONS_00085901, TCONS_00276606, TCONS_00159254, TCONS_00080267
Domain of unknown function DUF4371 [PF14291]	5	TCONS_00014151, TCONS_00216171, TCONS_00002637, TCONS_00045308, TCONS_00231455
SUN domain [PF07738]	5	TCONS_00073326, TCONS_00221662, TCONS_00157451, TCONS_00229834, TCONS_00008739
Leucine rich repeat 5 [PF13306]	5	TCONS_00005081, TCONS_00070640, TCONS_00269574, TCONS_00005086, TCONS_00003977
Glycoside hydrolase family 18, catalytic domain [PF00704]	5	TCONS_00005945, TCONS_00016998, TCONS_00020775, TCONS_00040287, TCONS_00016110
Protein of unknown function DUF3669, zinc finger protein [PF12417]	5	TCONS_00227355, TCONS_00227345, TCONS_00227330, TCONS_00233480, TCONS_00233486
Na-Ca exchanger/integrin-beta4 [PF03160]	5	TCONS_00148327, TCONS_00105617, TCONS_00200148, TCONS_00063582, TCONS_00189819
Exonuclease, RNase T/DNA polymerase III [PF00929]	5	TCONS_00019106, TCONS_00014808, TCONS_00088584, TCONS_00234667, TCONS_00252888
Ephrin receptor-binding domain [PF00812]	5	TCONS_00066957, TCONS_00007412, TCONS_00206383, TCONS_00270982, TCONS_00007407
Melanoma associated antigen, N-terminal [PF12440]	5	TCONS_00276368, TCONS_00272671, TCONS_00272653, TCONS_00272774, TCONS_00276460
Glycosyl transferase, family 14 [PF02485]	5	TCONS_00246160, TCONS_00103863, TCONS_00205550, TCONS_00210241, TCONS_00094881
Alpha-ketoglutarate-dependent dioxygenase AlkB-like [PF13532]	5	TCONS_00046389, TCONS_00061107, TCONS_00100794, TCONS_00075232, TCONS_00121117
LCCL domain [PF03815]	5	TCONS_00213937, TCONS_00068412, TCONS_00092542, TCONS_00182857, TCONS_00237202
Zinc finger, Sec23/Sec24-type [PF04810]	5	TCONS_00201253, TCONS_00190594, TCONS_00195756, TCONS_00156823, TCONS_00025450
Sodium/calcium exchanger membrane region [PF01699]	5	TCONS_00061487, TCONS_00079350, TCONS_00148327, TCONS_00156842, TCONS_00070947
Phosphatidylinositol 3-kinase Ras-binding (PI3K RBD) domain [PF00794]	5	TCONS_00041613, TCONS_00184478, TCONS_00177643, TCONS_00000704, TCONS_00225824
Occludin homology domain [PF07303]	5	TCONS_00199382, TCONS_00131706, TCONS_00206209, TCONS_00122737, TCONS_00199375
Transketolase-like, pyrimidine-binding domain [PF02779]	5	TCONS_00213188, TCONS_00181974, TCONS_00023696, TCONS_00223277, TCONS_00182173
BIR repeat [PF00653]	5	TCONS_00038367, TCONS_00272166, TCONS_00038376, TCONS_00105986, TCONS_00138193
FAM26 family [PF14798]	5	TCONS_00213891, TCONS_00030938, TCONS_00213895, TCONS_00030926, TCONS_00213894
Zinc finger, GRF-type [PF06839]	5	TCONS_00108730, TCONS_00192148, TCONS_00270839, TCONS_00188502, TCONS_00195670
Gamma-tubulin complex component protein [PF04130]	5	TCONS_00031749, TCONS_00067086, TCONS_00081727, TCONS_00078283, TCONS_00170834
Exoribonuclease, phosphorolytic domain 2 [PF03725]	5	TCONS_00133583, TCONS_00148831, TCONS_00063557, TCONS_00238934, TCONS_00190901
Glutathione S-transferase, N-terminal [PF13417]	5	TCONS_00026735, TCONS_00026730, TCONS_00253141, TCONS_00217805, TCONS_00237182
Inositol monophosphatase [PF00459]	5	TCONS_00241083, TCONS_00021429, TCONS_00115758, TCONS_00241711, TCONS_00143855
Organic solute transporter subunit alpha/Transmembrane protein 184 [PF03619]	5	TCONS_00191385, TCONS_00228037, TCONS_00221760, TCONS_00178925, TCONS_00170072
FAST kinase leucine-rich [PF06743]	5	TCONS_00152573, TCONS_00233594, TCONS_00144608, TCONS_00204032, TCONS_00229725
Yip1 domain [PF04893]	5	TCONS_00130441, TCONS_00138184, TCONS_00207868, TCONS_00015430, TCONS_00270963
UAA transporter [PF08449]	5	TCONS_00215617, TCONS_00112001, TCONS_00232907, TCONS_00217772, TCONS_00212584
Longin domain [PF13774]	5	TCONS_00273200, TCONS_00017442, TCONS_00175785, TCONS_00180602, TCONS_00223266
PRELI/MSF1 domain [PF04707]	5	TCONS_00087866, TCONS_00115818, TCONS_00161375, TCONS_00105835, TCONS_00203383
Peptidase M16, N-terminal [PF00675]	5	TCONS_00181101, TCONS_00027702, TCONS_00030217, TCONS_00225734, TCONS_00088675
DMAP1-binding domain [PF06464]	5	TCONS_00027635, TCONS_00163431, TCONS_00050665, TCONS_00060737, TCONS_00130257
Arfaptin homology (AH) domain [PF06456]	5	TCONS_00153929, TCONS_00040899, TCONS_00167216, TCONS_00191501, TCONS_00228404
Clathrin adaptor, alpha/beta/gamma-adaptin, appendage, Ig-like subdomain [PF02883]	5	TCONS_00072870, TCONS_00032460, TCONS_00095305, TCONS_00102037, TCONS_00097764
Syndecan/Neurexin domain [PF01034]	5	TCONS_00013742, TCONS_00043779, TCONS_00147437, TCONS_00160790, TCONS_00237748
APOBEC-like, N-terminal [PF08210]	5	TCONS_00167332, TCONS_00212182, TCONS_00056016, TCONS_00167338, TCONS_00167307
Drought induced 19 protein type, zinc-binding domain [PF05605]	5	TCONS_00140086, TCONS_00116277, TCONS_00024323, TCONS_00151908, TCONS_00158270
Growth-arrest-specific protein 2 domain [PF02187]	5	TCONS_00053218, TCONS_00166450, TCONS_00002816, TCONS_00218114, TCONS_00041858
JMY/WHAMM, middle domain [PF15871]	5	TCONS_00080639, TCONS_00199855, TCONS_00077073, TCONS_00082022, TCONS_00077376
Protein phosphatase 2A, regulatory B subunit, B56 [PF01603]	5	TCONS_00035940, TCONS_00010228, TCONS_00212322, TCONS_00074373, TCONS_00071571
BRO1 domain [PF03097]	5	TCONS_00238793, TCONS_00010509, TCONS_00180237, TCONS_00132430, TCONS_00172592
Cytidyltransferase-like domain [PF01467]	5	TCONS_00186702, TCONS_00020258, TCONS_00000716, TCONS_00114652, TCONS_00184529
Interferon regulatory factor-3 [PF10401]	5	TCONS_00226497, TCONS_00021122, TCONS_00040153, TCONS_00092640, TCONS_00135060
NHL repeat [PF01436]	5	TCONS_00026944, TCONS_00040872, TCONS_00191520, TCONS_00200426, TCONS_00247341
SWIRM domain [PF04433]	5	TCONS_00001617, TCONS_00180943, TCONS_00210457, TCONS_00058873, TCONS_00102204
Nucleoside phosphatase GDA1/CD39 [PF01150]	5	TCONS_00026403, TCONS_00156992, TCONS_00239994, TCONS_00074910, TCONS_00026230
Heat shock protein Hsp90 family [PF00183]	5	TCONS_00212583, TCONS_00076182, TCONS_00217769, TCONS_00094072, TCONS_00053352
Biotin carboxylase-like, N-terminal domain [PF00289]	5	TCONS_00044407, TCONS_00185846, TCONS_00064704, TCONS_00053655, TCONS_00110054
Laminin alpha, domain I [PF06008]	5	TCONS_00117906, TCONS_00161448, TCONS_00214154, TCONS_00219344, TCONS_00116118
Spen paralogue and orthologue SPOC, C-terminal [PF07744]	5	TCONS_00005860, TCONS_00001238, TCONS_00161507, TCONS_00173924, TCONS_00212909
Choline transporter-like [PF04515]	5	TCONS_00005280, TCONS_00121716, TCONS_00015956, TCONS_00216765, TCONS_00247019
Laminin domain II [PF06009]	5	TCONS_00117906, TCONS_00161448, TCONS_00214154, TCONS_00219344, TCONS_00116118
Protein of unknown function DUF1669 [PF07894]	5	TCONS_00108851, TCONS_00157740, TCONS_00134786, TCONS_00212821, TCONS_00243908
Domain of unknown function DUF4704 [PF15787]	5	TCONS_00173406, TCONS_00196411, TCONS_00142114, TCONS_00144426, TCONS_00194809
Peptidase S8/S53 domain [PF00082]	5	TCONS_00046808, TCONS_00086303, TCONS_00064736, TCONS_00246148, TCONS_00081103
Sec63 domain [PF02889]	5	TCONS_00104907, TCONS_00150490, TCONS_00219093, TCONS_00113011, TCONS_00218963
Myosin, N-terminal, SH3-like [PF02736]	5	TCONS_00157378, TCONS_00094825, TCONS_00169800, TCONS_00108087, TCONS_00108216
Mib-herc2 [PF06701]	5	TCONS_00073326, TCONS_00116013, TCONS_00081841, TCONS_00077363, TCONS_00077059
Dynamin central domain [PF01031]	5	TCONS_00162930, TCONS_00162940, TCONS_00049977, TCONS_00247901, TCONS_00121776
D-isomer specific 2-hydroxyacid dehydrogenase, NAD-binding domain [PF02826]	5	TCONS_00006297, TCONS_00031511, TCONS_00245586, TCONS_00187583, TCONS_00192592
Pointed domain [PF02198]	5	TCONS_00047554, TCONS_00049159, TCONS_00164388, TCONS_00162809, TCONS_00162252
Brix domain [PF04427]	5	TCONS_00141958, TCONS_00213734, TCONS_00004969, TCONS_00121633, TCONS_00198473
FCP1 homology domain [PF03031]	5	TCONS_00059409, TCONS_00117546, TCONS_00125025, TCONS_00202729, TCONS_00172758
EF-hand domain [PF00036]	5	TCONS_00036754, TCONS_00137564, TCONS_00018279, TCONS_00078461, TCONS_00025285
AdipoR/Haemolysin-III-related [PF03006]	5	TCONS_00020751, TCONS_00013419, TCONS_00048193, TCONS_00212711, TCONS_00112203
FRG1-like [PF06229]	5	TCONS_00159965, TCONS_00157068, TCONS_00269017, TCONS_00192389, TCONS_00250443
FF domain [PF01846]	5	TCONS_00126275, TCONS_00202151, TCONS_00050502, TCONS_00068478, TCONS_00152090
Guanine nucleotide exchange factor, N-terminal [PF12783]	4	TCONS_00026568, TCONS_00051998, TCONS_00158222, TCONS_00241327
Sec7, C-terminal [PF09324]	4	TCONS_00214398, TCONS_00051998, TCONS_00158222, TCONS_00241327
Mon2, dimerisation and cyclophilin-binding domain [PF16213]	4	TCONS_00214398, TCONS_00051998, TCONS_00158222, TCONS_00241327
DZF domain [PF07528]	4	TCONS_00252147, TCONS_00204407, TCONS_00018386, TCONS_00121733
Raf-like Ras-binding [PF02196]	4	TCONS_00179513, TCONS_00187876, TCONS_00203396, TCONS_00163979
Ezrin/radixin/moesin, C-terminal [PF00769]	4	TCONS_00166473, TCONS_00220625, TCONS_00270918, TCONS_00046472
Alpha-macroglobulin, receptor-binding [PF07677]	4	TCONS_00129790, TCONS_00213086, TCONS_00056123, TCONS_00056076
Ribosome biogenesis protein BMS1/TSR1, C-terminal [PF04950]	4	TCONS_00250264, TCONS_00024561, TCONS_00107088, TCONS_00150386
Tensin phosphotyrosine-binding domain [PF08416]	4	TCONS_00154379, TCONS_00229792, TCONS_00056556, TCONS_00110462
Haem peroxidase, animal [PF03098]	4	TCONS_00020373, TCONS_00146893, TCONS_00247485, TCONS_00078461
F-box associated (FBA) domain [PF04300]	4	TCONS_00124911, TCONS_00012532, TCONS_00000881, TCONS_00133265
Argonaute linker 2 domain [PF16488]	4	TCONS_00002675, TCONS_00243527, TCONS_00002679, TCONS_00002669
Adenosine/AMP deaminase domain [PF00962]	4	TCONS_00168233, TCONS_00160750, TCONS_00005719, TCONS_00033308
Tricarboxylate/iron carrier [PF03820]	4	TCONS_00026489, TCONS_00031289, TCONS_00026638, TCONS_00203198
Plectin/S10, N-terminal [PF03501]	4	TCONS_00007041, TCONS_00009474, TCONS_00034554, TCONS_00159112
Immediate early response [PF05760]	4	TCONS_00122235, TCONS_00020198, TCONS_00252613, TCONS_00009053
Cytoplasmic polyadenylation element-binding protein, ZZ domain [PF16366]	4	TCONS_00203138, TCONS_00188290, TCONS_00030210, TCONS_00085441
Paraneoplastic antigen Ma [PF14893]	4	TCONS_00134434, TCONS_00074879, TCONS_00134430, TCONS_00075783
Peptidase M10A, matrix metallopeptidase, C-terminal [PF11857]	4	TCONS_00157397, TCONS_00241892, TCONS_00067810, TCONS_00090895
CP2 transcription factor [PF04516]	4	TCONS_00058143, TCONS_00237907, TCONS_00001687, TCONS_00137343
HAD-superfamily hydrolase, subfamily IG, 5'-nucleotidase [PF05761]	4	TCONS_00030885, TCONS_00181835, TCONS_00213867, TCONS_00060859
CHCH [PF06747]	4	TCONS_00025463, TCONS_00179588, TCONS_00252085, TCONS_00230031
Glycoside hydrolase family 38, N-terminal domain [PF01074]	4	TCONS_00200515, TCONS_00188019, TCONS_00081137, TCONS_00130744
SEP domain [PF08059]	4	TCONS_00137637, TCONS_00236719, TCONS_00013473, TCONS_00159166
Exocyst complex component Sec6 [PF06046]	4	TCONS_00097124, TCONS_00071710, TCONS_00197849, TCONS_00071718
Kank N-terminal motif [PF12075]	4	TCONS_00130465, TCONS_00129981, TCONS_00015681, TCONS_00244687
Ribosomal protein L25/L23 [PF00276]	4	TCONS_00151260, TCONS_00168144, TCONS_00101450, TCONS_00185343
PH-BEACH domain [PF14844]	4	TCONS_00173406, TCONS_00196411, TCONS_00144426, TCONS_00194809
Major intrinsic protein [PF00230]	4	TCONS_00078956, TCONS_00037761, TCONS_00222841, TCONS_00249721
Polycystin cation channel, PKD1/PKD2 [PF08016]	4	TCONS_00190088, TCONS_00016137, TCONS_00098251, TCONS_00093699
Phosphoribosyltransferase domain [PF00156]	4	TCONS_00175835, TCONS_00272353, TCONS_00028301, TCONS_00098727
KOW [PF00467]	4	TCONS_00019116, TCONS_00203096, TCONS_00124973, TCONS_00274924
Ribosomal protein L22/L17 [PF00237]	4	TCONS_00004766, TCONS_00202634, TCONS_00005641, TCONS_00119084
DEK, C-terminal [PF08766]	4	TCONS_00215882, TCONS_00061082, TCONS_00109517, TCONS_00036690
Cornichon [PF03311]	4	TCONS_00074058, TCONS_00010607, TCONS_00010634, TCONS_00036428
Peptidase A22B, signal peptide peptidase [PF04258]	4	TCONS_00083182, TCONS_00061897, TCONS_00120639, TCONS_00157092
Transcription factor AF4/FMR2 [PF05110]	4	TCONS_00272618, TCONS_00207091, TCONS_00190027, TCONS_00150779
Tetrahydrofolate dehydrogenase/cyclohydrolase, NAD(P)-binding domain [PF02882]	4	TCONS_00139827, TCONS_00189626, TCONS_00069646, TCONS_00214733
VWA N-terminal [PF08399]	4	TCONS_00174209, TCONS_00230841, TCONS_00181682, TCONS_00055377
Carbohydrate kinase, FGGY, N-terminal [PF00370]	4	TCONS_00269944, TCONS_00004188, TCONS_00107217, TCONS_00184619
Ankyrin repeat [PF13606]	4	TCONS_00123314, TCONS_00234704, TCONS_00033036, TCONS_00029257
LIS1 homology motif [PF08513]	4	TCONS_00269502, TCONS_00185661, TCONS_00097279, TCONS_00215796
FAD-binding 8 [PF08022]	4	TCONS_00079545, TCONS_00078461, TCONS_00045858, TCONS_00270017
RNA recognition motif domain [PF16367]	4	TCONS_00203138, TCONS_00188290, TCONS_00030210, TCONS_00085441
2'-5'-oligoadenylate synthetase 1, domain 2/C-terminal [PF10421]	4	TCONS_00053960, TCONS_00053971, TCONS_00053982, TCONS_00061933
Organic anion transporter polypeptide OATP [PF03137]	4	TCONS_00037543, TCONS_00158800, TCONS_00184322, TCONS_00081217
DNA mismatch repair protein MutS, C-terminal [PF00488]	4	TCONS_00211470, TCONS_00138805, TCONS_00199942, TCONS_00138812
DNA-directed DNA polymerase, family B, exonuclease domain [PF03104]	4	TCONS_00062577, TCONS_00269883, TCONS_00127016, TCONS_00219258
Serine incorporator/TMS membrane protein [PF03348]	4	TCONS_00219549, TCONS_00002311, TCONS_00082800, TCONS_00160748
3-hydroxyacyl-CoA dehydrogenase, NAD binding [PF02737]	4	TCONS_00147711, TCONS_00190553, TCONS_00065237, TCONS_00186000
Exostosin-like [PF03016]	4	TCONS_00001862, TCONS_00034363, TCONS_00242907, TCONS_00235757
Tetratricopeptide-like helical domain [PF13374]	4	TCONS_00026017, TCONS_00112583, TCONS_00212344, TCONS_00100520
Ankyrin repeat domain-containing protein 13 [PF11904]	4	TCONS_00036663, TCONS_00053736, TCONS_00015872, TCONS_00101574
Mitochodrial transcription termination factor [PF02536]	4	TCONS_00231017, TCONS_00060963, TCONS_00242219, TCONS_00155422
Argonaute, linker 1 domain [PF08699]	4	TCONS_00002675, TCONS_00243527, TCONS_00002679, TCONS_00002669
BRCT domain [PF16589]	4	TCONS_00169456, TCONS_00150751, TCONS_00234569, TCONS_00092177
Schlafen, AAA domain [PF04326]	4	TCONS_00109864, TCONS_00109828, TCONS_00102017, TCONS_00109845
STAT transcription factor, protein interaction [PF02865]	4	TCONS_00102713, TCONS_00110837, TCONS_00153435, TCONS_00153417
Piwi domain [PF02171]	4	TCONS_00002675, TCONS_00243527, TCONS_00002679, TCONS_00002669
Glucosamine/galactosamine-6-phosphate isomerase [PF01182]	4	TCONS_00193686, TCONS_00207793, TCONS_00000678, TCONS_00012425
Disks large homologue 1, N-terminal PEST domain [PF10608]	4	TCONS_00186798, TCONS_00107691, TCONS_00271042, TCONS_00045669
Ribosomal protein L21e [PF01157]	4	TCONS_00099380, TCONS_00272363, TCONS_00097879, TCONS_00045406
CTNNB1 binding, N-teminal [PF08347]	4	TCONS_00140097, TCONS_00201195, TCONS_00195535, TCONS_00026890
Proton-dependent oligopeptide transporter family [PF00854]	4	TCONS_00066805, TCONS_00043113, TCONS_00175696, TCONS_00062462
Glutathione peroxidase [PF00255]	4	TCONS_00120310, TCONS_00273491, TCONS_00003928, TCONS_00181383
Protein of unknown function DUF3588 [PF12140]	4	TCONS_00027856, TCONS_00273651, TCONS_00181951, TCONS_00014583
BAAT/Acyl-CoA thioester hydrolase C-terminal [PF08840]	4	TCONS_00070185, TCONS_00070182, TCONS_00070192, TCONS_00074870
CLASP N-terminal domain [PF12348]	4	TCONS_00180210, TCONS_00068811, TCONS_00151362, TCONS_00042409
Protein patched/dispatched [PF02460]	4	TCONS_00217867, TCONS_00251255, TCONS_00118323, TCONS_00010549
Zinc finger, C5HC2-type [PF02928]	4	TCONS_00210392, TCONS_00020716, TCONS_00274488, TCONS_00055313
Prefoldin beta-like [PF01920]	4	TCONS_00211801, TCONS_00160037, TCONS_00019488, TCONS_00158373
Polyprenyl synthetase [PF00348]	4	TCONS_00011045, TCONS_00018755, TCONS_00219062, TCONS_00024196
PKD/REJ-like domain [PF02010]	4	TCONS_00094902, TCONS_00098251, TCONS_00215947, TCONS_00093699
Pyridine nucleotide-disulphide oxidoreductase, dimerisation domain [PF02852]	4	TCONS_00183922, TCONS_00053398, TCONS_00225922, TCONS_00240316
Pleckstrin homology domain [PF16457]	4	TCONS_00172090, TCONS_00229268, TCONS_00144099, TCONS_00160914
CDP-alcohol phosphatidyltransferase [PF01066]	4	TCONS_00137763, TCONS_00156521, TCONS_00095721, TCONS_00053282
Neuralized homology repeat (NHR) domain [PF07177]	4	TCONS_00158091, TCONS_00107791, TCONS_00203074, TCONS_00160859
TB2/DP1/HVA22-related protein [PF03134]	4	TCONS_00150186, TCONS_00025033, TCONS_00206520, TCONS_00120512
2-oxoacid dehydrogenase acyltransferase, catalytic domain [PF00198]	4	TCONS_00038625, TCONS_00016642, TCONS_00034119, TCONS_00070329
Aminotransferase class V domain [PF00266]	4	TCONS_00146486, TCONS_00142342, TCONS_00246218, TCONS_00116449
Tryptophan synthase beta subunit-like PLP-dependent enzyme [PF00291]	4	TCONS_00024159, TCONS_00054045, TCONS_00140347, TCONS_00061508
WHIM1 domain [PF15612]	4	TCONS_00073443, TCONS_00045388, TCONS_00230380, TCONS_00105009
LysM domain [PF01476]	4	TCONS_00214078, TCONS_00238063, TCONS_00206056, TCONS_00083257
Translation elongation factor EFG/EF2, domain IV [PF03764]	4	TCONS_00129286, TCONS_00205522, TCONS_00111397, TCONS_00177194
Receptor L-domain [PF01030]	4	TCONS_00129850, TCONS_00223501, TCONS_00081384, TCONS_00051481
Tubby, C-terminal [PF01167]	4	TCONS_00217291, TCONS_00048306, TCONS_00214964, TCONS_00033140
ERCC4 domain [PF02732]	4	TCONS_00087071, TCONS_00068844, TCONS_00103872, TCONS_00088124
Somatomedin B domain [PF01033]	4	TCONS_00050239, TCONS_00109166, TCONS_00214219, TCONS_00057551
Protein of unknown function DUF3504 [PF12012]	4	TCONS_00002644, TCONS_00063030, TCONS_00274886, TCONS_00181251
Follistatin/Osteonectin EGF domain [PF09289]	4	TCONS_00183477, TCONS_00198845, TCONS_00208278, TCONS_00194957
NDRG [PF03096]	4	TCONS_00090946, TCONS_00072338, TCONS_00160486, TCONS_00243389
MCM N-terminal domain [PF14551]	4	TCONS_00175943, TCONS_00217919, TCONS_00236520, TCONS_00151799
Cadherin prodomain [PF08758]	4	TCONS_00118521, TCONS_00091684, TCONS_00118514, TCONS_00092395
Glycolipid transfer protein domain [PF08718]	4	TCONS_00000178, TCONS_00061167, TCONS_00222780, TCONS_00057447
CAS family, DUF3513 [PF12026]	4	TCONS_00158413, TCONS_00215717, TCONS_00072829, TCONS_00097994
Aminoacyl-tRNA synthetase, class Ic [PF00579]	4	TCONS_00014024, TCONS_00076069, TCONS_00057220, TCONS_00017393
Mitochondrial outer membrane transport complex Sam37/metaxin, N-terminal domain [PF10568]	4	TCONS_00007481, TCONS_00007462, TCONS_00205733, TCONS_00143379
Kinesin-associated [PF16183]	4	TCONS_00000742, TCONS_00240242, TCONS_00099574, TCONS_00215862
PDZ-associated domain of NMDA receptors [PF10600]	4	TCONS_00186798, TCONS_00107691, TCONS_00271042, TCONS_00045669
WASH1, WAHD domain [PF11945]	4	TCONS_00093185, TCONS_00249015, TCONS_00273221, TCONS_00055245
Zinc finger, SWIM-type [PF04434]	4	TCONS_00108435, TCONS_00153287, TCONS_00158088, TCONS_00158089
BRCT domain [PF12738]	4	TCONS_00184300, TCONS_00177545, TCONS_00233765, TCONS_00234569
Apx/Shrm Domain 2 [PF08687]	4	TCONS_00207071, TCONS_00189748, TCONS_00274389, TCONS_00269508
Dynein heavy chain, domain-1 [PF08385]	4	TCONS_00222405, TCONS_00071611, TCONS_00038407, TCONS_00212144
EH domain-containing protein, N-terminal [PF16880]	4	TCONS_00126350, TCONS_00082539, TCONS_00043898, TCONS_00138156
Holliday junction regulator protein family C-terminal [PF12347]	4	TCONS_00205995, TCONS_00019049, TCONS_00155130, TCONS_00081450
Enolase, C-terminal TIM barrel domain [PF00113]	4	TCONS_00012385, TCONS_00048692, TCONS_00011084, TCONS_00099553
Proteasome activator pa28, C-terminal domain [PF02252]	4	TCONS_00193423, TCONS_00102897, TCONS_00200375, TCONS_00068079
CTF transcription factor/nuclear factor 1 [PF00859]	4	TCONS_00004224, TCONS_00249343, TCONS_00120779, TCONS_00122205
SLC26A/SulP transporter domain [PF00916]	4	TCONS_00237537, TCONS_00181119, TCONS_00202359, TCONS_00106148
Zinc finger, TRAF-type [PF02176]	4	TCONS_00071689, TCONS_00101487, TCONS_00248786, TCONS_00042221
Nerve growth factor-related [PF00243]	4	TCONS_00041920, TCONS_00033874, TCONS_00048437, TCONS_00017286
Amidohydrolase-related [PF01979]	4	TCONS_00235617, TCONS_00137886, TCONS_00207958, TCONS_00192848
Nuclear transport factor 2 [PF02136]	4	TCONS_00156952, TCONS_00202491, TCONS_00194385, TCONS_00271854
HR1 rho-binding repeat [PF02185]	4	TCONS_00238793, TCONS_00122352, TCONS_00132430, TCONS_00248028
Growth factor receptor domain 4 [PF14843]	4	TCONS_00086303, TCONS_00223501, TCONS_00246148, TCONS_00102430
Centrosome-associated, FAM110, C-terminal domain [PF14160]	4	TCONS_00159114, TCONS_00156246, TCONS_00236712, TCONS_00001876
Phosphorylated immunoreceptor signalling ITAM [PF02189]	4	TCONS_00038993, TCONS_00008149, TCONS_00046934, TCONS_00039000
GCC2, Rab binding domain [PF16704]	4	TCONS_00150270, TCONS_00151193, TCONS_00140303, TCONS_00141104
DDHD domain [PF02862]	4	TCONS_00027110, TCONS_00062187, TCONS_00074024, TCONS_00044509
Glycerophosphodiester phosphodiesterase domain [PF03009]	4	TCONS_00159425, TCONS_00104440, TCONS_00095020, TCONS_00045335
UbiB domain [PF03109]	4	TCONS_00239036, TCONS_00010710, TCONS_00226950, TCONS_00133504
Maf transcription factor, N-terminal [PF08383]	4	TCONS_00160644, TCONS_00072927, TCONS_00243763, TCONS_00098159
Protein of unknown function DUF1394 [PF07159]	4	TCONS_00243205, TCONS_00147354, TCONS_00202678, TCONS_00081708
Dehydrogenase, E1 component [PF00676]	4	TCONS_00023696, TCONS_00125430, TCONS_00269762, TCONS_00223277
Transforming protein Ski [PF02437]	4	TCONS_00177486, TCONS_00028246, TCONS_00000331, TCONS_00066494
W2 domain [PF02020]	4	TCONS_00144198, TCONS_00178049, TCONS_00013054, TCONS_00071749
Taste receptor type 2 [PF05296]	4	TCONS_00227010, TCONS_00227153, TCONS_00056347, TCONS_00227218
Lung seven transmembrane receptor-like [PF06814]	4	TCONS_00141287, TCONS_00248236, TCONS_00129810, TCONS_00082575
TMC [PF07810]	4	TCONS_00114093, TCONS_00088417, TCONS_00088462, TCONS_00105931
Kelch repeat type 2 [PF07646]	4	TCONS_00247607, TCONS_00098593, TCONS_00012727, TCONS_00212333
Carboxyl transferase [PF01039]	4	TCONS_00176429, TCONS_00199513, TCONS_00053655, TCONS_00110054
Rad60/SUMO-like domain [PF11976]	4	TCONS_00116691, TCONS_00214671, TCONS_00113593, TCONS_00164803
SH3-binding, glutamic acid-rich protein [PF04908]	4	TCONS_00271350, TCONS_00001924, TCONS_00213158, TCONS_00162848
Cadherin, cytoplasmic C-terminal domain [PF16492]	4	TCONS_00191124, TCONS_00201923, TCONS_00201941, TCONS_00201980
Delta/Serrate/lag-2 (DSL) protein [PF01414]	4	TCONS_00220999, TCONS_00076468, TCONS_00077969, TCONS_00159496
Glypican [PF01153]	4	TCONS_00276037, TCONS_00276041, TCONS_00231594, TCONS_00146427
ATPase, F1 complex alpha/beta subunit, N-terminal domain [PF02874]	4	TCONS_00059086, TCONS_00118852, TCONS_00235110, TCONS_00175432
Metaxin, glutathione S-transferase domain [PF17171]	4	TCONS_00007481, TCONS_00205733, TCONS_00143379, TCONS_00218881
Ferritin/DPS protein domain [PF00210]	4	TCONS_00010861, TCONS_00126555, TCONS_00043341, TCONS_00091691
EMI domain [PF07546]	4	TCONS_00030071, TCONS_00137855, TCONS_00190177, TCONS_00115405
Ribosomal RNA methyltransferase FtsJ domain [PF01728]	4	TCONS_00097699, TCONS_00212114, TCONS_00270349, TCONS_00228090
Band 4.1, C-terminal [PF05902]	4	TCONS_00002246, TCONS_00157513, TCONS_00117832, TCONS_00219741
PINIT domain [PF14324]	4	TCONS_00017612, TCONS_00079510, TCONS_00120857, TCONS_00118899
Zinc finger, FYVE/PHD-type [PF02318]	4	TCONS_00275274, TCONS_00270026, TCONS_00214983, TCONS_00106701
Alkyl hydroperoxide reductase subunit C/ Thiol specific antioxidant [PF00578]	4	TCONS_00269821, TCONS_00008762, TCONS_00014936, TCONS_00130876
FAD-dependent oxidoreductase 2, FAD binding domain [PF00890]	4	TCONS_00186648, TCONS_00197797, TCONS_00186865, TCONS_00178739
Reduced folate carrier [PF01770]	4	TCONS_00019845, TCONS_00164893, TCONS_00154882, TCONS_00154879
STAT transcription factor, all-alpha domain [PF01017]	4	TCONS_00102713, TCONS_00110837, TCONS_00153435, TCONS_00153417
Transcription factor CBF/NF-Y/archaeal histone domain [PF00808]	4	TCONS_00002975, TCONS_00139970, TCONS_00005243, TCONS_00060890
Gamma-carboxyglutamic acid-rich (GLA) domain [PF00594]	4	TCONS_00182760, TCONS_00126785, TCONS_00270002, TCONS_00033985
FATC domain [PF02260]	4	TCONS_00012521, TCONS_00094985, TCONS_00184662, TCONS_00240785
DEAD2 [PF06733]	4	TCONS_00049864, TCONS_00056129, TCONS_00134192, TCONS_00049012
Myb/SANT-like DNA-binding domain [PF13873]	4	TCONS_00046354, TCONS_00134398, TCONS_00246940, TCONS_00252439
3'-5' exonuclease domain [PF01612]	4	TCONS_00253244, TCONS_00069927, TCONS_00235883, TCONS_00012505
Apx/Shrm Domain 1 [PF08688]	4	TCONS_00207071, TCONS_00189748, TCONS_00273432, TCONS_00269508
PIK-related kinase, FAT [PF02259]	4	TCONS_00012521, TCONS_00225084, TCONS_00184662, TCONS_00240785
Cavin family [PF15237]	4	TCONS_00110853, TCONS_00153453, TCONS_00102730, TCONS_00040813
von Willebrand factor, type A [PF13768]	4	TCONS_00174209, TCONS_00027863, TCONS_00055377, TCONS_00039498
Ribose-phosphate diphosphokinase [PF14572]	4	TCONS_00100912, TCONS_00113949, TCONS_00269566, TCONS_00271810
CTF transcription factor/nuclear factor 1, N-terminal [PF10524]	4	TCONS_00004224, TCONS_00249343, TCONS_00120779, TCONS_00122205
TGS [PF02824]	4	TCONS_00198409, TCONS_00006840, TCONS_00100770, TCONS_00086352
V-type ATPase, V0 complex, 116kDa subunit family [PF01496]	4	TCONS_00036862, TCONS_00102736, TCONS_00233080, TCONS_00054721
Ferric reductase, NAD binding domain [PF08030]	4	TCONS_00079545, TCONS_00078461, TCONS_00045858, TCONS_00270017
RNA polymerase II-binding domain [PF04818]	4	TCONS_00037864, TCONS_00163995, TCONS_00118699, TCONS_00006834
LMBR1-like membrane protein [PF04791]	4	TCONS_00204545, TCONS_00233823, TCONS_00057888, TCONS_00218275
SLC12A transporter, C-terminal [PF03522]	4	TCONS_00158139, TCONS_00097340, TCONS_00201016, TCONS_00225520
SCAMP [PF04144]	4	TCONS_00199826, TCONS_00080019, TCONS_00018721, TCONS_00084865
3-hydroxyacyl-CoA dehydrogenase, C-terminal [PF00725]	4	TCONS_00147711, TCONS_00190553, TCONS_00065237, TCONS_00186000
Enolase, N-terminal [PF03952]	4	TCONS_00012385, TCONS_00048692, TCONS_00011084, TCONS_00099553
Protein argonaute, N-terminal [PF16486]	4	TCONS_00002675, TCONS_00243527, TCONS_00002679, TCONS_00002669
Interferon regulatory factor 2-binding protein 1 & 2, zinc finger [PF11261]	4	TCONS_00070510, TCONS_00134396, TCONS_00022084, TCONS_00075154
Adenylate cyclase, conserved domain [PF06327]	4	TCONS_00073138, TCONS_00183642, TCONS_00057745, TCONS_00090263
Leucine-rich repeat-containing protein 37, N-terminal [PF15779]	4	TCONS_00103384, TCONS_00103343, TCONS_00109934, TCONS_00101821
Transglutaminase, C-terminal [PF00927]	4	TCONS_00073070, TCONS_00082658, TCONS_00160592, TCONS_00215536
Ribosomal protein L24e-related [PF01246]	4	TCONS_00156897, TCONS_00182956, TCONS_00160040, TCONS_00217654
Zona pellucida domain [PF00100]	4	TCONS_00016390, TCONS_00121368, TCONS_00252352, TCONS_00224360
Patatin/Phospholipase A2-related [PF01734]	4	TCONS_00121222, TCONS_00273393, TCONS_00167687, TCONS_00232250
GoLoco motif [PF02188]	4	TCONS_00129874, TCONS_00013101, TCONS_00187876, TCONS_00005628
BRK domain [PF07533]	4	TCONS_00090364, TCONS_00236768, TCONS_00121836, TCONS_00072492
D-galactoside/L-rhamnose binding SUEL lectin domain [PF02140]	4	TCONS_00004886, TCONS_00098251, TCONS_00162411, TCONS_00189331
Phosphatidylinositol transfer protein [PF02121]	4	TCONS_00106948, TCONS_00104966, TCONS_00062187, TCONS_00169144
Ubiquitin-like domain, USP-type [PF14836]	4	TCONS_00181363, TCONS_00051970, TCONS_00270273, TCONS_00112564
Vacuolar protein sorting-associated protein 13, SHR-binding domain [PF06650]	4	TCONS_00083817, TCONS_00000969, TCONS_00237847, TCONS_00246179
Biotin carboxylase, C-terminal [PF02785]	4	TCONS_00044407, TCONS_00185846, TCONS_00053655, TCONS_00110054
Ribonuclease Zc3h12a-like, NYN domain [PF11977]	4	TCONS_00038544, TCONS_00096351, TCONS_00068262, TCONS_00068254
Phosphopantetheine binding ACP domain [PF00550]	4	TCONS_00114825, TCONS_00193981, TCONS_00060913, TCONS_00095347
Nascent polypeptide-associated complex NAC domain [PF01849]	4	TCONS_00059122, TCONS_00199607, TCONS_00237905, TCONS_00003902
Glutamine amidotransferase [PF00117]	4	TCONS_00144762, TCONS_00273597, TCONS_00003013, TCONS_00177076
Potassium channel, inwardly rectifying, Kir [PF01007]	4	TCONS_00105188, TCONS_00162767, TCONS_00056767, TCONS_00039815
GAT domain [PF03127]	4	TCONS_00095305, TCONS_00104149, TCONS_00167050, TCONS_00108659
MHCK/EF2 kinase [PF02816]	4	TCONS_00083171, TCONS_00190684, TCONS_00119442, TCONS_00088718
Spindlin/spermiogenesis-specific protein [PF02513]	4	TCONS_00274681, TCONS_00246460, TCONS_00274657, TCONS_00274665
MRG domain [PF05712]	4	TCONS_00155136, TCONS_00269542, TCONS_00275449, TCONS_00080420
VIT domain [PF08487]	4	TCONS_00181918, TCONS_00027863, TCONS_00065359, TCONS_00039498
Carbon-nitrogen hydrolase [PF00795]	4	TCONS_00219833, TCONS_00175009, TCONS_00008058, TCONS_00172048
Reticulon [PF02453]	4	TCONS_00148745, TCONS_00134244, TCONS_00035670, TCONS_00074277
GS domain [PF08515]	4	TCONS_00246882, TCONS_00025880, TCONS_00050838, TCONS_00152181
HAD-like domain [PF13419]	4	TCONS_00273382, TCONS_00159901, TCONS_00251832, TCONS_00235655
Tropomodulin [PF03250]	4	TCONS_00078788, TCONS_00020656, TCONS_00078780, TCONS_00246834
Peptidase S8, pro-domain [PF16470]	4	TCONS_00046808, TCONS_00086303, TCONS_00246148, TCONS_00081103
Zinc finger, TFIIB-type [PF08271]	4	TCONS_00175665, TCONS_00016255, TCONS_00076487, TCONS_00240436
Transglutaminase, N-terminal [PF00868]	4	TCONS_00073070, TCONS_00082658, TCONS_00160592, TCONS_00215536
Ribosomal protein L10P [PF00466]	4	TCONS_00111734, TCONS_00001402, TCONS_00148217, TCONS_00061780
Integrin beta subunit, tail [PF07965]	4	TCONS_00028559, TCONS_00152277, TCONS_00183731, TCONS_00103405
AIR synthase-related protein, C-terminal domain [PF02769]	4	TCONS_00027988, TCONS_00095902, TCONS_00164117, TCONS_00100213
Protein argonaute, Mid domain [PF16487]	4	TCONS_00002675, TCONS_00243527, TCONS_00002679, TCONS_00002669
Villin headpiece [PF02209]	4	TCONS_00028448, TCONS_00235181, TCONS_00031168, TCONS_00202280
Vacuolar protein sorting-associated protein 13, C-terminal [PF16909]	4	TCONS_00083817, TCONS_00000969, TCONS_00237847, TCONS_00246179
Ribose-phosphate pyrophosphokinase, N-terminal domain [PF13793]	4	TCONS_00100912, TCONS_00113949, TCONS_00269566, TCONS_00271810
Pentaxin-related [PF00354]	4	TCONS_00251671, TCONS_00214462, TCONS_00114385, TCONS_00177137
Dipeptidylpeptidase IV, N-terminal domain [PF00930]	4	TCONS_00129411, TCONS_00152333, TCONS_00152354, TCONS_00084090
Glycosyl transferase, family 1 [PF00534]	4	TCONS_00054877, TCONS_00251499, TCONS_00273548, TCONS_00151878
ATP:guanido phosphotransferase, catalytic domain [PF00217]	4	TCONS_00199962, TCONS_00076300, TCONS_00078301, TCONS_00078322
FY-rich, C-terminal [PF05965]	4	TCONS_00039528, TCONS_00233718, TCONS_00057843, TCONS_00039024
JmjN domain [PF02375]	4	TCONS_00210392, TCONS_00244878, TCONS_00020716, TCONS_00055313
Glycoside hydrolase family 38, central domain [PF09261]	4	TCONS_00200515, TCONS_00188019, TCONS_00081137, TCONS_00130744
Proteasome activator pa28, N-terminal domain [PF02251]	4	TCONS_00063876, TCONS_00102897, TCONS_00200375, TCONS_00068079
Peptidase C19, ubiquitin-specific peptidase, DUSP domain [PF06337]	4	TCONS_00016008, TCONS_00181363, TCONS_00270273, TCONS_00112564
Cadherin, cytoplasmic domain [PF01049]	4	TCONS_00091659, TCONS_00096907, TCONS_00091039, TCONS_00096942
Lysophospholipase, catalytic domain [PF01735]	4	TCONS_00009230, TCONS_00078106, TCONS_00082549, TCONS_00134636
Transcription factor, MADS-box [PF00319]	4	TCONS_00205995, TCONS_00019049, TCONS_00212388, TCONS_00081450
LRRC8, pannexin-like TM region [PF12534]	4	TCONS_00005081, TCONS_00248047, TCONS_00005086, TCONS_00121358
Zinc finger, C2H2 [PF16622]	4	TCONS_00232637, TCONS_00117042, TCONS_00007004, TCONS_00080753
Keratin type II head [PF16208]	4	TCONS_00058307, TCONS_00050902, TCONS_00058258, TCONS_00050918
Histone acetyltransferase domain, MYST-type [PF01853]	4	TCONS_00089802, TCONS_00025537, TCONS_00240668, TCONS_00103757
YEATS [PF03366]	4	TCONS_00129671, TCONS_00052347, TCONS_00249485, TCONS_00178020
Domain of unknown function DUF4174 [PF13778]	3	TCONS_00273916, TCONS_00271472, TCONS_00183177
Transcription factor COE, DNA-binding domain [PF16422]	3	TCONS_00156339, TCONS_00031669, TCONS_00208455
DNA polymerase beta-like, N-terminal domain [PF14716]	3	TCONS_00229499, TCONS_00236344, TCONS_00030737
3-beta hydroxysteroid dehydrogenase/isomerase [PF01073]	3	TCONS_00006274, TCONS_00006287, TCONS_00272822
Protease inhibitor I35 (TIMP) [PF00965]	3	TCONS_00179499, TCONS_00270308, TCONS_00114217
Seven cysteines, N-terminal [PF07502]	3	TCONS_00220408, TCONS_00056410, TCONS_00077951
D domain of beta-TrCP [PF12125]	3	TCONS_00208651, TCONS_00026527, TCONS_00163989
Transcription factor Elf, N-terminal [PF12310]	3	TCONS_00065888, TCONS_00196074, TCONS_00275922
F-actin binding [PF08919]	3	TCONS_00020131, TCONS_00248298, TCONS_00252678
NET domain [PF17035]	3	TCONS_00252929, TCONS_00131242, TCONS_00211731
Vinculin/alpha-catenin [PF01044]	3	TCONS_00025512, TCONS_00201527, TCONS_00251624
Sodium/solute symporter [PF00474]	3	TCONS_00147781, TCONS_00089897, TCONS_00162590
Angiomotin, C-terminal [PF12240]	3	TCONS_00038226, TCONS_00184348, TCONS_00275656
SCP2 sterol-binding domain [PF02036]	3	TCONS_00247193, TCONS_00084701, TCONS_00200772
Glutamine amidotransferase type 2 domain [PF13537]	3	TCONS_00193998, TCONS_00231318, TCONS_00245840
FAD-binding, type 1 [PF00667]	3	TCONS_00224294, TCONS_00198009, TCONS_00248907
CSN8/PSMD8/EIF3K [PF10075]	3	TCONS_00124768, TCONS_00146228, TCONS_00124828
Casein kinase 1 gamma C-terminal [PF12605]	3	TCONS_00200914, TCONS_00083947, TCONS_00120566
Gasdermin [PF04598]	3	TCONS_00238806, TCONS_00143447, TCONS_00110367
Ribosomal RNA adenine methyltransferase KsgA/Erm [PF00398]	3	TCONS_00022421, TCONS_00220571, TCONS_00205244
DNA polymerase alpha/epsilon, subunit B [PF04042]	3	TCONS_00073763, TCONS_00036088, TCONS_00229526
STAG [PF08514]	3	TCONS_00184397, TCONS_00272181, TCONS_00223884
Aminotransferase class-III [PF00202]	3	TCONS_00031471, TCONS_00087958, TCONS_00209105
Protein of unknown function DUF758 [PF05527]	3	TCONS_00018091, TCONS_00200762, TCONS_00083199
Chromo shadow domain [PF01393]	3	TCONS_00111800, TCONS_00058608, TCONS_00222585
Amyloidogenic glycoprotein, E2 domain [PF12925]	3	TCONS_00124394, TCONS_00163810, TCONS_00039850
RNA-binding domain, S1, IF1 type [PF01176]	3	TCONS_00273744, TCONS_00044265, TCONS_00012789
Prothymosin/parathymosin [PF03247]	3	TCONS_00048596, TCONS_00064482, TCONS_00206664
Homogeneously-staining region [PF03172]	3	TCONS_00145687, TCONS_00145673, TCONS_00145703
Vesicle transport protein, Got1/SFT2-like [PF04178]	3	TCONS_00220823, TCONS_00049533, TCONS_00020840
Retinoblastoma-associated protein, A-box [PF01858]	3	TCONS_00063861, TCONS_00160521, TCONS_00090395
Copper amine oxidase, N3-terminal [PF02728]	3	TCONS_00102913, TCONS_00102911, TCONS_00227536
Protein phosphatase 4 core regulatory subunit R2 [PF09184]	3	TCONS_00174688, TCONS_00186876, TCONS_00203815
Putative zinc-RING and/or ribbon [PF13901]	3	TCONS_00154122, TCONS_00093082, TCONS_00066079
Translation Initiation factor eIF- 4e [PF01652]	3	TCONS_00182547, TCONS_00195106, TCONS_00145933
Histone deacetylase, glutamine rich N-terminal domain [PF12203]	3	TCONS_00155285, TCONS_00222338, TCONS_00111234
L6 membrane [PF05805]	3	TCONS_00099469, TCONS_00184846, TCONS_00184853
YjeF N-terminal domain [PF03853]	3	TCONS_00084803, TCONS_00123383, TCONS_00007725
Glycoside hydrolase family 15/Phosphorylase b kinase regulatory chain family [PF00723]	3	TCONS_00273663, TCONS_00274963, TCONS_00090153
Groucho/TLE, N-terminal Q-rich domain [PF03920]	3	TCONS_00250780, TCONS_00129153, TCONS_00246224
Transcriptional repressor NocA-like [PF12402]	3	TCONS_00029836, TCONS_00235980, TCONS_00240433
Potassium channel, voltage-dependent, beta subunit, KCNE [PF02060]	3	TCONS_00164202, TCONS_00045146, TCONS_00145527
HAP1, N-terminal [PF04849]	3	TCONS_00110666, TCONS_00153821, TCONS_00173033
Proprotein convertase, P [PF01483]	3	TCONS_00086303, TCONS_00246148, TCONS_00081103
Putative RNA methylase domain [PF01170]	3	TCONS_00214098, TCONS_00148316, TCONS_00171474
MD-2-related lipid-recognition domain [PF02221]	3	TCONS_00202461, TCONS_00237170, TCONS_00074970
Vacuolar protein sorting protein 26 related [PF03643]	3	TCONS_00039956, TCONS_00164358, TCONS_00025192
ATP-citrate lyase/succinyl-CoA ligase [PF00549]	3	TCONS_00066127, TCONS_00182434, TCONS_00110729
Prefoldin alpha-like [PF02996]	3	TCONS_00123798, TCONS_00051033, TCONS_00273181
Dedicator of cytokinesis, N-terminal domain [PF16172]	3	TCONS_00027377, TCONS_00202954, TCONS_00232303
Ribosomal protein S11 [PF00411]	3	TCONS_00001440, TCONS_00208134, TCONS_00080839
Ribosomal protein L37e [PF01907]	3	TCONS_00204739, TCONS_00057653, TCONS_00157449
DNA ligase, ATP-dependent, central [PF01068]	3	TCONS_00101988, TCONS_00066976, TCONS_00134669
FAD-binding domain [PF01494]	3	TCONS_00033353, TCONS_00070249, TCONS_00168286
SKP1 component, POZ domain [PF03931]	3	TCONS_00149544, TCONS_00241515, TCONS_00207158
Dynamin GTPase effector [PF02212]	3	TCONS_00162940, TCONS_00247901, TCONS_00121776
FAM20, C-terminal [PF06702]	3	TCONS_00008909, TCONS_00113195, TCONS_00221633
Legume-like lectin [PF03388]	3	TCONS_00119468, TCONS_00208906, TCONS_00150533
Transcription factor COE, helix-loop-helix domain [PF16423]	3	TCONS_00156339, TCONS_00031669, TCONS_00208455
DNA mismatch repair protein MutS, clamp [PF05190]	3	TCONS_00211470, TCONS_00138805, TCONS_00138812
Calcium binding and coiled-coil domain-like [PF07888]	3	TCONS_00058517, TCONS_00103654, TCONS_00222688
Solute carrier family 52, riboflavin transporter [PF06237]	3	TCONS_00159106, TCONS_00107463, TCONS_00239022
Peroxisomal biogenesis factor 11 [PF05648]	3	TCONS_00129863, TCONS_00017632, TCONS_00085836
Zinc finger, C2HC-type [PF01530]	3	TCONS_00240860, TCONS_00157854, TCONS_00103757
6-phosphogluconate dehydrogenase, NADP-binding [PF03446]	3	TCONS_00000761, TCONS_00094325, TCONS_00228941
Phosphofructokinase domain [PF00365]	3	TCONS_00023397, TCONS_00050301, TCONS_00163214
PKC-activated phosphatase-1 inhibitor [PF05361]	3	TCONS_00043746, TCONS_00133061, TCONS_00166707
NAD(P)-binding domain [PF16363]	3	TCONS_00013257, TCONS_00066710, TCONS_00215359
FAM65, N-terminal [PF15903]	3	TCONS_00161114, TCONS_00215968, TCONS_00091401
Glycine cleavage T-protein-like, N-terminal [PF01571]	3	TCONS_00181400, TCONS_00091830, TCONS_00097873
Thioredoxin-like fold [PF13905]	3	TCONS_00246470, TCONS_00026944, TCONS_00106801
Cytidine and deoxycytidylate deaminases, zinc-binding [PF00383]	3	TCONS_00001500, TCONS_00220248, TCONS_00063891
PAN/Apple domain [PF00024]	3	TCONS_00230820, TCONS_00150245, TCONS_00012799
RNA polymerase, beta subunit, protrusion [PF04563]	3	TCONS_00053490, TCONS_00141321, TCONS_00189297
C-terminal domain of RIG-I [PF11648]	3	TCONS_00152370, TCONS_00249644, TCONS_00110775
GAF domain [PF01590]	3	TCONS_00220800, TCONS_00195784, TCONS_00044952
Peroxiredoxin, C-terminal [PF10417]	3	TCONS_00269821, TCONS_00008762, TCONS_00014936
Aconitase/3-isopropylmalate dehydratase large subunit, alpha/beta/alpha domain [PF00330]	3	TCONS_00167526, TCONS_00245189, TCONS_00080335
Ryanodine Receptor TM 4-6 [PF06459]	3	TCONS_00011142, TCONS_00077568, TCONS_00124810
Transcription termination and cleavage factor, C-terminal domain [PF14304]	3	TCONS_00029130, TCONS_00271479, TCONS_00024914
Prenylcysteine lyase [PF07156]	3	TCONS_00139540, TCONS_00149488, TCONS_00202316
Hypoxia-inducible factor, alpha subunit [PF11413]	3	TCONS_00138707, TCONS_00069559, TCONS_00126169
Bromodomain associated domain [PF07524]	3	TCONS_00023636, TCONS_00212268, TCONS_00147915
Equilibrative nucleoside transporter [PF01733]	3	TCONS_00025312, TCONS_00212571, TCONS_00044340
Mago nashi protein [PF02792]	3	TCONS_00056270, TCONS_00015389, TCONS_00108228
Ribonuclease H1, N-terminal [PF01693]	3	TCONS_00146981, TCONS_00101161, TCONS_00062606
ORMDL family [PF04061]	3	TCONS_00153371, TCONS_00051328, TCONS_00110392
GYF domain [PF02213]	3	TCONS_00231703, TCONS_00095869, TCONS_00145959
DNA-directed DNA polymerase, family A, palm domain [PF00476]	3	TCONS_00085788, TCONS_00192679, TCONS_00183518
PWI domain [PF01480]	3	TCONS_00202143, TCONS_00066628, TCONS_00001733
Translation elongation factor, IF5A C-terminal [PF01287]	3	TCONS_00099867, TCONS_00185546, TCONS_00084476
Microtubule-associated protein 7 family [PF05672]	3	TCONS_00276162, TCONS_00220075, TCONS_00273737
SLC41 divalent cation transporters, integral membrane domain [PF01769]	3	TCONS_00183862, TCONS_00020973, TCONS_00060899
Voltage-dependent calcium channel, alpha-2/delta subunit, conserved region [PF08473]	3	TCONS_00230841, TCONS_00181682, TCONS_00055377
Glycoside hydrolase family 31, N-terminal domain [PF13802]	3	TCONS_00078141, TCONS_00043444, TCONS_00106116
Transforming acidic coiled-coil [PF05010]	3	TCONS_00027165, TCONS_00187641, TCONS_00236103
Pyruvate carboxyltransferase [PF00682]	3	TCONS_00013279, TCONS_00044407, TCONS_00218079
Notch, NODP domain [PF07684]	3	TCONS_00017432, TCONS_00253071, TCONS_00216910
SUZ domain [PF12752]	3	TCONS_00001267, TCONS_00142188, TCONS_00059248
Adenylate cyclase, N-terminal [PF16214]	3	TCONS_00183642, TCONS_00147587, TCONS_00090263
Glycosyl hydrolase, family 13, catalytic domain [PF00128]	3	TCONS_00005505, TCONS_00035610, TCONS_00182701
DNA mismatch repair protein, C-terminal [PF01119]	3	TCONS_00143817, TCONS_00228230, TCONS_00075063
Hexokinase, C-terminal [PF03727]	3	TCONS_00025235, TCONS_00208856, TCONS_00139958
Sds3-like [PF08598]	3	TCONS_00054150, TCONS_00068627, TCONS_00044325
Flavin monooxygenase-like [PF00743]	3	TCONS_00008671, TCONS_00008682, TCONS_00017697
Nuclear receptor coactivator, Ncoa-type, interlocking [PF08815]	3	TCONS_00241372, TCONS_00137684, TCONS_00158197
Domain of unknown function DUF4683 [PF15735]	3	TCONS_00013576, TCONS_00002087, TCONS_00219258
Histidine triad (HIT) protein [PF01230]	3	TCONS_00182267, TCONS_00250050, TCONS_00206851
RII binding domain [PF10522]	3	TCONS_00055506, TCONS_00214749, TCONS_00080793
Phosducin, thioredoxin-like domain [PF02114]	3	TCONS_00140807, TCONS_00214730, TCONS_00252116
Helicase/SANT-associated domain [PF07529]	3	TCONS_00089662, TCONS_00121836, TCONS_00055044
Notch ligand, N-terminal domain [PF07657]	3	TCONS_00220999, TCONS_00076468, TCONS_00159496
Translation initiation factor SUI1 [PF01253]	3	TCONS_00054533, TCONS_00172949, TCONS_00102645
BMP-2-inducible protein kinase, C-terminal [PF15282]	3	TCONS_00194543, TCONS_00149225, TCONS_00189852
RFX1 transcription activation region [PF04589]	3	TCONS_00131035, TCONS_00249113, TCONS_00129633
BAG domain [PF02179]	3	TCONS_00236046, TCONS_00027098, TCONS_00076320
BCL7 [PF04714]	3	TCONS_00054457, TCONS_00095965, TCONS_00230389
Tetrahydrofolate dehydrogenase/cyclohydrolase, catalytic domain [PF00763]	3	TCONS_00139827, TCONS_00069646, TCONS_00214733
tRNA methyltransferase TRMD/TRM10-type domain [PF01746]	3	TCONS_00245619, TCONS_00175059, TCONS_00195210
Methylglyoxal synthase-like domain [PF02142]	3	TCONS_00144762, TCONS_00137886, TCONS_00144854
Sorting nexin Vps5-like, C-terminal [PF09325]	3	TCONS_00079228, TCONS_00073413, TCONS_00200875
CD36 family [PF01130]	3	TCONS_00062360, TCONS_00224567, TCONS_00194471
KASH domain [PF10541]	3	TCONS_00075921, TCONS_00069612, TCONS_00220465
Deoxyuridine triphosphate nucleotidohydrolase/Deoxycytidine triphosphate deaminase [PF00692]	3	TCONS_00078614, TCONS_00034965, TCONS_00187175
Testis-specific protein TEX28/transmembrane and coiled-coil domains protein [PF10267]	3	TCONS_00060385, TCONS_00009805, TCONS_00184141
Fragile X-related 1 protein, C-terminal core [PF12235]	3	TCONS_00272589, TCONS_00107876, TCONS_00177749
HEXIM [PF15313]	3	TCONS_00111525, TCONS_00111519, TCONS_00103216
Zinc finger, CHHC-type [PF08080]	3	TCONS_00209191, TCONS_00028752, TCONS_00271522
Fucosyltransferase, N-terminal [PF17039]	3	TCONS_00129586, TCONS_00253170, TCONS_00038210
Luc7-related [PF03194]	3	TCONS_00104050, TCONS_00093239, TCONS_00226896
Zinc finger, TFIIS-type [PF01096]	3	TCONS_00013224, TCONS_00093191, TCONS_00159033
LETM1-like [PF07766]	3	TCONS_00192643, TCONS_00050698, TCONS_00236080
Pleckstrin homology domain [PF16453]	3	TCONS_00048083, TCONS_00179561, TCONS_00274515
RNA polymerase Rpb1, domain 5 [PF04998]	3	TCONS_00029923, TCONS_00099949, TCONS_00150158
M-phase inducer phosphatase [PF06617]	3	TCONS_00207414, TCONS_00156423, TCONS_00180976
PHR [PF08005]	3	TCONS_00156645, TCONS_00072017, TCONS_00066583
SOCS4/SOCS5 domain [PF12610]	3	TCONS_00148515, TCONS_00069160, TCONS_00138745
Domain of unknown function DUF4764 [PF15961]	3	TCONS_00071652, TCONS_00076252, TCONS_00273337
Peptidase T2, asparaginase 2 [PF01112]	3	TCONS_00035534, TCONS_00159534, TCONS_00197001
DNA ligase, ATP-dependent, N-terminal [PF04675]	3	TCONS_00101988, TCONS_00066976, TCONS_00134669
Ribonuclease CAF1 [PF04857]	3	TCONS_00239651, TCONS_00094718, TCONS_00202625
Vacuolar sorting protein 39/Transforming growth factor beta receptor-associated domain 2 [PF10367]	3	TCONS_00082559, TCONS_00150918, TCONS_00229341
LEM domain [PF03020]	3	TCONS_00122773, TCONS_00052115, TCONS_00062606
NIDO domain [PF06119]	3	TCONS_00022177, TCONS_00073942, TCONS_00146498
Transport protein XK [PF09815]	3	TCONS_00275298, TCONS_00237095, TCONS_00002157
DNA glycosylase/AP lyase, H2TH DNA-binding [PF06831]	3	TCONS_00080095, TCONS_00192148, TCONS_00234810
S-adenosyl-L-methionine-dependent methyltransferase [PF00145]	3	TCONS_00157232, TCONS_00028158, TCONS_00147619
MutL, C-terminal, dimerisation [PF08676]	3	TCONS_00222062, TCONS_00228230, TCONS_00075063
BSD domain [PF03909]	3	TCONS_00033610, TCONS_00013976, TCONS_00269680
Exportin/Importin, Cse1-like [PF08506]	3	TCONS_00158225, TCONS_00033205, TCONS_00057089
Poly(ADP-ribose) polymerase, regulatory domain [PF02877]	3	TCONS_00021719, TCONS_00173977, TCONS_00067430
WHEP-TRS domain [PF00458]	3	TCONS_00222820, TCONS_00021418, TCONS_00076069
PDZ domain [PF13180]	3	TCONS_00139917, TCONS_00188114, TCONS_00236149
DNA mismatch repair protein MutS, connector domain [PF05188]	3	TCONS_00138805, TCONS_00199942, TCONS_00138812
Heme-NO binding [PF07700]	3	TCONS_00191672, TCONS_00191657, TCONS_00046371
Protein of unknown function DUF1356, TMEM106 [PF07092]	3	TCONS_00102980, TCONS_00222221, TCONS_00050272
Ubiquitin domain [PF14560]	3	TCONS_00039380, TCONS_00011059, TCONS_00124431
Adenosylhomocysteinase [PF05221]	3	TCONS_00160154, TCONS_00226527, TCONS_00005828
Ribosomal protein L6, alpha-beta domain [PF00347]	3	TCONS_00080604, TCONS_00085414, TCONS_00193507
Adaptor protein Cbl, SH2-like [PF02762]	3	TCONS_00182971, TCONS_00125862, TCONS_00039309
Bile acid:sodium symporter/arsenical resistance protein Acr3 [PF01758]	3	TCONS_00194900, TCONS_00273100, TCONS_00276817
Glycine cleavage T-protein, C-terminal barrel domain [PF08669]	3	TCONS_00010828, TCONS_00181400, TCONS_00091830
Domain of unknown function DUF4749 [PF15936]	3	TCONS_00201084, TCONS_00030332, TCONS_00190228
RNA polymerase, alpha subunit [PF00623]	3	TCONS_00029923, TCONS_00099949, TCONS_00150158
Ubiquitin carboxyl-terminal hydrolase, C-terminal [PF14533]	3	TCONS_00094460, TCONS_00051970, TCONS_00270273
Ribosomal protein L1/ribosomal biogenesis protein [PF00687]	3	TCONS_00189803, TCONS_00094636, TCONS_00211968
ENTH domain [PF01417]	3	TCONS_00128031, TCONS_00100976, TCONS_00208425
10TM putative phosphate transporter, cytosolic domain [PF14703]	3	TCONS_00070531, TCONS_00021661, TCONS_00212546
Phox-associated domain [PF02194]	3	TCONS_00192265, TCONS_00047664, TCONS_00228591
Pseudouridine synthase, RsuA/RluB/C/D/E/F [PF00849]	3	TCONS_00047498, TCONS_00093403, TCONS_00077863
Phosphoribulokinase/uridine kinase [PF00485]	3	TCONS_00161623, TCONS_00008447, TCONS_00252727
Tbk1/Ikki binding domain [PF12845]	3	TCONS_00142763, TCONS_00103478, TCONS_00180050
Retinoic acid induced 16-like protein [PF10257]	3	TCONS_00026963, TCONS_00040801, TCONS_00235237
CCAAT-binding factor [PF03914]	3	TCONS_00030304, TCONS_00148129, TCONS_00055078
Ribosomal protein L3 [PF00297]	3	TCONS_00184227, TCONS_00170254, TCONS_00075999
Anoctamin, dimerisation domain [PF16178]	3	TCONS_00050188, TCONS_00055526, TCONS_00037000
Retinoblastoma-associated protein, B-box [PF01857]	3	TCONS_00063861, TCONS_00160521, TCONS_00090395
Protein-tyrosine phosphatase-like, PTPLA [PF04387]	3	TCONS_00183655, TCONS_00249499, TCONS_00028179
Opioid growth factor receptor (OGFr) conserved domain [PF04664]	3	TCONS_00158820, TCONS_00161498, TCONS_00212995
Small acidic protein-like domain [PF15477]	3	TCONS_00033509, TCONS_00062127, TCONS_00095027
Tweety [PF04906]	3	TCONS_00127682, TCONS_00105262, TCONS_00221853
Domain of unknown function DUF4211 [PF13926]	3	TCONS_00046114, TCONS_00033992, TCONS_00126787
PTB/PI domain [PF14719]	3	TCONS_00154906, TCONS_00186506, TCONS_00178700
RNA polymerase I specific transcription initiation factor RRN3 [PF05327]	3	TCONS_00095210, TCONS_00094769, TCONS_00095277
Anaphylatoxin/fibulin [PF01821]	3	TCONS_00129790, TCONS_00171910, TCONS_00211546
Beta-amyloid precursor protein C-terminal [PF10515]	3	TCONS_00124394, TCONS_00163810, TCONS_00039850
DRF autoregulatory [PF06345]	3	TCONS_00066424, TCONS_00207705, TCONS_00271450
ABC-transporter extension domain [PF12848]	3	TCONS_00233635, TCONS_00178118, TCONS_00211136
Cold-shock protein, DNA-binding [PF00313]	3	TCONS_00213507, TCONS_00017245, TCONS_00003096
Glyceraldehyde 3-phosphate dehydrogenase, catalytic domain [PF02800]	3	TCONS_00055639, TCONS_00048530, TCONS_00132613
RNA polymerase Rpb1, domain 1 [PF04997]	3	TCONS_00029923, TCONS_00099949, TCONS_00150158
Tropomyosin [PF00261]	3	TCONS_00122567, TCONS_00249992, TCONS_00018482
Nuclear factor hnRNPA1 [PF11627]	3	TCONS_00064119, TCONS_00090338, TCONS_00130627
Doublecortin domain [PF03607]	3	TCONS_00236640, TCONS_00191413, TCONS_00275636
Orn/DAP/Arg decarboxylase 2, N-terminal [PF02784]	3	TCONS_00242613, TCONS_00002544, TCONS_00147244
Scramblase [PF03803]	3	TCONS_00184756, TCONS_00107836, TCONS_00184727
Notch, NOD domain [PF06816]	3	TCONS_00017432, TCONS_00253071, TCONS_00216910
IMD/I-BAR domain [PF08397]	3	TCONS_00106261, TCONS_00231381, TCONS_00097649
WGR domain [PF05406]	3	TCONS_00021719, TCONS_00173977, TCONS_00067430
FDF domain [PF09532]	3	TCONS_00123952, TCONS_00158722, TCONS_00084803
CD225/Dispanin family [PF04505]	3	TCONS_00040047, TCONS_00032202, TCONS_00040367
PI3K p85 subunit, inter-SH2 domain [PF16454]	3	TCONS_00123074, TCONS_00199264, TCONS_00014988
Alpha-D-phosphohexomutase, alpha/beta/alpha domain III [PF02880]	3	TCONS_00004316, TCONS_00245977, TCONS_00188681
SIT4 phosphatase-associated protein family [PF04499]	3	TCONS_00168082, TCONS_00036904, TCONS_00136307
Pex, N-terminal [PF04757]	3	TCONS_00012055, TCONS_00109894, TCONS_00241559
Rho guanine nucleotide exchange factor 5/35, N-terminal [PF15441]	3	TCONS_00233390, TCONS_00227277, TCONS_00233375
SEFIR domain [PF08357]	3	TCONS_00165240, TCONS_00171669, TCONS_00219279
Glucocorticoid-induced transcript 1/FAM117 [PF15388]	3	TCONS_00144395, TCONS_00112016, TCONS_00222144
Malic enzyme, NAD-binding [PF03949]	3	TCONS_00045793, TCONS_00218551, TCONS_00116796
Sorting nexin, C-terminal [PF08628]	3	TCONS_00192265, TCONS_00218613, TCONS_00228591
RNA methyltransferase bin3, C-terminal [PF06859]	3	TCONS_00057989, TCONS_00225425, TCONS_00050572
FY-rich, N-terminal [PF05964]	3	TCONS_00233718, TCONS_00057843, TCONS_00039024
G2 nidogen/fibulin G2F [PF07474]	3	TCONS_00022177, TCONS_00009202, TCONS_00073942
PurM-like, N-terminal domain [PF00586]	3	TCONS_00027988, TCONS_00095902, TCONS_00164117
Putative WW-binding domain and destruction box [PF15017]	3	TCONS_00117932, TCONS_00097557, TCONS_00250697
RasGAP protein, C-terminal [PF03836]	3	TCONS_00019062, TCONS_00199728, TCONS_00081044
Muniscin C-terminal [PF10291]	3	TCONS_00122991, TCONS_00004421, TCONS_00199575
Domain of unknown function DUF3699 [PF12480]	3	TCONS_00226430, TCONS_00135289, TCONS_00023515
Protein of unknown function DUF3338 [PF11819]	3	TCONS_00182485, TCONS_00009445, TCONS_00028017
FAS1 domain [PF02469]	3	TCONS_00174105, TCONS_00065788, TCONS_00201367
DNA/RNA-binding domain, Est1-type [PF10373]	3	TCONS_00018944, TCONS_00009135, TCONS_00107063
Orn/DAP/Arg decarboxylase 2, C-terminal [PF00278]	3	TCONS_00242613, TCONS_00002544, TCONS_00147244
Microtubule associated protein, tubulin-binding repeat [PF00418]	3	TCONS_00144704, TCONS_00103310, TCONS_00180958
Carbohydrate kinase PfkB [PF00294]	3	TCONS_00137857, TCONS_00147928, TCONS_00025526
PIH1 family [PF08190]	3	TCONS_00135007, TCONS_00073753, TCONS_00046603
Inositol phosphatase [PF12456]	3	TCONS_00027102, TCONS_00178557, TCONS_00000436
Methyltransferase domain [PF13679]	3	TCONS_00052733, TCONS_00190496, TCONS_00007748
Peptide chain release factor [PF03462]	3	TCONS_00065900, TCONS_00220512, TCONS_00192379
Cyclin-dependent kinase inhibitor [PF02234]	3	TCONS_00040466, TCONS_00212059, TCONS_00049211
Amyloidogenic glycoprotein, copper-binding [PF12924]	3	TCONS_00124394, TCONS_00163810, TCONS_00039850
Glycosyl transferase family 10 [PF00852]	3	TCONS_00129586, TCONS_00253170, TCONS_00038210
Alpha-D-phosphohexomutase, alpha/beta/alpha domain II [PF02879]	3	TCONS_00004316, TCONS_00245977, TCONS_00188681
SAM/SH3 domain-containing [PF12485]	3	TCONS_00163650, TCONS_00214647, TCONS_00272248
DNA-directed RNA polymerase, subunit 2, domain 6 [PF00562]	3	TCONS_00053490, TCONS_00141321, TCONS_00189297
GMP phosphodiesterase, delta subunit [PF05351]	3	TCONS_00109189, TCONS_00155027, TCONS_00054302
Lysosome-associated membrane glycoprotein [PF01299]	3	TCONS_00185856, TCONS_00275790, TCONS_00065055
RNA polymerase Rpb7, N-terminal [PF03876]	3	TCONS_00170402, TCONS_00035580, TCONS_00228622
Pseudouridine synthase I, TruA, alpha/beta domain [PF01416]	3	TCONS_00047477, TCONS_00000171, TCONS_00055025
Potentiating neddylation domain [PF03556]	3	TCONS_00095141, TCONS_00046217, TCONS_00185827
Nonaspanin (TM9SF) [PF02990]	3	TCONS_00030433, TCONS_00064679, TCONS_00157185
SCA7 domain [PF08313]	3	TCONS_00232107, TCONS_00111263, TCONS_00174487
Leucine-rich glioma-inactivated , EPTP repeat [PF03736]	3	TCONS_00132520, TCONS_00193327, TCONS_00200148
GAGE [PF05831]	3	TCONS_00270594, TCONS_00270682, TCONS_00270850
Torsin [PF06309]	3	TCONS_00008910, TCONS_00252635, TCONS_00248933
OAR domain [PF03826]	3	TCONS_00195644, TCONS_00185215, TCONS_00008639
Receptor activity modifying protein [PF04901]	3	TCONS_00146311, TCONS_00102861, TCONS_00223355
Ribosomal protein S10 domain [PF00338]	3	TCONS_00037414, TCONS_00241030, TCONS_00217643
Protein-arginine deiminase, C-terminal [PF03068]	3	TCONS_00012849, TCONS_00001360, TCONS_00001349
Tubulin binding cofactor C-like domain [PF07986]	3	TCONS_00186095, TCONS_00270204, TCONS_00217652
Lipin/Ned1/Smp2 (LNS2) [PF08235]	3	TCONS_00157811, TCONS_00117738, TCONS_00137460
Protein of unknown function DUF3496 [PF12001]	3	TCONS_00100618, TCONS_00028352, TCONS_00101128
Membrane-associated, eicosanoid/glutathione metabolism (MAPEG) protein [PF01124]	3	TCONS_00191191, TCONS_00252632, TCONS_00063351
Uncharacterised protein family FAM98 [PF10239]	3	TCONS_00124801, TCONS_00077685, TCONS_00148051
von Willebrand factor, type A [PF13519]	3	TCONS_00066302, TCONS_00272406, TCONS_00084112
Formyl transferase, N-terminal [PF00551]	3	TCONS_00060913, TCONS_00164117, TCONS_00084025
Centrosome-associated, FAM110, N-terminal domain [PF14161]	3	TCONS_00156246, TCONS_00236712, TCONS_00001876
DDT domain [PF02791]	3	TCONS_00073443, TCONS_00105009, TCONS_00152227
DNA mismatch repair protein MutS, core [PF05192]	3	TCONS_00138805, TCONS_00199942, TCONS_00138812
SWIB/MDM2 domain [PF02201]	3	TCONS_00112783, TCONS_00052270, TCONS_00050608
Metallo-beta-lactamase [PF12706]	3	TCONS_00231964, TCONS_00028083, TCONS_00108269
AMOP domain [PF03782]	3	TCONS_00156675, TCONS_00166093, TCONS_00075211
Serine rich protein interaction [PF08824]	3	TCONS_00158413, TCONS_00215717, TCONS_00097994
Gtr1/RagA G protein [PF04670]	3	TCONS_00218771, TCONS_00270863, TCONS_00245008
EF-hand, Ca insensitive [PF08726]	3	TCONS_00019234, TCONS_00124851, TCONS_00247987
Peptidase family M60 domain [PF13402]	3	TCONS_00227220, TCONS_00233362, TCONS_00227229
Pellino family [PF04710]	3	TCONS_00036456, TCONS_00069233, TCONS_00149076
Glycosyl transferase, family 35 [PF00343]	3	TCONS_00043821, TCONS_00073912, TCONS_00157021
ATP-dependent DNA helicase RecQ, zinc-binding domain [PF16124]	3	TCONS_00081084, TCONS_00056742, TCONS_00235883
UmuC domain [PF00817]	3	TCONS_00212492, TCONS_00150751, TCONS_00199695
Domain of unknown function DUF4782 [PF16016]	3	TCONS_00124070, TCONS_00039470, TCONS_00175452
Transmembrane Fragile-X-F-associated protein [PF10269]	3	TCONS_00276356, TCONS_00151345, TCONS_00230718
Copper amine oxidase, N2-terminal [PF02727]	3	TCONS_00102913, TCONS_00102911, TCONS_00227536
Calponin repeat [PF00402]	3	TCONS_00016579, TCONS_00120238, TCONS_00121963
Amidase signature domain [PF01425]	3	TCONS_00213551, TCONS_00270892, TCONS_00003714
Peptidase C78, ubiquitin fold modifier-specific peptidase 1/ 2 [PF07910]	3	TCONS_00219449, TCONS_00231724, TCONS_00197185
Lipin, middle domain [PF16876]	3	TCONS_00157811, TCONS_00117738, TCONS_00137460
DNA-directed RNA polymerase, RBP11-like dimerisation domain [PF01193]	3	TCONS_00217721, TCONS_00090738, TCONS_00212487
LRRC37A/B like protein 1, C-terminal [PF14914]	3	TCONS_00105047, TCONS_00103343, TCONS_00101821
DBINO domain [PF13892]	3	TCONS_00191274, TCONS_00275902, TCONS_00082473
Deoxynucleoside kinase domain [PF01712]	3	TCONS_00155322, TCONS_00139796, TCONS_00096951
Calcium-dependent channel, 7TM region, putative phosphate [PF02714]	3	TCONS_00070531, TCONS_00021661, TCONS_00212546
Sodium/potassium-transporting ATPase subunit beta [PF00287]	3	TCONS_00100096, TCONS_00176683, TCONS_00008590
Molybdenum cofactor sulfurase, C-terminal [PF03473]	3	TCONS_00010459, TCONS_00010469, TCONS_00116449
Ribosomal protein S26e [PF01283]	3	TCONS_00052354, TCONS_00199692, TCONS_00066881
Citrate synthase [PF00285]	3	TCONS_00058917, TCONS_00183018, TCONS_00110729
DNA polymerase, Y-family, little finger domain [PF11799]	3	TCONS_00212492, TCONS_00150751, TCONS_00199695
Adaptor protein Cbl, EF hand-like [PF02761]	3	TCONS_00182971, TCONS_00125862, TCONS_00039309
AP180 N-terminal homology (ANTH) domain [PF07651]	3	TCONS_00230601, TCONS_00054546, TCONS_00045758
Kinesin-like KIF1-type [PF12423]	3	TCONS_00000742, TCONS_00240242, TCONS_00215862
Folate receptor-like [PF03024]	3	TCONS_00037216, TCONS_00037227, TCONS_00037230
Toprim domain [PF01751]	3	TCONS_00179955, TCONS_00110451, TCONS_00168770
Retro-transcribing virus envelope glycoprotein [PF13804]	3	TCONS_00018779, TCONS_00005794, TCONS_00175077
FAM46 family [PF07984]	3	TCONS_00218503, TCONS_00013542, TCONS_00006239
Lysosomal-associated transmembrane protein 4/5 [PF03821]	3	TCONS_00013729, TCONS_00147429, TCONS_00237786
Agenet-like domain [PF05641]	3	TCONS_00272589, TCONS_00107876, TCONS_00177749
Furin-like cysteine-rich domain [PF00757]	3	TCONS_00129850, TCONS_00081384, TCONS_00051481
NOPS [PF08075]	3	TCONS_00271099, TCONS_00014166, TCONS_00065200
Hexokinase, N-terminal [PF00349]	3	TCONS_00025235, TCONS_00208856, TCONS_00139958
Ataxin, AXH domain [PF08517]	3	TCONS_00091992, TCONS_00225834, TCONS_00215841
RNA polymerase Rpb2, domain 2 [PF04561]	3	TCONS_00053490, TCONS_00141321, TCONS_00189297
Sestrin [PF04636]	3	TCONS_00002167, TCONS_00046049, TCONS_00219135
NHR2-like [PF08788]	3	TCONS_00157280, TCONS_00098766, TCONS_00241974
FAD linked oxidase, N-terminal [PF01565]	3	TCONS_00015513, TCONS_00143405, TCONS_00146708
Bcl2-/adenovirus E1B 19kDa-interacting protein 2 [PF12496]	3	TCONS_00006930, TCONS_00083654, TCONS_00250740
SAB domain [PF04382]	3	TCONS_00002246, TCONS_00157513, TCONS_00219741
Adaptor protein Cbl, N-terminal helical [PF02262]	3	TCONS_00182971, TCONS_00125862, TCONS_00039309
DNA mismatch repair protein MutS-like, N-terminal [PF01624]	3	TCONS_00138805, TCONS_00199942, TCONS_00138812
2Fe-2S ferredoxin-type iron-sulfur binding domain [PF00111]	3	TCONS_00144171, TCONS_00148002, TCONS_00038551
SUZ-C domain [PF12901]	3	TCONS_00001267, TCONS_00017245, TCONS_00084424
DNA repair metallo-beta-lactamase [PF07522]	3	TCONS_00028083, TCONS_00031134, TCONS_00006108
Telomerase activating protein Est1 [PF10374]	3	TCONS_00018944, TCONS_00009135, TCONS_00107063
Insulin-like [PF00049]	3	TCONS_00060797, TCONS_00249213, TCONS_00040411
Na+ channel, amiloride-sensitive [PF00858]	3	TCONS_00000159, TCONS_00088813, TCONS_00055578
Phosphatidylinositol 3-kinase adaptor-binding (PI3K ABD) domain [PF02192]	3	TCONS_00184478, TCONS_00177643, TCONS_00000704
Dedicator of cytokinesis C/D, N-terminal [PF11878]	3	TCONS_00015689, TCONS_00272036, TCONS_00154835
NADH-ubiquinone reductase complex 1 MLRQ subunit [PF06522]	3	TCONS_00250936, TCONS_00228429, TCONS_00059223
Type II pantothenate kinase [PF03630]	3	TCONS_00012068, TCONS_00208597, TCONS_00030173
Cytochrome b561/ferric reductase transmembrane [PF03188]	3	TCONS_00005700, TCONS_00143156, TCONS_00112693
Alpha/beta hydrolase fold-3 [PF07859]	3	TCONS_00133763, TCONS_00105969, TCONS_00185621
Anillin homology domain [PF08174]	3	TCONS_00149767, TCONS_00223022, TCONS_00029316
I/LWEQ domain [PF01608]	3	TCONS_00250002, TCONS_00230601, TCONS_00079109
Replication factor C, C-terminal [PF08542]	3	TCONS_00186214, TCONS_00230482, TCONS_00054132
Ribosomal protein L5 eukaryotic/L18 archaeal [PF17144]	3	TCONS_00170566, TCONS_00005199, TCONS_00002649
RNA polymerase Rpb1, domain 3 [PF04983]	3	TCONS_00029923, TCONS_00099949, TCONS_00150158
Pyrroline-5-carboxylate reductase, catalytic, N-terminal [PF03807]	3	TCONS_00021682, TCONS_00141620, TCONS_00230991
RNA polymerase Rpb2, domain 3 [PF04565]	3	TCONS_00053490, TCONS_00141321, TCONS_00189297
Glucose-6-phosphate dehydrogenase, C-terminal [PF02781]	3	TCONS_00276858, TCONS_00000678, TCONS_00012425
Amyloidogenic glycoprotein, heparin-binding [PF02177]	3	TCONS_00124394, TCONS_00163810, TCONS_00039850
RNA polymerase Rpb1, domain 4 [PF05000]	3	TCONS_00029923, TCONS_00099949, TCONS_00150158
FOXO protein, transactivation domain [PF16676]	3	TCONS_00065864, TCONS_00271056, TCONS_00213600
TatD family [PF01026]	3	TCONS_00243090, TCONS_00010290, TCONS_00171748
Regulator of G protein signalling-like domain [PF09128]	3	TCONS_00019142, TCONS_00039353, TCONS_00125525
Oligosaccharyl transferase complex, subunit OST3/OST6 [PF04756]	3	TCONS_00234902, TCONS_00190583, TCONS_00275115
THRAP3/BCLAF1 family [PF15440]	3	TCONS_00220048, TCONS_00002712, TCONS_00273724
Pecanex [PF05041]	3	TCONS_00070029, TCONS_00069443, TCONS_00022030
Steroid receptor coactivator [PF08832]	3	TCONS_00241372, TCONS_00137684, TCONS_00158197
Helicase/UvrB, N-terminal [PF04851]	3	TCONS_00152370, TCONS_00068844, TCONS_00110775
Domain of unknown function DUF3456 [PF11938]	3	TCONS_00171695, TCONS_00212311, TCONS_00225324
Thiolase, C-terminal [PF02803]	3	TCONS_00274213, TCONS_00003944, TCONS_00137759
Haem NO binding associated [PF07701]	3	TCONS_00191672, TCONS_00191657, TCONS_00046371
ATP-grasp fold, RimK-type [PF08443]	3	TCONS_00021409, TCONS_00003046, TCONS_00048954
Transcription regulator Myc, N-terminal [PF01056]	3	TCONS_00137538, TCONS_00238432, TCONS_00014517
Beta-Casp domain [PF10996]	3	TCONS_00137301, TCONS_00240219, TCONS_00070937
Domain of unknown function DUF1736 [PF08409]	3	TCONS_00052753, TCONS_00066888, TCONS_00057069
Protein-arginine deiminase (PAD), central domain [PF08527]	3	TCONS_00012849, TCONS_00001360, TCONS_00001349
Peroxiredoxin-like FAM213/AAED1 [PF13911]	3	TCONS_00251344, TCONS_00025764, TCONS_00000392
Histone-binding protein RBBP4, N-terminal [PF12265]	3	TCONS_00002472, TCONS_00273610, TCONS_00126445
Protein of unknown function DUF846, eukaryotic [PF05832]	3	TCONS_00094528, TCONS_00100904, TCONS_00108364
Retinoblastoma-associated protein, N-terminal [PF11934]	3	TCONS_00063861, TCONS_00160521, TCONS_00090395
Apoptosis regulator, Bcl-2 protein, BH4 [PF02180]	3	TCONS_00160007, TCONS_00067880, TCONS_00119538
Hyaluronidase [PF01630]	3	TCONS_00226305, TCONS_00181613, TCONS_00181624
MOSC, N-terminal beta barrel [PF03476]	3	TCONS_00010459, TCONS_00010469, TCONS_00116449
Methyltransferase Ppm1/Ppm2/Tcmp [PF04072]	3	TCONS_00088965, TCONS_00078270, TCONS_00082677
Ryanodine receptor Ryr [PF02026]	3	TCONS_00011142, TCONS_00077568, TCONS_00124810
Cleavage stimulation factor subunit 2, hinge domain [PF14327]	3	TCONS_00029130, TCONS_00271479, TCONS_00024914
Multicopper oxidase, type 3 [PF07732]	3	TCONS_00019849, TCONS_00276925, TCONS_00184828
MATH/TRAF domain [PF00917]	3	TCONS_00112448, TCONS_00094460, TCONS_00111973
SGNH hydrolase-type esterase domain [PF13472]	3	TCONS_00137307, TCONS_00133753, TCONS_00038882
Perilipin [PF03036]	3	TCONS_00129453, TCONS_00249458, TCONS_00120974
Period circadian-like, C-terminal [PF12114]	3	TCONS_00155266, TCONS_00000616, TCONS_00107964
Glutaredoxin [PF00462]	3	TCONS_00027426, TCONS_00183922, TCONS_00020427
Nucleoside phosphorylase domain [PF01048]	3	TCONS_00245083, TCONS_00223423, TCONS_00067476
Phenylalanine zipper [PF08916]	3	TCONS_00053845, TCONS_00225640, TCONS_00089143
RNA polymerase Rpb2, domain 7 [PF04560]	3	TCONS_00053490, TCONS_00141321, TCONS_00189297
Cationic amino acid transporter, C-terminal [PF13906]	3	TCONS_00168672, TCONS_00234977, TCONS_00065493
Ribosomal protein L30, N-terminal [PF08079]	3	TCONS_00212297, TCONS_00005347, TCONS_00241446
TRAM1-like protein [PF08390]	3	TCONS_00241387, TCONS_00217926, TCONS_00195739
CAMSAP, spectrin and Ca2+/calmodulin-binding region [PF17095]	3	TCONS_00009433, TCONS_00121265, TCONS_00252978
Signal-induced proliferation-associated 1-like protein, C-terminal [PF11881]	3	TCONS_00022018, TCONS_00070047, TCONS_00124700
Sphingomyelin synthase-like domain [PF14360]	3	TCONS_00029093, TCONS_00025545, TCONS_00190537
Peptidase M41 [PF01434]	3	TCONS_00118064, TCONS_00092880, TCONS_00028361
HYR domain [PF02494]	3	TCONS_00273916, TCONS_00251671, TCONS_00271472
PIN domain [PF13638]	3	TCONS_00018944, TCONS_00009192, TCONS_00107063
Transferrin-like domain [PF00405]	3	TCONS_00176349, TCONS_00186786, TCONS_00180788
Nuclear Testis protein, N-terminal [PF12881]	3	TCONS_00025914, TCONS_00246784, TCONS_00025918
Rad21/Rec8-like protein, N-terminal [PF04825]	3	TCONS_00156266, TCONS_00068142, TCONS_00242892
Domain of unknown function DUF1087 [PF06465]	3	TCONS_00048542, TCONS_00055688, TCONS_00100146
Ribosomal protein L18e/L15P [PF00828]	3	TCONS_00033155, TCONS_00220528, TCONS_00236626
UbiA prenyltransferase family [PF01040]	3	TCONS_00194750, TCONS_00100426, TCONS_00000854
GDP dissociation inhibitor [PF00996]	3	TCONS_00022261, TCONS_00273071, TCONS_00275193
Growth hormone/erythropoietin receptor, ligand binding [PF09067]	3	TCONS_00204510, TCONS_00131747, TCONS_00198672
POLO box duplicated domain [PF00659]	3	TCONS_00088854, TCONS_00191021, TCONS_00205122
Kinase associated domain 1 (KA1) [PF02149]	3	TCONS_00071798, TCONS_00010449, TCONS_00245535
Domain of unknown function DUF2075 [PF09848]	3	TCONS_00109864, TCONS_00109828, TCONS_00102017
Caspase recruitment domain [PF16739]	3	TCONS_00152370, TCONS_00156439, TCONS_00249644
Jun-like transcription factor [PF03957]	3	TCONS_00131672, TCONS_00122130, TCONS_00015618
Taxilin family [PF09728]	3	TCONS_00220207, TCONS_00269686, TCONS_00002409
Glycosyl hydrolase family 38, C-terminal [PF07748]	3	TCONS_00200515, TCONS_00188019, TCONS_00130744
S-adenosyl-L-homocysteine hydrolase, NAD binding domain [PF00670]	3	TCONS_00160154, TCONS_00226527, TCONS_00005828
Collagen IV, non-collagenous [PF01413]	3	TCONS_00064852, TCONS_00066996, TCONS_00271839
Putative adherens-junction anchoring domain [PF16182]	3	TCONS_00235181, TCONS_00031168, TCONS_00202280
WAP-type 'four-disulfide core' domain [PF00095]	3	TCONS_00157993, TCONS_00160784, TCONS_00160827
Methyltransferase small domain [PF05175]	3	TCONS_00152608, TCONS_00163449, TCONS_00163868
Copper amine oxidase, C-terminal [PF01179]	3	TCONS_00102913, TCONS_00102911, TCONS_00227536
ADP-ribosylation/Crystallin J1 [PF03747]	3	TCONS_00002687, TCONS_00175585, TCONS_00067133
Exostosin , C-terminal [PF09258]	3	TCONS_00034363, TCONS_00016653, TCONS_00235757
Peptidase C69, dipeptidase A [PF03577]	3	TCONS_00111745, TCONS_00143315, TCONS_00228989
Ribosomal protein L32e [PF01655]	3	TCONS_00223275, TCONS_00179539, TCONS_00073738
Peptidase M16, middle/third domain [PF16187]	2	TCONS_00030217, TCONS_00015246
FAM76 protein [PF16046]	2	TCONS_00046067, TCONS_00002101
Cytoskeleton-associated protein 2, C-terminal [PF15297]	2	TCONS_00064099, TCONS_00151207
Myristoylated alanine-rich C-kinase substrate MARCKS [PF02063]	2	TCONS_00013973, TCONS_00213833
Formyl transferase, C-terminal [PF02911]	2	TCONS_00060913, TCONS_00084025
tRNA methyltransferase, Trm1 [PF02005]	2	TCONS_00020320, TCONS_00130932
PAS domain [PF13426]	2	TCONS_00199810, TCONS_00155466
Squalene/phytoene synthase [PF00494]	2	TCONS_00234816, TCONS_00237703
Calcipressin [PF04847]	2	TCONS_00164211, TCONS_00001712
Vertebrate heat shock transcription factor, C-terminal domain [PF06546]	2	TCONS_00239004, TCONS_00213983
Nck-associated protein 5, C-terminal [PF15246]	2	TCONS_00151731, TCONS_00057982
Prolyl 4-hydroxylase alpha-subunit, N-terminal [PF08336]	2	TCONS_00206975, TCONS_00029611
Alpha-defensin [PF00323]	2	TCONS_00239289, TCONS_00239300
CDC48, N-terminal subdomain [PF02359]	2	TCONS_00103360, TCONS_00249891
5-aminolevulinate synthase presequence [PF09029]	2	TCONS_00174015, TCONS_00274610
Furin-like repeat [PF15913]	2	TCONS_00242719, TCONS_00214118
Uncharacterised protein family UPF0220 [PF05255]	2	TCONS_00164096, TCONS_00001783
Sin3, C-terminal [PF16879]	2	TCONS_00122674, TCONS_00084937
XPG N-terminal [PF00752]	2	TCONS_00011225, TCONS_00064761
Cytochrome c oxidase subunit IV family [PF02936]	2	TCONS_00157125, TCONS_00092637
DBB domain [PF14545]	2	TCONS_00030439, TCONS_00190403
Protein of unknown function DUF1917 [PF08939]	2	TCONS_00044259, TCONS_00036330
Histone-lysine N-methyltransferase EZH1/EZH2 [PF11616]	2	TCONS_00110908, TCONS_00233444
tRNA-dihydrouridine synthase [PF01207]	2	TCONS_00225860, TCONS_00114807
EF hand associated, type-2 [PF08356]	2	TCONS_00086777, TCONS_00101860
Glycogen synthase kinase-3 binding protein [PF05350]	2	TCONS_00026303, TCONS_00030468
Gcp-like domain [PF00814]	2	TCONS_00153357, TCONS_00072262
Mediator complex, subunit Med12 [PF09497]	2	TCONS_00176966, TCONS_00271064
Domain of unknown function DUF4210 [PF13915]	2	TCONS_00083337, TCONS_00249934
PCAF, N-terminal [PF06466]	2	TCONS_00172281, TCONS_00110785
O-methyltransferase, family 3 [PF01596]	2	TCONS_00029822, TCONS_00165427
Ku70/Ku80 C-terminal arm [PF03730]	2	TCONS_00144895, TCONS_00167541
Zinc knuckle CX2CX3GHX4C [PF13696]	2	TCONS_00088897, TCONS_00029937
Alanyl-tRNA synthetase, class IIc, N-terminal [PF01411]	2	TCONS_00110986, TCONS_00217786
GRASP55/65 PDZ-like domain [PF04495]	2	TCONS_00180402, TCONS_00143118
Lamina-associated polypeptide 1C [PF05609]	2	TCONS_00008971, TCONS_00020158
Polyadenylate-binding protein/Hyperplastic disc protein [PF00658]	2	TCONS_00242437, TCONS_00275046
Peptidase C65, otubain [PF10275]	2	TCONS_00071025, TCONS_00035725
40S ribosomal protein S4, C-terminal domain [PF16121]	2	TCONS_00064060, TCONS_00274924
Hyaluronan/mRNA-binding protein [PF04774]	2	TCONS_00246775, TCONS_00015813
RNase L inhibitor RLI, possible metal-binding domain [PF04068]	2	TCONS_00093481, TCONS_00191305
CHD, N-terminal [PF08073]	2	TCONS_00055688, TCONS_00100146
Seven-in-absentia protein, TRAF-like domain [PF03145]	2	TCONS_00096340, TCONS_00184979
NAD-dependent epimerase/dehydratase, N-terminal domain [PF01370]	2	TCONS_00243888, TCONS_00048392
Transposase, type 1 [PF01359]	2	TCONS_00086456, TCONS_00171334
Rho binding domain [PF08912]	2	TCONS_00118231, TCONS_00147282
Protein of unknown function DUF1712, fungi [PF08217]	2	TCONS_00221986, TCONS_00228339
Cell morphogenesis protein C-terminal [PF14225]	2	TCONS_00063378, TCONS_00193791
Poly(A) polymerase, RNA-binding domain [PF04926]	2	TCONS_00139087, TCONS_00071197
Protein KTI12/L-seryl-tRNA(Sec) kinase [PF08433]	2	TCONS_00015274, TCONS_00027250
SNARE associated Golgi protein [PF09335]	2	TCONS_00241950, TCONS_00041232
(Uracil-5)-methyltransferase family [PF05958]	2	TCONS_00275302, TCONS_00168547
Serine hydroxymethyltransferase [PF00464]	2	TCONS_00108754, TCONS_00051675
Glutamine synthetase, catalytic domain [PF00120]	2	TCONS_00218220, TCONS_00020208
Inorganic pyrophosphatase [PF00719]	2	TCONS_00195415, TCONS_00029497
p53, DNA-binding domain [PF00870]	2	TCONS_00107906, TCONS_00178566
Chibby family [PF14645]	2	TCONS_00167257, TCONS_00063814
LRAT-like domain [PF04970]	2	TCONS_00243155, TCONS_00035659
Hydroxymethylglutaryl-coenzyme A synthase C-terminal domain [PF08540]	2	TCONS_00204832, TCONS_00017420
L27-2 [PF09045]	2	TCONS_00004240, TCONS_00249313
Integrase, C-terminal, retroviral [PF00552]	2	TCONS_00018779, TCONS_00175077
Nebulin repeat [PF00880]	2	TCONS_00152025, TCONS_00028220
Rab interacting lysosomal protein [PF11461]	2	TCONS_00062267, TCONS_00062265
Autophagy-related, C-terminal [PF09333]	2	TCONS_00075956, TCONS_00246179
BCL-6 corepressor, PCGF1 binding domain [PF16553]	2	TCONS_00273959, TCONS_00272258
Clp ATPase, C-terminal [PF10431]	2	TCONS_00084052, TCONS_00044921
Ferlin A-domain [PF08165]	2	TCONS_00030239, TCONS_00139660
Acyl-CoA thioester hydrolase/bile acid-CoA amino acid N-acetyltransferase [PF04775]	2	TCONS_00070182, TCONS_00070192
FAM168A/MANI [PF14944]	2	TCONS_00151665, TCONS_00045054
Mo25-like [PF08569]	2	TCONS_00145731, TCONS_00066188
Arginine-tRNA ligase [PF00750]	2	TCONS_00218711, TCONS_00202896
Vacuolar protein sorting-associated protein 13, second N-terminal domain [PF16908]	2	TCONS_00083817, TCONS_00000969
Biotinyl protein ligase (BPL) and lipoyl protein ligase (LPL), catalytic domain [PF03099]	2	TCONS_00164340, TCONS_00045154
Phostensin/Taperin PP1-binding domain [PF13914]	2	TCONS_00216380, TCONS_00253228
Golgin subfamily A member 7/ERF4 [PF10256]	2	TCONS_00193898, TCONS_00236238
Protein of unknown function DUF1180 [PF06679]	2	TCONS_00200408, TCONS_00085987
Interleukin-17 receptor C/E, N-terminal [PF15037]	2	TCONS_00171646, TCONS_00171669
DNA topoisomerase, type IIA, subunit A/C-terminal [PF00521]	2	TCONS_00179955, TCONS_00110451
Flotillin, C-terminal domain [PF15975]	2	TCONS_00109378, TCONS_00216418
Ribosomal protein L19/L19e domain [PF01280]	2	TCONS_00102334, TCONS_00203482
TEA/ATTS domain [PF01285]	2	TCONS_00048313, TCONS_00033413
Glycoside hydrolase, family 27 [PF16499]	2	TCONS_00170461, TCONS_00275336
JNK-interacting protein, leucine zipper II [PF16471]	2	TCONS_00112134, TCONS_00087047
Gastrin/cholecystokinin peptide hormone [PF00918]	2	TCONS_00180504, TCONS_00102650
Nab, N-terminal [PF04904]	2	TCONS_00143892, TCONS_00051638
ASX homology domain [PF13919]	2	TCONS_00147689, TCONS_00157216
Domain of unknown function DUF625 [PF04802]	2	TCONS_00075555, TCONS_00148820
Ribosomal protein S13 [PF00416]	2	TCONS_00175064, TCONS_00211795
CIDE-N domain [PF02017]	2	TCONS_00012467, TCONS_00000473
Proteinase inhibitor I47, latexin [PF06907]	2	TCONS_00185234, TCONS_00185230
Immunoglobulin C2-set-like, ligand-binding [PF06328]	2	TCONS_00004378, TCONS_00004465
rRNA-processing protein Fcf1/Utp23 [PF04900]	2	TCONS_00070305, TCONS_00238159
Peptidase S24/S26A/S26B [PF00717]	2	TCONS_00041989, TCONS_00117073
JmjC domain [PF08007]	2	TCONS_00182793, TCONS_00070179
Protein arginine N-methyltransferase [PF05185]	2	TCONS_00072652, TCONS_00121821
Alpha-L-fucosidase, C-terminal [PF16757]	2	TCONS_00220253, TCONS_00013290
Domain of unknown function DUF4482 [PF14818]	2	TCONS_00160513, TCONS_00115583
Zinc finger, DBF-type [PF07535]	2	TCONS_00103145, TCONS_00224698
Glycosyl transferase, family 43 [PF03360]	2	TCONS_00218295, TCONS_00043431
Enhancer of polycomb, C-terminal [PF06752]	2	TCONS_00024360, TCONS_00142538
Autophagy-related protein 2 CAD motif [PF13329]	2	TCONS_00075956, TCONS_00043919
F-actin-capping protein subunit alpha [PF01267]	2	TCONS_00006040, TCONS_00226107
Protein O-mannosyl-transferase, C-terminal four TM domain [PF16192]	2	TCONS_00075171, TCONS_00248401
Outer membrane protein Iml2/Tetratricopeptide repeat protein 39 [PF10300]	2	TCONS_00116142, TCONS_00249383
Rieske [2Fe-2S] iron-sulphur domain [PF00355]	2	TCONS_00200234, TCONS_00132336
ATPase, AAA-type, core [PF07724]	2	TCONS_00084052, TCONS_00044921
Thrombospondin, type 3-like repeat [PF02412]	2	TCONS_00018658, TCONS_00131754
Dihydrofolate reductase domain [PF00186]	2	TCONS_00182773, TCONS_00205767
Paired amphipathic helix [PF02671]	2	TCONS_00018813, TCONS_00084937
Phosphatase PHOSPHO-type [PF06888]	2	TCONS_00111915, TCONS_00103729
Domain of unknown function DUF1977, DnaJ-like [PF09320]	2	TCONS_00207514, TCONS_00029580
Gap junction alpha-1 protein (Cx43), C-terminal [PF03508]	2	TCONS_00219539, TCONS_00213977
SGS domain [PF05002]	2	TCONS_00008829, TCONS_00064121
3'5'-cyclic nucleotide phosphodiesterase N-terminal [PF08499]	2	TCONS_00153237, TCONS_00229093
Replication factor A, C-terminal [PF08646]	2	TCONS_00099228, TCONS_00037829
Translation initiation factor IF2/IF5 [PF01873]	2	TCONS_00071749, TCONS_00160150
Acyl-CoA oxidase, C-terminal [PF01756]	2	TCONS_00113849, TCONS_00182187
Potassium channel, voltage dependent, Kv3, inactivation domain [PF11404]	2	TCONS_00005852, TCONS_00135266
Protein of unknown function DUF719 [PF05334]	2	TCONS_00208321, TCONS_00188730
TAF6, C-terminal HEAT repeat domain [PF07571]	2	TCONS_00035588, TCONS_00231544
Cdc37, Hsp90 binding [PF08565]	2	TCONS_00244764, TCONS_00130357
Fatty acid hydroxylase [PF04116]	2	TCONS_00191920, TCONS_00039398
Phospholipase/carboxylesterase/thioesterase [PF02230]	2	TCONS_00240979, TCONS_00010419
CUT domain [PF02376]	2	TCONS_00225607, TCONS_00153623
ATP:guanido phosphotransferase, N-terminal [PF02807]	2	TCONS_00199962, TCONS_00078322
Small-subunit processome, Utp14 [PF04615]	2	TCONS_00272251, TCONS_00064085
Cortactin-binding protein-2, N-terminal [PF09727]	2	TCONS_00218427, TCONS_00182885
Aldehyde oxidase/xanthine dehydrogenase, molybdopterin binding [PF02738]	2	TCONS_00144171, TCONS_00148002
Heparan sulphate-N-deacetylase [PF12062]	2	TCONS_00029742, TCONS_00202407
Cell morphogenesis central region [PF14228]	2	TCONS_00063378, TCONS_00193791
Staufen, C-terminal [PF16482]	2	TCONS_00161040, TCONS_00153109
Methionyl/Leucyl tRNA synthetase [PF09334]	2	TCONS_00144096, TCONS_00051725
L27-1 [PF09058]	2	TCONS_00186798, TCONS_00045669
Dishevelled protein domain [PF02377]	2	TCONS_00011800, TCONS_00178070
SAC3/GANP/THP3 [PF03399]	2	TCONS_00035968, TCONS_00127700
ALIX V-shaped domain [PF13949]	2	TCONS_00173436, TCONS_00172592
Sulphate adenylyltransferase catalytic domain [PF01747]	2	TCONS_00195520, TCONS_00025932
Decaprenyl diphosphate synthase-like [PF01255]	2	TCONS_00001940, TCONS_00213950
Creatinase, N-terminal [PF01321]	2	TCONS_00272245, TCONS_00031029
Sodium ion transport-associated [PF06512]	2	TCONS_00152520, TCONS_00152513
Ribosomal protein/NADH dehydrogenase domain [PF05047]	2	TCONS_00179629, TCONS_00207641
Copper type II ascorbate-dependent monooxygenase, C-terminal [PF03712]	2	TCONS_00200426, TCONS_00219810
STAS domain [PF01740]	2	TCONS_00202359, TCONS_00106148
Transmembrane protein 161A/B [PF10268]	2	TCONS_00131828, TCONS_00205956
C-myb, C-terminal [PF09316]	2	TCONS_00157886, TCONS_00241273
Cobalamin (vitamin B12)-binding domain [PF02310]	2	TCONS_00217876, TCONS_00011136
Domain of unknown function DUF814 [PF05670]	2	TCONS_00240141, TCONS_00073771
GATS-like ACT domain [PF13840]	2	TCONS_00224209, TCONS_00231615
Glycosyl transferase, family 25 [PF01755]	2	TCONS_00247939, TCONS_00122917
mRNA-decapping enzyme, C-terminal [PF16741]	2	TCONS_00181986, TCONS_00055403
Asparagine synthase [PF00733]	2	TCONS_00143784, TCONS_00231318
Corticotropin-releasing factor [PF00473]	2	TCONS_00241261, TCONS_00236900
Ubiquitin conjugation factor E4, core [PF10408]	2	TCONS_00039007, TCONS_00000727
FUN14 [PF04930]	2	TCONS_00273157, TCONS_00274047
Protein-lysine N-methyltransferase Efm5 [PF10237]	2	TCONS_00065247, TCONS_00188502
Voltage-dependent calcium channel gamma-like subunit [PF15108]	2	TCONS_00141643, TCONS_00151336
Gap junction alpha-5 protein (Cx40), C-terminal [PF16791]	2	TCONS_00017724, TCONS_00006578
Fasciculation and elongation protein zeta, FEZ [PF07763]	2	TCONS_00047446, TCONS_00148078
Exocyst complex subunit Sec15-like [PF04091]	2	TCONS_00149575, TCONS_00026111
Proteasome alpha-subunit, N-terminal domain [PF10584]	2	TCONS_00161435, TCONS_00069318
Shikimate kinase/gluconokinase [PF01202]	2	TCONS_00246308, TCONS_00024159
Alkaline phosphatase [PF00245]	2	TCONS_00145904, TCONS_00001536
Ribosomal protein S17/S11 [PF00366]	2	TCONS_00055150, TCONS_00126736
Cobalamin (vitamin B12) biosynthesis CobW-like, C-terminal [PF07683]	2	TCONS_00245891, TCONS_00249039
Transcription elognation factor Eaf, N-terminal [PF09816]	2	TCONS_00175689, TCONS_00172040
VPS13, repeated coiled region [PF16910]	2	TCONS_00083817, TCONS_00000969
Multifunctional 2-oxoglutarate metabolism enzyme, C-terminal [PF16870]	2	TCONS_00023696, TCONS_00223277
Lipid-binding serum glycoprotein, N-terminal [PF01273]	2	TCONS_00160861, TCONS_00090633
MoaB/Mog domain [PF00994]	2	TCONS_00007333, TCONS_00069785
Arylamine N-acetyltransferase [PF00797]	2	TCONS_00235053, TCONS_00235038
Uncharacterised protein family UPF0564 [PF10595]	2	TCONS_00074901, TCONS_00149004
Domain of unknown function DUF4205 [PF13898]	2	TCONS_00028128, TCONS_00222841
Vasohibin [PF14822]	2	TCONS_00070495, TCONS_00010307
GPN-loop GTPase [PF03029]	2	TCONS_00061238, TCONS_00137985
Pumilio RNA-binding repeat [PF00806]	2	TCONS_00147445, TCONS_00013748
Dickkopf, N-terminal cysteine-rich [PF04706]	2	TCONS_00024920, TCONS_00041388
Pheromone shutdown, TraB [PF01963]	2	TCONS_00150031, TCONS_00168060
Ssl1-like [PF04056]	2	TCONS_00199393, TCONS_00205414
Transcription initiation factor IID, 18kDa subunit [PF02269]	2	TCONS_00217795, TCONS_00016837
CG-1 DNA-binding domain [PF03859]	2	TCONS_00000590, TCONS_00107427
Hyccin [PF09790]	2	TCONS_00228709, TCONS_00153764
Indoleamine 2,3-dioxygenase [PF01231]	2	TCONS_00236222, TCONS_00236203
RQC domain [PF09382]	2	TCONS_00081084, TCONS_00235883
Ribosomal protein S12/S23 [PF00164]	2	TCONS_00205847, TCONS_00124883
Domain of unknown function DUF4927 [PF16279]	2	TCONS_00241372, TCONS_00158197
Ionotropic glutamate receptor, L-glutamate and glycine-binding domain [PF10613]	2	TCONS_00163925, TCONS_00213488
EF hand associated, type-1 [PF08355]	2	TCONS_00086777, TCONS_00101860
TAFH/NHR1 [PF07531]	2	TCONS_00116202, TCONS_00098766
Peptidase M20 [PF01546]	2	TCONS_00117367, TCONS_00173991
O-methyltransferase, family 2 [PF00891]	2	TCONS_00273272, TCONS_00269412
HAD-superfamily hydrolase, subfamily IIA [PF13344]	2	TCONS_00093753, TCONS_00027282
Neurexophilin/NXPE [PF06312]	2	TCONS_00051666, TCONS_00103752
Uncharacterised protein family UPF0172 [PF03665]	2	TCONS_00098472, TCONS_00072933
Glycosyl transferase family 39/83 [PF02366]	2	TCONS_00075171, TCONS_00248401
Cytochrome c oxidase, subunit VIb [PF02297]	2	TCONS_00011023, TCONS_00124307
Pentapeptide repeat [PF00805]	2	TCONS_00240041, TCONS_00023418
Peptidase M20, dimerisation domain [PF07687]	2	TCONS_00117367, TCONS_00213358
Coatomer, WD associated region [PF04053]	2	TCONS_00019381, TCONS_00184503
Calcium release-activated calcium channel protein [PF07856]	2	TCONS_00054399, TCONS_00225666
DJBP, EF-hand domain [PF08976]	2	TCONS_00115430, TCONS_00115425
Tumour protein D52 [PF04201]	2	TCONS_00241631, TCONS_00214062
PITH domain [PF06201]	2	TCONS_00119379, TCONS_00001659
Glycoside hydrolase family 2, catalytic domain [PF02836]	2	TCONS_00168881, TCONS_00230192
PI31 proteasome regulator, N-terminal [PF11566]	2	TCONS_00166835, TCONS_00156250
Transcription initiation factor TAFII31 [PF02291]	2	TCONS_00275123, TCONS_00123811
LISCH7 [PF05624]	2	TCONS_00019738, TCONS_00124152
B-cell receptor-associated protein 29/31 [PF05529]	2	TCONS_00276591, TCONS_00225873
FAM91, C-terminal domain [PF14648]	2	TCONS_00238332, TCONS_00006722
Galactose mutarotase, N-terminal barrel [PF16863]	2	TCONS_00227026, TCONS_00106116
SID1 transmembrane family [PF13965]	2	TCONS_00038886, TCONS_00175409
Pentacotripeptide-repeat region of PROPR [PF17177]	2	TCONS_00148427, TCONS_00231422
CD3 gamma/delta subunit, Ig-like domain [PF16680]	2	TCONS_00046934, TCONS_00039000
FAM167 [PF11652]	2	TCONS_00239444, TCONS_00002429
Hs1/Cortactin [PF02218]	2	TCONS_00183527, TCONS_00037056
Repulsive guidance molecule, N-terminal [PF06535]	2	TCONS_00200384, TCONS_00086021
Suppressor of IKBKE 1 [PF05769]	2	TCONS_00049686, TCONS_00017267
RBB1NT [PF08169]	2	TCONS_00069337, TCONS_00022117
Ureohydrolase [PF00491]	2	TCONS_00214198, TCONS_00069868
XRN-Two Binding Domain, XTBD [PF11952]	2	TCONS_00207195, TCONS_00192196
DNA topoisomerase, type IA, central [PF01131]	2	TCONS_00108730, TCONS_00168770
Cell morphogenesis protein N-terminal [PF14222]	2	TCONS_00063378, TCONS_00193791
TFIID subunit, WD40-associated region [PF04494]	2	TCONS_00026689, TCONS_00021926
Transient receptor ion channel domain [PF08344]	2	TCONS_00046154, TCONS_00176713
Coactivator CBP, pKID [PF02173]	2	TCONS_00024401, TCONS_00144627
Phospholipase B-like [PF04916]	2	TCONS_00056481, TCONS_00054037
Aconitase A/isopropylmalate dehydratase small subunit, swivel domain [PF00694]	2	TCONS_00167526, TCONS_00245189
Reeler domain [PF02014]	2	TCONS_00016624, TCONS_00033473
Domain of unknown function DUF4217 [PF13959]	2	TCONS_00038525, TCONS_00252778
Collagenase NC10/endostatin [PF06482]	2	TCONS_00163323, TCONS_00246874
Ribosomal protein 50S-L18Ae/60S-L20/60S-L18A [PF01775]	2	TCONS_00053391, TCONS_00123030
PFTB repeat [PF00432]	2	TCONS_00206564, TCONS_00004726
FAM69, N-terminal [PF14875]	2	TCONS_00016437, TCONS_00248721
Zinc finger, TAZ-type [PF02135]	2	TCONS_00094097, TCONS_00167500
GINS complex [PF05916]	2	TCONS_00236254, TCONS_00090920
Transcription initiation factor TFIID component TAF4 [PF05236]	2	TCONS_00161424, TCONS_00116202
CTP synthase, N-terminal [PF06418]	2	TCONS_00273597, TCONS_00003013
Retroviral nucleocapsid protein Gag [PF00607]	2	TCONS_00069999, TCONS_00115186
Atrophin-like [PF03154]	2	TCONS_00012356, TCONS_00048723
Lipoxygenase, C-terminal [PF00305]	2	TCONS_00024645, TCONS_00107953
Thiamine pyrophosphate enzyme, N-terminal TPP-binding domain [PF02776]	2	TCONS_00131207, TCONS_00179714
Ancestral coatomer element 1, Sec16/Sec31 [PF12931]	2	TCONS_00020096, TCONS_00253058
MT-A70-like [PF05063]	2	TCONS_00072524, TCONS_00190822
CobW/HypB/UreG, nucleotide-binding domain [PF02492]	2	TCONS_00141471, TCONS_00245949
FAM192A/Fyv6, N-terminal [PF10187]	2	TCONS_00096618, TCONS_00191507
Ferlin B-domain [PF08150]	2	TCONS_00030239, TCONS_00139660
Vestigial familiy [PF07545]	2	TCONS_00272480, TCONS_00182725
GDSL lipase/esterase [PF00657]	2	TCONS_00138034, TCONS_00229250
Exocyst component Exo84, C-terminal [PF16528]	2	TCONS_00022002, TCONS_00010936
Zinc finger, nanos-type [PF05741]	2	TCONS_00027070, TCONS_00122287
DNA ligase, ATP-dependent, C-terminal [PF04679]	2	TCONS_00101988, TCONS_00066976
Glutamate/phenylalanine/leucine/valine dehydrogenase, C-terminal [PF00208]	2	TCONS_00030092, TCONS_00272139
Protein of unknown function DUF4594 [PF15266]	2	TCONS_00126308, TCONS_00082385
Electron transfer flavoprotein, alpha/beta-subunit, N-terminal [PF01012]	2	TCONS_00085059, TCONS_00135462
Potassium channel, calcium-activated, BK, beta subunit [PF03185]	2	TCONS_00052469, TCONS_00185724
Protein SOGA [PF11365]	2	TCONS_00160513, TCONS_00115583
NAD:arginine ADP-ribosyltransferase, ART [PF01129]	2	TCONS_00056509, TCONS_00040607
MyoD family inhibitor/MyoD family inhibitor domain-containing protein [PF15316]	2	TCONS_00226035, TCONS_00212216
E3 ubiquitin-protein ligase Arkadia, N-terminal [PF15303]	2	TCONS_00116656, TCONS_00078995
Calcium/calmodulin-dependent protein kinase II, association-domain [PF08332]	2	TCONS_00029750, TCONS_00195704
Autophagy-related protein 3 [PF03987]	2	TCONS_00183164, TCONS_00199982
Dual specificity/tyrosine protein phosphatase, N-terminal [PF14671]	2	TCONS_00005459, TCONS_00251325
CRM1 C-terminal domain [PF08767]	2	TCONS_00148975, TCONS_00065255
Clathrin, heavy chain, linker, core motif [PF09268]	2	TCONS_00168435, TCONS_00104477
Axin beta-catenin binding [PF08833]	2	TCONS_00113085, TCONS_00093275
NAD(P)-binding domain [PF13460]	2	TCONS_00133495, TCONS_00033756
SMARCC, C-terminal [PF16495]	2	TCONS_00180943, TCONS_00058873
Glutamate/phenylalanine/leucine/valine dehydrogenase, dimerisation domain [PF02812]	2	TCONS_00030092, TCONS_00272139
Nucleoporin, Nup133/Nup155-like, C-terminal [PF03177]	2	TCONS_00204603, TCONS_00021911
Eukaryotic translation initiation factor 4E binding [PF05456]	2	TCONS_00236024, TCONS_00067621
Opioid growth factor receptor repeat [PF04680]	2	TCONS_00158820, TCONS_00161498
MHC class II, alpha chain, N-terminal [PF00993]	2	TCONS_00211699, TCONS_00211693
CHD, C-terminal 2 [PF08074]	2	TCONS_00055688, TCONS_00100146
Talin, central [PF09141]	2	TCONS_00250002, TCONS_00079109
PPPDE putative peptidase domain [PF05903]	2	TCONS_00170423, TCONS_00011308
Roadblock/LAMTOR2 domain [PF03259]	2	TCONS_00092293, TCONS_00007599
Mediator complex, subunit Med25, PTOV activation and synapsin 2 [PF11232]	2	TCONS_00126898, TCONS_00126922
Ribosome maturation protein SBDS, C-terminal [PF09377]	2	TCONS_00230250, TCONS_00223941
Phospholipase A2 domain [PF00068]	2	TCONS_00001480, TCONS_00012958
c-SKI SMAD4-binding domain [PF08782]	2	TCONS_00177486, TCONS_00000331
Ribosomal protein L11, C-terminal [PF00298]	2	TCONS_00252301, TCONS_00044349
H/ACA ribonucleoprotein complex, subunit Gar1/Naf1 [PF04410]	2	TCONS_00196679, TCONS_00190614
Rabenosyn, Rab binding domain [PF11464]	2	TCONS_00172021, TCONS_00179639
Domain of unknown function DUF21 [PF01595]	2	TCONS_00026678, TCONS_00140572
Glycosyl hydrolase family 30, TIM-barrel domain [PF02055]	2	TCONS_00018689, TCONS_00018674
Cwf19-like, C-terminal domain-1 [PF04677]	2	TCONS_00046379, TCONS_00030642
Adenylate cyclase-associated CAP, N-terminal [PF01213]	2	TCONS_00002896, TCONS_00210438
60S ribosomal protein L6E [PF01159]	2	TCONS_00061442, TCONS_00117885
Adenosine deaminase/editase [PF02137]	2	TCONS_00098069, TCONS_00163290
GPCR, family 2, latrophilin, C-terminal [PF02354]	2	TCONS_00004886, TCONS_00189331
Protein phosphatase 1 binding domain [PF15276]	2	TCONS_00031653, TCONS_00235563
E3-binding domain [PF02817]	2	TCONS_00038625, TCONS_00016642
Adenylate cyclase-associated CAP, C-terminal [PF08603]	2	TCONS_00002896, TCONS_00210438
Solute carrier family 35 member SLC35F1/F2/F6 [PF06027]	2	TCONS_00137785, TCONS_00046406
LicD family [PF04991]	2	TCONS_00126270, TCONS_00247048
Calcium permeable stress-gated cation channel 1, N-terminal transmembrane domain [PF13967]	2	TCONS_00070531, TCONS_00212546
Ribosomal protein S3Ae [PF01015]	2	TCONS_00191431, TCONS_00029388
PBX [PF03792]	2	TCONS_00247654, TCONS_00216902
Aspartic peptidase, N-terminal [PF07966]	2	TCONS_00217582, TCONS_00020836
FAD-linked oxidase, C-terminal [PF02913]	2	TCONS_00143405, TCONS_00097972
Domain of unknown function DUF1619 [PF07773]	2	TCONS_00054716, TCONS_00030375
Ammonium transporter AmtB-like domain [PF00909]	2	TCONS_00001773, TCONS_00013396
DHHA2 domain [PF02833]	2	TCONS_00006922, TCONS_00250740
Zn-dependent metallo-hydrolase, RNA specificity domain [PF07521]	2	TCONS_00137301, TCONS_00070937
Fatty acyl-CoA reductase [PF03015]	2	TCONS_00033469, TCONS_00049838
Lamin Tail Domain [PF00932]	2	TCONS_00007622, TCONS_00129074
Argonaute hook domain [PF10427]	2	TCONS_00167430, TCONS_00088918
Coiled-coil domain containing protein 109, C-terminal [PF04678]	2	TCONS_00025365, TCONS_00190605
Sortilin, N-terminal [PF15902]	2	TCONS_00016866, TCONS_00039409
Nitrogen permease regulator 2 [PF06218]	2	TCONS_00181665, TCONS_00173871
Lipopolysaccharide-modifying protein [PF05686]	2	TCONS_00175574, TCONS_00066949
Interferon alpha-inducible protein 6/27 [PF06140]	2	TCONS_00075834, TCONS_00013592
Transmembrane protein 170 [PF10190]	2	TCONS_00210316, TCONS_00098040
CPH domain [PF11515]	2	TCONS_00081841, TCONS_00077363
CKK domain [PF08683]	2	TCONS_00009433, TCONS_00252978
Interleukin-17 receptor, fibronectin-III-like domain 1 [PF16556]	2	TCONS_00165240, TCONS_00174206
ZC3H15/TMA46 family, C-terminal [PF16543]	2	TCONS_00213903, TCONS_00143689
Poly(ADP-ribose) glycohydrolase [PF05028]	2	TCONS_00028886, TCONS_00029068
Proteinase inhibitor, carboxypeptidase propeptide [PF02244]	2	TCONS_00226582, TCONS_00226603
Domain of unknown function DUF4074 [PF13293]	2	TCONS_00143370, TCONS_00111830
Anticodon-binding domain [PF09793]	2	TCONS_00111227, TCONS_00240395
T-complex 11 [PF05794]	2	TCONS_00034006, TCONS_00053487
Huntingtin-interacting protein 1, clathrin-binding domain [PF16515]	2	TCONS_00230601, TCONS_00054546
Peptidase M1, leukotriene A4 hydrolase/aminopeptidase C-terminal [PF09127]	2	TCONS_00146446, TCONS_00009534
G8 domain [PF10162]	2	TCONS_00080545, TCONS_00250629
Transcription factor AP-2, C-terminal [PF03299]	2	TCONS_00215651, TCONS_00002664
Nck-associated protein 1 [PF09735]	2	TCONS_00153253, TCONS_00051241
FAM193, C-terminal [PF15914]	2	TCONS_00187726, TCONS_00209025
CEP170, C-terminal [PF15308]	2	TCONS_00022299, TCONS_00071978
Sas10/Utp3/C1D [PF04000]	2	TCONS_00149160, TCONS_00189509
ATPase, V1 complex, subunit C [PF03223]	2	TCONS_00137401, TCONS_00237959
ST7 [PF04184]	2	TCONS_00226123, TCONS_00017052
ATPase, V1/A1 complex, subunit E [PF01991]	2	TCONS_00148501, TCONS_00168253
Peptide methionine sulphoxide reductase MrsB [PF01641]	2	TCONS_00024115, TCONS_00052126
FLYWCH-type zinc finger-containing protein, N-terminal [PF15423]	2	TCONS_00087481, TCONS_00087492
Nop domain [PF01798]	2	TCONS_00144367, TCONS_00156313
Coatomer, gamma subunit, appendage, Ig-like subdomain [PF08752]	2	TCONS_00232820, TCONS_00176054
GATA-type transcription activator, N-terminal [PF05349]	2	TCONS_00234796, TCONS_00116026
Phosphoribosyltransferase C-terminal [PF08372]	2	TCONS_00206138, TCONS_00081313
Multicopper oxidase, type 1 [PF00394]	2	TCONS_00276925, TCONS_00184828
Ribonucleotide reductase small subunit [PF00268]	2	TCONS_00242567, TCONS_00137363
Protein of unknown function DUF1151 [PF06625]	2	TCONS_00182201, TCONS_00028039
Alpha-2-glucosyltransferase Alg10 [PF04922]	2	TCONS_00050034, TCONS_00050018
Diphthamide synthesis DPH1/DPH2 [PF01866]	2	TCONS_00003308, TCONS_00099244
Thrombospondin, C-terminal [PF05735]	2	TCONS_00018658, TCONS_00131754
Peptidase S10, serine carboxypeptidase [PF00450]	2	TCONS_00104245, TCONS_00228966
UvrD-like Helicase, ATP-binding domain [PF00580]	2	TCONS_00180257, TCONS_00023528
Domain of unknown function DUF4592 [PF15262]	2	TCONS_00189246, TCONS_00150679
Pentatricopeptide repeat [PF13812]	2	TCONS_00148427, TCONS_00231422
Alpha-amylase/branching enzyme, C-terminal all beta [PF02806]	2	TCONS_00005505, TCONS_00182701
tRNA/rRNA methyltransferase, SpoU type [PF00588]	2	TCONS_00102170, TCONS_00099165
MaoC-like domain [PF01575]	2	TCONS_00174355, TCONS_00200772
Serine-threonine protein phosphatase, N-terminal [PF16891]	2	TCONS_00044455, TCONS_00138050
Uracil-DNA glycosylase-like [PF03167]	2	TCONS_00053646, TCONS_00058584
CWC16 protein [PF04502]	2	TCONS_00120891, TCONS_00122250
Modifier of rudimentary, Modr [PF07200]	2	TCONS_00043128, TCONS_00234953
Thrombomodulin-like, EGF-like [PF09064]	2	TCONS_00159798, TCONS_00156943
Aminotransferase class IV [PF01063]	2	TCONS_00056853, TCONS_00134858
SAPAP family [PF03359]	2	TCONS_00074103, TCONS_00157545
Armet protein [PF10208]	2	TCONS_00173922, TCONS_00028075
RPGR-interacting protein 1, first C2 domain [PF11618]	2	TCONS_00096472, TCONS_00067594
Lysine-specific demethylase-like domain [PF08429]	2	TCONS_00020716, TCONS_00055313
Proteasome/cyclosome repeat [PF01851]	2	TCONS_00145790, TCONS_00178170
Ribosomal protein S27, mitochondrial [PF10037]	2	TCONS_00199539, TCONS_00205454
CDC50/LEM3 family [PF03381]	2	TCONS_00074337, TCONS_00218422
Arylesterase [PF01731]	2	TCONS_00231227, TCONS_00231203
Acyl transferase [PF00698]	2	TCONS_00114825, TCONS_00170595
Sialidases [PF13088]	2	TCONS_00216760, TCONS_00037524
CDC48, domain 2 [PF02933]	2	TCONS_00103360, TCONS_00249891
Prokineticin domain [PF06607]	2	TCONS_00182558, TCONS_00041388
TauD/TfdA-like domain [PF02668]	2	TCONS_00276959, TCONS_00033846
Ribosomal protein L14e domain [PF01929]	2	TCONS_00052028, TCONS_00172958
Nuclear receptor coactivator, CREB-bp-like, interlocking [PF09030]	2	TCONS_00094097, TCONS_00087755
Serum amyloid A protein [PF00277]	2	TCONS_00041734, TCONS_00033594
Domain of unknown function DUF3534 [PF12053]	2	TCONS_00028610, TCONS_00144516
Abl-interactor, homeo-domain homologous domain [PF07815]	2	TCONS_00028327, TCONS_00144467
Ribosomal protein S4/S9, N-terminal [PF00163]	2	TCONS_00085028, TCONS_00127653
WW domain-binding protein 1-like [PF11669]	2	TCONS_00026664, TCONS_00150238
Oxidoreductase, FAD-binding domain [PF00970]	2	TCONS_00213232, TCONS_00170541
Heat shock factor (HSF)-type, DNA-binding [PF00447]	2	TCONS_00239004, TCONS_00213983
TM2 domain [PF05154]	2	TCONS_00240570, TCONS_00015675
LPS-induced tumour necrosis factor alpha factor [PF10601]	2	TCONS_00094242, TCONS_00094569
Haem oxygenase-like [PF01126]	2	TCONS_00087789, TCONS_00166914
Gamma-secretase subunit Aph-1 [PF06105]	2	TCONS_00017924, TCONS_00079181
Protein of unknown function DUF3719 [PF12516]	2	TCONS_00192298, TCONS_00025394
Putative 5-3 exonuclease [PF03159]	2	TCONS_00156919, TCONS_00184636
Helically-extended SH3 domain [PF14603]	2	TCONS_00130002, TCONS_00204671
NEMP family [PF10225]	2	TCONS_00059184, TCONS_00153401
Sodium/sulphate symporter [PF00939]	2	TCONS_00232990, TCONS_00160947
SMARCC, SWIRM-associated domain [PF16498]	2	TCONS_00180943, TCONS_00058873
Purine-rich element binding protein family [PF04845]	2	TCONS_00229691, TCONS_00201710
Translation initiation factor IF- 2, domain 3 [PF11987]	2	TCONS_00148785, TCONS_00140788
Autophagy-related protein 9 [PF04109]	2	TCONS_00154556, TCONS_00233573
Rab15 effector [PF15208]	2	TCONS_00049777, TCONS_00057013
Domain of unknown function DUF1518 [PF07469]	2	TCONS_00241372, TCONS_00137684
Anthrax toxin receptor, extracellular [PF05587]	2	TCONS_00139484, TCONS_00194564
Methylthiotransferase, N-terminal [PF00919]	2	TCONS_00160085, TCONS_00210479
ADP-ribosylation factor-like 2-binding protein, domain [PF11527]	2	TCONS_00090704, TCONS_00139021
TNRC6, PABC binding domain [PF16608]	2	TCONS_00167430, TCONS_00088918
Glycosyl transferase, ALG6/ALG8 [PF03155]	2	TCONS_00045456, TCONS_00004295
Protein of unknown function DUF3715 [PF12509]	2	TCONS_00023515, TCONS_00182060
Family of FAM53 [PF15242]	2	TCONS_00031493, TCONS_00201475
SoHo domain [PF02208]	2	TCONS_00197259, TCONS_00030353
ATF7-interacting protein , protein binding domain [PF16788]	2	TCONS_00087998, TCONS_00049309
Methyltransferase domain [PF13847]	2	TCONS_00035563, TCONS_00225425
Lipoma HMGIC fusion partner-like protein [PF10242]	2	TCONS_00205676, TCONS_00065841
ATPase V1 complex, subunit S1 family [PF05827]	2	TCONS_00273057, TCONS_00200001
Repulsive guidance molecule, C-terminal [PF06534]	2	TCONS_00200384, TCONS_00086021
Ferlin, C-terminal domain [PF16165]	2	TCONS_00139660, TCONS_00140562
SAM-dependent methyltransferase TRM5/TYW2-type [PF02475]	2	TCONS_00074333, TCONS_00238347
Glycosyl transferase, family 6 [PF03414]	2	TCONS_00252065, TCONS_00252829
GC-rich sequence DNA-binding factor domain [PF07842]	2	TCONS_00149913, TCONS_00169087
Mediator complex, subunit Med13, N-terminal, metazoa/fungi [PF11597]	2	TCONS_00061568, TCONS_00112633
Carbohydrate kinase, FGGY, C-terminal [PF02782]	2	TCONS_00269944, TCONS_00004188
CD99 antigen-like protein 2 [PF12301]	2	TCONS_00269447, TCONS_00269435
NUDE protein, C-terminal [PF04880]	2	TCONS_00088294, TCONS_00100255
HIF-1 alpha, transactivation domain, C-terminal [PF08778]	2	TCONS_00138707, TCONS_00069559
Protein of unknown function DUF3512 [PF12024]	2	TCONS_00096386, TCONS_00203855
Methylated in normal thymocytes protein [PF15322]	2	TCONS_00018062, TCONS_00006935
MRVI1 [PF05781]	2	TCONS_00049616, TCONS_00041292
B9 domain [PF07162]	2	TCONS_00133580, TCONS_00112313
Vesicle transport v-SNARE, N-terminal [PF05008]	2	TCONS_00074570, TCONS_00026870
Adenylosuccinate synthetase [PF00709]	2	TCONS_00022356, TCONS_00071949
RHIM domain [PF12721]	2	TCONS_00129446, TCONS_00210054
Domain of unknown function DUF4525 [PF15027]	2	TCONS_00222522, TCONS_00142149
Glutamyl/glutaminyl-tRNA synthetase, class Ib, anti-codon binding domain [PF03950]	2	TCONS_00021418, TCONS_00181271
mRNA splicing factor Cwf21 domain [PF08312]	2	TCONS_00176733, TCONS_00224347
Membrane insertase OXA1/ALB3/YidC [PF02096]	2	TCONS_00194282, TCONS_00067795
Plasma membrane calcium transporting P-type ATPase, C-terminal [PF12424]	2	TCONS_00009661, TCONS_00060237
Transducer of regulated CREB activity, C-terminal [PF12886]	2	TCONS_00081063, TCONS_00018421
Peptidase M17, leucyl aminopeptidase, C-terminal [PF00883]	2	TCONS_00158556, TCONS_00188380
Ionotropic glutamate receptor [PF00060]	2	TCONS_00163925, TCONS_00213488
Translation initiation factor, beta propellor-like domain [PF08662]	2	TCONS_00176922, TCONS_00221793
Tctex-1 [PF03645]	2	TCONS_00004435, TCONS_00273910
TSG101 and ALIX binding domain of CEP55 [PF12180]	2	TCONS_00026131, TCONS_00192737
Interferon-related developmental regulator, N-terminal [PF05004]	2	TCONS_00181574, TCONS_00225969
Phenylalanyl-tRNA synthetase [PF01409]	2	TCONS_00130908, TCONS_00210171
NADH pyrophosphatase-like, N-terminal [PF09296]	2	TCONS_00206353, TCONS_00025382
Ion-transport regulator, FXYD motif [PF02038]	2	TCONS_00124095, TCONS_00124146
Rho GTPase-activating protein, FF domain [PF16512]	2	TCONS_00126275, TCONS_00068478
SOUL haem-binding protein [PF04832]	2	TCONS_00056446, TCONS_00214403
Domain of unknown function DUF89 [PF01937]	2	TCONS_00012068, TCONS_00214758
Domain of unknown function DUF4757 [PF15949]	2	TCONS_00064313, TCONS_00188900
Retinoic acid-induced protein 2/sine oculis-binding protein homologue [PF15279]	2	TCONS_00273640, TCONS_00213563
Nance-Horan syndrome protein family [PF15273]	2	TCONS_00220139, TCONS_00269704
Ubiquitin-activating enzyme E1, C-terminal [PF09358]	2	TCONS_00194115, TCONS_00181488
Vang-like protein [PF06638]	2	TCONS_00006166, TCONS_00007985
Hypoxia induced protein, domain [PF04588]	2	TCONS_00103167, TCONS_00203287
Methyltransferase, NNMT/PNMT/TEMT [PF01234]	2	TCONS_00102418, TCONS_00038804
Mrp/NBP35 ATP-binding protein [PF10609]	2	TCONS_00088028, TCONS_00068474
Matrilin, coiled-coil trimerisation domain [PF10393]	2	TCONS_00237792, TCONS_00147426
Protein ASX-like, PHD domain [PF13922]	2	TCONS_00147689, TCONS_00157216
RNA 3'-terminal phosphate cyclase, insert domain [PF05189]	2	TCONS_00244767, TCONS_00005446
Domain of unknown function DUF4195 [PF13836]	2	TCONS_00275942, TCONS_00083497
Formate-tetrahydrofolate ligase, FTHFS [PF01268]	2	TCONS_00069646, TCONS_00214733
Pseudouridine synthase II, N-terminal [PF01509]	2	TCONS_00026970, TCONS_00252519
CO dehydrogenase flavoprotein, C-terminal [PF03450]	2	TCONS_00144171, TCONS_00148002
PEA3-type ETS-domain transcription factor, N-terminal [PF04621]	2	TCONS_00111132, TCONS_00228479
FOXO protein, KIX-binding domain [PF16675]	2	TCONS_00065864, TCONS_00213600
Ribosomal protein L37/S30 [PF07147]	2	TCONS_00004039, TCONS_00198765
Domain of unknown function DUF3454, notch [PF11936]	2	TCONS_00017432, TCONS_00253071
FAD dependent oxidoreductase, central domain [PF16350]	2	TCONS_00091830, TCONS_00097873
Golgi pH regulator, conserved domain [PF12537]	2	TCONS_00006588, TCONS_00006426
Rho protein GDP-dissociation inhibitor [PF02115]	2	TCONS_00114629, TCONS_00056526
Intercellular adhesion molecule, N-terminal [PF03921]	2	TCONS_00121661, TCONS_00112884
Stathmin family [PF00836]	2	TCONS_00161593, TCONS_00013428
Nmi/IFP 35 domain, N-terminal [PF07334]	2	TCONS_00102945, TCONS_00152015
Tetratricopeptide repeat [PF13174]	2	TCONS_00052800, TCONS_00063046
Vinculin-binding site-containing domain [PF08913]	2	TCONS_00250002, TCONS_00079109
Copper type II, ascorbate-dependent monooxygenase, N-terminal [PF01082]	2	TCONS_00200426, TCONS_00219810
TMEM14 family [PF03647]	2	TCONS_00210262, TCONS_00212737
Dynein light chain, type 1/2 [PF01221]	2	TCONS_00104332, TCONS_00054248
Domain of unknown function DUF4515 [PF14988]	2	TCONS_00147911, TCONS_00070276
Pyrroline-5-carboxylate reductase, dimerisation domain [PF14748]	2	TCONS_00021682, TCONS_00243868
Glutamine-Leucine-Glutamine, QLQ [PF08880]	2	TCONS_00244716, TCONS_00121836
Paralemmin [PF03285]	2	TCONS_00005397, TCONS_00247129
RBM1CTR [PF08081]	2	TCONS_00276182, TCONS_00016277
Trafficking protein particle complex subunit 2 [PF04628]	2	TCONS_00273492, TCONS_00092808
Heavy metal-associated domain, HMA [PF00403]	2	TCONS_00271309, TCONS_00066327
Cytoplasmic FMR1-interacting [PF05994]	2	TCONS_00202678, TCONS_00081708
Mannose-6-phosphate receptor binding domain [PF13015]	2	TCONS_00121937, TCONS_00086980
Ku70/Ku80 beta-barrel domain [PF02735]	2	TCONS_00144895, TCONS_00167541
Exocyst complex component Sec3, PIP2-binding N-terminal domain [PF15277]	2	TCONS_00189227, TCONS_00073219
Ribonuclease III domain [PF00636]	2	TCONS_00204357, TCONS_00075888
C-terminal associated domain of TOPRIM [PF16898]	2	TCONS_00179955, TCONS_00110451
RNA 3'-terminal phosphate cyclase domain [PF01137]	2	TCONS_00244767, TCONS_00005446
Tantalus-like [PF15386]	2	TCONS_00089623, TCONS_00169581
Lanthionine synthetase C-like [PF05147]	2	TCONS_00223505, TCONS_00154193
Ergosterol biosynthesis ERG4/ERG24 [PF01222]	2	TCONS_00044796, TCONS_00021633
Histone chaperone ASF1-like [PF04729]	2	TCONS_00131075, TCONS_00213959
Coatomer subunit gamma, C-terminal [PF16381]	2	TCONS_00232820, TCONS_00176054
Lipid-binding serum glycoprotein, C-terminal [PF02886]	2	TCONS_00160861, TCONS_00090633
DOMON domain [PF03351]	2	TCONS_00016624, TCONS_00219810
Glycoside hydrolase, family 79 [PF03662]	2	TCONS_00194756, TCONS_00030588
CD34/Podocalyxin [PF06365]	2	TCONS_00175954, TCONS_00021092
cGMP-dependent protein kinase, interacting domain [PF15898]	2	TCONS_00009577, TCONS_00136208
Peptidase M41, FtsH extracellular [PF06480]	2	TCONS_00118064, TCONS_00092880
Myeloid leukemia factor [PF10248]	2	TCONS_00177165, TCONS_00055768
SLAIN motif-containing protein [PF15301]	2	TCONS_00064392, TCONS_00189013
Shisa family [PF13908]	2	TCONS_00181047, TCONS_00009506
Glycosyl hydrolase family 99 [PF16317]	2	TCONS_00002762, TCONS_00213432
Ribosomal protein S8e/ribosomal biogenesis NSA2 [PF01201]	2	TCONS_00003509, TCONS_00199661
Tumour protein p53-inducible nuclear protein [PF14839]	2	TCONS_00157344, TCONS_00242179
Ribosomal protein S19/S15 [PF00203]	2	TCONS_00120485, TCONS_00143153
26S proteasome regulatory subunit Rpn7/COP9 signalosome complex subunit 1 [PF10602]	2	TCONS_00182355, TCONS_00106502
Elongation factor 1 beta central acidic region, eukaryote [PF10587]	2	TCONS_00144562, TCONS_00122316
Extracellular sulfatase, C-terminal [PF12548]	2	TCONS_00237044, TCONS_00161008
Saposin B type, region 2 [PF03489]	2	TCONS_00029536, TCONS_00229250
tRNA-binding domain [PF01588]	2	TCONS_00014024, TCONS_00190530
Machado-Joseph disease protein MJD [PF02099]	2	TCONS_00170178, TCONS_00135296
RAVE complex protein Rav1 C-terminal [PF12234]	2	TCONS_00083239, TCONS_00200741
PSP, proline-rich [PF04046]	2	TCONS_00036370, TCONS_00062110
Dapper [PF15268]	2	TCONS_00220930, TCONS_00069391
N-acetylglucosaminyltransferase II [PF05060]	2	TCONS_00073752, TCONS_00068880
Actin interacting protein 3, C-terminal [PF03915]	2	TCONS_00024132, TCONS_00110159
Protein-arginine deiminase (PAD) N-terminal [PF08526]	2	TCONS_00012849, TCONS_00001360
Domain of unknown function DUF3498 [PF12004]	2	TCONS_00211838, TCONS_00247451
A-kinase anchoring protein 95 (AKAP95) [PF04988]	2	TCONS_00005107, TCONS_00131263
Peptidase C54 [PF03416]	2	TCONS_00121693, TCONS_00271831
Domain of unknown function DUF3585 [PF12130]	2	TCONS_00139204, TCONS_00168286
Sterol-sensing domain [PF12349]	2	TCONS_00118323, TCONS_00199674
Snapin/Pallidin/Snn1 [PF14712]	2	TCONS_00007168, TCONS_00078520
Insulin-induced protein family [PF07281]	2	TCONS_00227792, TCONS_00141604
Malic enzyme, N-terminal domain [PF00390]	2	TCONS_00218551, TCONS_00116796
NUC153 [PF08159]	2	TCONS_00147249, TCONS_00159544
Runt domain [PF00853]	2	TCONS_00212605, TCONS_00164233
Transketolase, C-terminal domain [PF02780]	2	TCONS_00213188, TCONS_00174384
Ribosomal protein L44e [PF00935]	2	TCONS_00073751, TCONS_00041596
Ctr copper transporter [PF04145]	2	TCONS_00247211, TCONS_00247214
CRAL/TRIO, N-terminal domain [PF03765]	2	TCONS_00087866, TCONS_00105835
Copine [PF07002]	2	TCONS_00237409, TCONS_00057264
Vacuolar sorting protein 39/Transforming growth factor beta receptor-associated domain 1 [PF10366]	2	TCONS_00082559, TCONS_00150918
GDP/GTP exchange factor Sec2, N-terminal [PF06428]	2	TCONS_00043327, TCONS_00052398
RNA polymerase Rpb2, domain 5 [PF04567]	2	TCONS_00053490, TCONS_00189297
Splicing factor 3B subunit 5/RDS3 complex subunit 10 [PF07189]	2	TCONS_00214548, TCONS_00220296
VASP tetramerisation [PF08776]	2	TCONS_00126077, TCONS_00021650
Ribosomal protein L15e [PF00827]	2	TCONS_00172330, TCONS_00210341
Prominin [PF05478]	2	TCONS_00193126, TCONS_00140468
E3 ubiquitin-protein ligase makorin 1, C-terminal [PF15815]	2	TCONS_00081748, TCONS_00270075
Platelet-derived growth factor, N-terminal [PF04692]	2	TCONS_00170243, TCONS_00227933
Glycosyl transferase, family 13 [PF03071]	2	TCONS_00209428, TCONS_00015001
Protein of unknown function DUF2365 [PF10157]	2	TCONS_00108006, TCONS_00100206
Ribosomal protein L5, C-terminal [PF00673]	2	TCONS_00025950, TCONS_00001645
UDP-glucose:Glycoprotein Glucosyltransferase [PF06427]	2	TCONS_00066747, TCONS_00141902
BNIP3 [PF06553]	2	TCONS_00031688, TCONS_00235600
HIN-200/IF120x [PF02760]	2	TCONS_00007873, TCONS_00007845
Vacuolar fusion protein MON1 [PF03164]	2	TCONS_00181557, TCONS_00092202
Synuclein [PF01387]	2	TCONS_00025886, TCONS_00195041
Tim10/DDP family zinc finger [PF02953]	2	TCONS_00142839, TCONS_00042906
Clusterin-like [PF01093]	2	TCONS_00240121, TCONS_00115337
Transducer of regulated CREB activity, middle domain [PF12885]	2	TCONS_00081063, TCONS_00123218
Peptidase M43, pregnancy-associated plasma-A [PF05572]	2	TCONS_00008850, TCONS_00247333
Raftlin family [PF15250]	2	TCONS_00153586, TCONS_00179766
Transcriptional coactivator/pterin dehydratase [PF01329]	2	TCONS_00201309, TCONS_00029525
TRAPP II complex, TRAPPC10 [PF12584]	2	TCONS_00163168, TCONS_00163489
Galactose-3-O-sulfotransferase [PF06990]	2	TCONS_00225345, TCONS_00231586
Tis11B-like protein, N-terminal [PF04553]	2	TCONS_00074626, TCONS_00148394
Acetyl-CoA carboxylase, central domain [PF08326]	2	TCONS_00053655, TCONS_00110054
N-CoR, GPS2-interacting domain [PF15784]	2	TCONS_00062323, TCONS_00108461
Protein of unknown function DUF544 [PF04424]	2	TCONS_00078981, TCONS_00018047
Endoplasmic reticulum oxidoreductin 1 [PF04137]	2	TCONS_00022178, TCONS_00073966
MiT/TFE transcription factors, C-terminal [PF11851]	2	TCONS_00174641, TCONS_00217563
Iodothyronine deiodinase [PF00837]	2	TCONS_00071568, TCONS_00075261
Mig-6 domain [PF11555]	2	TCONS_00012344, TCONS_00186617
Ribosomal protein S6e [PF01092]	2	TCONS_00249465, TCONS_00249469
RNA polymerase Rpb2, domain 4 [PF04566]	2	TCONS_00053490, TCONS_00189297
GHMP kinase, C-terminal domain [PF08544]	2	TCONS_00053713, TCONS_00078637
O-GlcNAc transferase, C-terminal [PF13844]	2	TCONS_00271154, TCONS_00274903
Mediator complex, subunit Med13 [PF06333]	2	TCONS_00061568, TCONS_00112633
EEIG1/EHBP1 N-terminal domain [PF10358]	2	TCONS_00139204, TCONS_00036219
Fascin domain [PF06268]	2	TCONS_00221968, TCONS_00226358
Class II aldolase/adducin N-terminal [PF00596]	2	TCONS_00187811, TCONS_00026773
Coactivator CBP, KIX domain [PF02172]	2	TCONS_00094097, TCONS_00167500
Transcriptional repressor p66, coiled-coil MBD2-interaction domain [PF16563]	2	TCONS_00123365, TCONS_00018400
Protein of unknown function DUF3583 [PF12126]	2	TCONS_00079842, TCONS_00000526
Cytochrome c oxidase subunit I [PF00115]	2	TCONS_00000025, TCONS_00011592
Bestrophin/UPF0187 [PF01062]	2	TCONS_00014843, TCONS_00035508
FIIND domain [PF13553]	2	TCONS_00107541, TCONS_00134700
Ku70/Ku80, N-terminal alpha/beta [PF03731]	2	TCONS_00144895, TCONS_00167541
Cryptochrome/DNA photolyase, FAD-binding domain [PF03441]	2	TCONS_00034474, TCONS_00060973
Metallo-beta-lactamase [PF16661]	2	TCONS_00240219, TCONS_00070937
NECAP-1, N-terminal [PF07933]	2	TCONS_00048886, TCONS_00001293
Potential DNA-binding domain [PF13891]	2	TCONS_00154012, TCONS_00057715
Aldehyde oxidase/xanthine dehydrogenase, a/b hammerhead [PF01315]	2	TCONS_00144171, TCONS_00148002
Bicaudal-D protein, microtubule-associated [PF09730]	2	TCONS_00049941, TCONS_00251146
tRNA-guanine(15) transglycosylase-like [PF01702]	2	TCONS_00121771, TCONS_00175470
HAD-like domain [PF08282]	2	TCONS_00107278, TCONS_00053758
HhH-GPD domain [PF00730]	2	TCONS_00014882, TCONS_00093687
RTP801-like [PF07809]	2	TCONS_00025346, TCONS_00195250
SRCR-like domain [PF15494]	2	TCONS_00164542, TCONS_00046878
UV radiation resistance protein/autophagy-related protein 14 [PF10186]	2	TCONS_00074114, TCONS_00037645
Small integral membrane protein 10 [PF15118]	2	TCONS_00049147, TCONS_00272382
Carbohydrate-binding WSC [PF01822]	2	TCONS_00099636, TCONS_00094919
Initiation factor 2B-related [PF01008]	2	TCONS_00062279, TCONS_00070346
tRNA intron endonuclease, catalytic domain-like [PF01974]	2	TCONS_00171862, TCONS_00127637
Pyrimidine 5'-nucleotidase, eukaryotic [PF05822]	2	TCONS_00229137, TCONS_00110714
Phosphatidylinositol N-acetylglucosaminyltransferase subunit C [PF06432]	2	TCONS_00019945, TCONS_00042088
Peptidase S9A, N-terminal domain [PF02897]	2	TCONS_00219009, TCONS_00148448
Cysteine/serine-rich nuclear protein, N-terminal domain [PF16019]	2	TCONS_00180437, TCONS_00058134
Regulator of nonsense-mediated decay, UPF3 [PF03467]	2	TCONS_00065130, TCONS_00275757
DTW [PF03942]	2	TCONS_00206659, TCONS_00078675
D-isomer specific 2-hydroxyacid dehydrogenase, catalytic domain [PF00389]	2	TCONS_00006297, TCONS_00192592
Domain of unknown function DUF4071 [PF13281]	2	TCONS_00013556, TCONS_00220089
Lysyl oxidase [PF01186]	2	TCONS_00149843, TCONS_00030551
Translation elongation factor EF1B, beta/delta subunit, guanine nucleotide exchange domain [PF00736]	2	TCONS_00144562, TCONS_00122316
HRDC domain [PF00570]	2	TCONS_00081084, TCONS_00235883
Sortilin, C-terminal [PF15901]	2	TCONS_00016866, TCONS_00039409
Ovarian carcinoma immunoreactive antigen [PF07051]	2	TCONS_00193818, TCONS_00189023
ATP-grasp fold, succinyl-CoA synthetase-type [PF08442]	2	TCONS_00066127, TCONS_00182434
Protein of unknown function DUF4584 [PF15223]	2	TCONS_00028246, TCONS_00110174
Beta-ketoacyl synthase, N-terminal [PF00109]	2	TCONS_00114825, TCONS_00172395
Thiamine pyrophosphate enzyme, C-terminal TPP-binding [PF02775]	2	TCONS_00131207, TCONS_00179714
Centrosomin, N-terminal motif 1 [PF07989]	2	TCONS_00017851, TCONS_00006308
Survival motor neuron [PF06003]	2	TCONS_00199481, TCONS_00199432
Caveolin [PF01146]	2	TCONS_00226063, TCONS_00226084
Ribosomal protein S18 [PF01084]	2	TCONS_00217757, TCONS_00211149
NDUFAF3/Mth938 domain-containing protein [PF04430]	2	TCONS_00037766, TCONS_00173617
Rabaptin, GTPase-Rab5 binding domain [PF09311]	2	TCONS_00099600, TCONS_00095643
EB1, C-terminal [PF03271]	2	TCONS_00157238, TCONS_00116386
Glyceraldehyde 3-phosphate dehydrogenase, NAD(P) binding domain [PF00044]	2	TCONS_00048530, TCONS_00078382
Molybdopterin dehydrogenase, FAD-binding [PF00941]	2	TCONS_00144171, TCONS_00148002
FOXP, coiled-coil domain [PF16159]	2	TCONS_00212206, TCONS_00182516
N-terminal acetyltransferase A, auxiliary subunit [PF12569]	2	TCONS_00063641, TCONS_00191169
UDPGP family [PF01704]	2	TCONS_00139302, TCONS_00008304
Rhomboid serine protease [PF12595]	2	TCONS_00093198, TCONS_00113975
Cdc6, C-terminal [PF09079]	2	TCONS_00015296, TCONS_00102566
Xylosyltransferase [PF12529]	2	TCONS_00103863, TCONS_00094881
Somatotropin hormone [PF00103]	2	TCONS_00104850, TCONS_00112851
GDP-fucose protein O-fucosyltransferase [PF10250]	2	TCONS_00164864, TCONS_00157196
Ninjurin [PF04923]	2	TCONS_00055329, TCONS_00251162
BolA protein [PF01722]	2	TCONS_00095848, TCONS_00006752
SS18 family [PF05030]	2	TCONS_00118416, TCONS_00173077
Acetylserotonin O-methyltransferase, dimerisation domain [PF16864]	2	TCONS_00273272, TCONS_00269412
Histone acetyltransferase Rtt109/CBP [PF08214]	2	TCONS_00094097, TCONS_00167500
Strawberry notch, helicase C domain [PF13871]	2	TCONS_00062261, TCONS_00128768
ChaC-like protein [PF04752]	2	TCONS_00077974, TCONS_00138893
Domain of unknown function DUF59 [PF01883]	2	TCONS_00083936, TCONS_00097085
Glucose-6-phosphate dehydrogenase, NAD-binding [PF00479]	2	TCONS_00276858, TCONS_00000678
Histone deacetylase interacting domain [PF08295]	2	TCONS_00122674, TCONS_00084937
Beta-propeller repeat TECPR [PF06462]	2	TCONS_00071663, TCONS_00231354
Peptidase S16, Lon C-terminal [PF05362]	2	TCONS_00090177, TCONS_00129517
KELK-motif containing domain [PF15796]	2	TCONS_00021742, TCONS_00076279
[truncated: 2,573 more rows]

## Sheet: SMART
Interpro scan ID	Number of sequences	Transcripts
Zinc finger, C2H2-like [SM00355]	566	TCONS_00229389, TCONS_00132829, TCONS_00274078, TCONS_00246961, TCONS_00244301, TCONS_00132823, TCONS_00185483, TCONS_00096763, TCONS_00097851, TCONS_00131981, TCONS_00223717, TCONS_00027514, TCONS_00128212, TCONS_00187415, TCONS_00128337, TCONS_00176651, TCONS_00013218, TCONS_00120712, TCONS_00166718, TCONS_00210893, TCONS_00132818, TCONS_00173127, TCONS_00173248, TCONS_00156802, TCONS_00223733,…
Protein kinase domain [SM00220]	238	TCONS_00031696, TCONS_00134334, TCONS_00217969, TCONS_00071227, TCONS_00230020, TCONS_00272325, TCONS_00087387, TCONS_00142507, TCONS_00129307, TCONS_00231114, TCONS_00093827, TCONS_00203422, TCONS_00143274, TCONS_00024907, TCONS_00066789, TCONS_00196822, TCONS_00151113, TCONS_00096775, TCONS_00275172, TCONS_00218822, TCONS_00131059, TCONS_00208670, TCONS_00133112, TCONS_00269730, TCONS_00101545,…
Krueppel-associated box [SM00349]	211	TCONS_00123554, TCONS_00246961, TCONS_00227403, TCONS_00131981, TCONS_00136632, TCONS_00187415, TCONS_00133365, TCONS_00125740, TCONS_00132150, TCONS_00013218, TCONS_00120712, TCONS_00210893, TCONS_00123426, TCONS_00124515, TCONS_00092858, TCONS_00203544, TCONS_00132818, TCONS_00173127, TCONS_00156802, TCONS_00223733, TCONS_00131968, TCONS_00136617, TCONS_00149250, TCONS_00135777, TCONS_00128440,…
Immunoglobulin subtype [SM00409]	205	TCONS_00084660, TCONS_00165872, TCONS_00009762, TCONS_00133917, TCONS_00019326, TCONS_00065469, TCONS_00019204, TCONS_00162242, TCONS_00047485, TCONS_00217842, TCONS_00127126, TCONS_00234983, TCONS_00083444, TCONS_00125623, TCONS_00125625, TCONS_00125867, TCONS_00159196, TCONS_00230800, TCONS_00209405, TCONS_00061654, TCONS_00046716, TCONS_00007912, TCONS_00000285, TCONS_00135531, TCONS_00127119,…
WD40 repeat [SM00320]	197	TCONS_00037434, TCONS_00250780, TCONS_00147762, TCONS_00143168, TCONS_00253130, TCONS_00125181, TCONS_00245625, TCONS_00181799, TCONS_00104121, TCONS_00109496, TCONS_00205609, TCONS_00109813, TCONS_00168477, TCONS_00225472, TCONS_00249785, TCONS_00010883, TCONS_00225117, TCONS_00026527, TCONS_00181784, TCONS_00151482, TCONS_00152212, TCONS_00120726, TCONS_00082588, TCONS_00122109, TCONS_00017007,…
Pleckstrin homology domain [SM00233]	179	TCONS_00171996, TCONS_00139464, TCONS_00144099, TCONS_00237728, TCONS_00106819, TCONS_00193786, TCONS_00114169, TCONS_00207750, TCONS_00061306, TCONS_00117318, TCONS_00154858, TCONS_00161028, TCONS_00275317, TCONS_00228860, TCONS_00202294, TCONS_00035763, TCONS_00166212, TCONS_00012262, TCONS_00013230, TCONS_00205560, TCONS_00175829, TCONS_00148281, TCONS_00110896, TCONS_00022331, TCONS_00048464,…
Ankyrin repeat [SM00248]	143	TCONS_00138095, TCONS_00123314, TCONS_00275564, TCONS_00130408, TCONS_00198435, TCONS_00044921, TCONS_00146393, TCONS_00134206, TCONS_00046154, TCONS_00073488, TCONS_00157734, TCONS_00107198, TCONS_00132391, TCONS_00029257, TCONS_00216910, TCONS_00273539, TCONS_00071906, TCONS_00124878, TCONS_00194488, TCONS_00120972, TCONS_00148689, TCONS_00100569, TCONS_00143797, TCONS_00253240, TCONS_00017432,…
RNA recognition motif domain [SM00360]	137	TCONS_00120169, TCONS_00121013, TCONS_00272297, TCONS_00026818, TCONS_00038244, TCONS_00001238, TCONS_00024914, TCONS_00072440, TCONS_00102066, TCONS_00201649, TCONS_00251749, TCONS_00044379, TCONS_00172452, TCONS_00029130, TCONS_00103713, TCONS_00275952, TCONS_00271479, TCONS_00143394, TCONS_00232668, TCONS_00271099, TCONS_00014166, TCONS_00170530, TCONS_00114054, TCONS_00221793, TCONS_00051199,…
Zinc finger, RING-type [SM00184]	136	TCONS_00037156, TCONS_00038367, TCONS_00225585, TCONS_00173536, TCONS_00087813, TCONS_00171870, TCONS_00191520, TCONS_00224371, TCONS_00275047, TCONS_00057843, TCONS_00196816, TCONS_00039172, TCONS_00240102, TCONS_00032938, TCONS_00220325, TCONS_00159351, TCONS_00125862, TCONS_00210379, TCONS_00179241, TCONS_00149813, TCONS_00044017, TCONS_00191898, TCONS_00245223, TCONS_00209524, TCONS_00240566,…
SH3 domain [SM00326]	133	TCONS_00009882, TCONS_00013583, TCONS_00165599, TCONS_00193786, TCONS_00069824, TCONS_00139104, TCONS_00196816, TCONS_00023943, TCONS_00134206, TCONS_00181155, TCONS_00106261, TCONS_00162511, TCONS_00124375, TCONS_00275317, TCONS_00219982, TCONS_00163449, TCONS_00111180, TCONS_00117680, TCONS_00228860, TCONS_00248298, TCONS_00030353, TCONS_00039442, TCONS_00129250, TCONS_00157618, TCONS_00030622,…
Immunoglobulin subtype 2 [SM00408]	120	TCONS_00084660, TCONS_00009762, TCONS_00133917, TCONS_00065469, TCONS_00019204, TCONS_00162242, TCONS_00048606, TCONS_00047485, TCONS_00217842, TCONS_00133882, TCONS_00127126, TCONS_00234983, TCONS_00047082, TCONS_00015913, TCONS_00083444, TCONS_00125468, TCONS_00125625, TCONS_00125867, TCONS_00017319, TCONS_00209405, TCONS_00061654, TCONS_00047408, TCONS_00046716, TCONS_00007912, TCONS_00133986,…
BTB/POZ domain [SM00225]	113	TCONS_00092327, TCONS_00111973, TCONS_00167010, TCONS_00125181, TCONS_00212032, TCONS_00075788, TCONS_00047642, TCONS_00156645, TCONS_00130373, TCONS_00135266, TCONS_00176651, TCONS_00066164, TCONS_00250135, TCONS_00101378, TCONS_00128978, TCONS_00193553, TCONS_00219191, TCONS_00123201, TCONS_00174578, TCONS_00253001, TCONS_00007355, TCONS_00273793, TCONS_00037788, TCONS_00099774, TCONS_00194928,…
EGF-like domain [SM00181]	105	TCONS_00171910, TCONS_00208603, TCONS_00174105, TCONS_00009128, TCONS_00133359, TCONS_00074980, TCONS_00182760, TCONS_00235276, TCONS_00077969, TCONS_00125586, TCONS_00219344, TCONS_00216910, TCONS_00198600, TCONS_00152566, TCONS_00017432, TCONS_00016062, TCONS_00156410, TCONS_00022177, TCONS_00191939, TCONS_00076468, TCONS_00159802, TCONS_00251732, TCONS_00028150, TCONS_00125216, TCONS_00148839,…
PDZ domain [SM00228]	101	TCONS_00224096, TCONS_00069824, TCONS_00050093, TCONS_00188114, TCONS_00249313, TCONS_00190836, TCONS_00152163, TCONS_00161028, TCONS_00250539, TCONS_00132430, TCONS_00029894, TCONS_00105334, TCONS_00270545, TCONS_00276888, TCONS_00006094, TCONS_00111180, TCONS_00201084, TCONS_00059634, TCONS_00186798, TCONS_00028279, TCONS_00027224, TCONS_00160100, TCONS_00198334, TCONS_00004240, TCONS_00060052,…
Leucine-rich repeat, typical subtype [SM00369]	91	TCONS_00005081, TCONS_00193266, TCONS_00208603, TCONS_00010553, TCONS_00203679, TCONS_00009566, TCONS_00112100, TCONS_00003977, TCONS_00050052, TCONS_00057516, TCONS_00084734, TCONS_00213205, TCONS_00005086, TCONS_00060261, TCONS_00275678, TCONS_00037707, TCONS_00205324, TCONS_00021519, TCONS_00194520, TCONS_00117168, TCONS_00009654, TCONS_00063832, TCONS_00225679, TCONS_00041906, TCONS_00181791,…
AAA+ ATPase domain [SM00382]	91	TCONS_00088028, TCONS_00170143, TCONS_00044921, TCONS_00016531, TCONS_00042544, TCONS_00113233, TCONS_00030121, TCONS_00225747, TCONS_00217919, TCONS_00092880, TCONS_00220379, TCONS_00065509, TCONS_00054132, TCONS_00162997, TCONS_00216990, TCONS_00126558, TCONS_00009482, TCONS_00147519, TCONS_00028361, TCONS_00021917, TCONS_00151958, TCONS_00205401, TCONS_00233635, TCONS_00275054, TCONS_00084052,…
Tetratricopeptide repeat [SM00028]	80	TCONS_00202740, TCONS_00061222, TCONS_00063641, TCONS_00169157, TCONS_00191169, TCONS_00138771, TCONS_00079752, TCONS_00207397, TCONS_00112583, TCONS_00138214, TCONS_00182891, TCONS_00226875, TCONS_00021966, TCONS_00151193, TCONS_00160775, TCONS_00035569, TCONS_00141138, TCONS_00153091, TCONS_00153092, TCONS_00100520, TCONS_00239559, TCONS_00189274, TCONS_00034274, TCONS_00036411, TCONS_00249383,…
Fibronectin type III [SM00060]	79	TCONS_00059782, TCONS_00204642, TCONS_00009762, TCONS_00216829, TCONS_00205055, TCONS_00183661, TCONS_00047485, TCONS_00039409, TCONS_00083444, TCONS_00143519, TCONS_00049343, TCONS_00081384, TCONS_00233335, TCONS_00154709, TCONS_00204510, TCONS_00174814, TCONS_00122312, TCONS_00227133, TCONS_00105617, TCONS_00063878, TCONS_00078052, TCONS_00174412, TCONS_00215947, TCONS_00047408, TCONS_00221875,…
EGF-like calcium-binding domain [SM00179]	76	TCONS_00205897, TCONS_00171910, TCONS_00251671, TCONS_00208603, TCONS_00009202, TCONS_00042425, TCONS_00121172, TCONS_00170745, TCONS_00244744, TCONS_00074980, TCONS_00182760, TCONS_00235276, TCONS_00077969, TCONS_00083009, TCONS_00159798, TCONS_00125586, TCONS_00167845, TCONS_00216910, TCONS_00041185, TCONS_00141296, TCONS_00197317, TCONS_00121861, TCONS_00198600, TCONS_00044215, TCONS_00152566,…
Helicase, C-terminal [SM00490]	74	TCONS_00229664, TCONS_00193305, TCONS_00038525, TCONS_00196778, TCONS_00097416, TCONS_00057760, TCONS_00131100, TCONS_00025177, TCONS_00075822, TCONS_00054689, TCONS_00236768, TCONS_00270103, TCONS_00061472, TCONS_00082473, TCONS_00205006, TCONS_00062544, TCONS_00196785, TCONS_00068844, TCONS_00141572, TCONS_00194766, TCONS_00123241, TCONS_00209003, TCONS_00173927, TCONS_00275095, TCONS_00110775,…
SH2 domain [SM00252]	72	TCONS_00013583, TCONS_00165599, TCONS_00193786, TCONS_00113670, TCONS_00094544, TCONS_00123074, TCONS_00244784, TCONS_00131586, TCONS_00269641, TCONS_00275317, TCONS_00250978, TCONS_00080256, TCONS_00014988, TCONS_00176450, TCONS_00117680, TCONS_00229792, TCONS_00248298, TCONS_00114137, TCONS_00146022, TCONS_00157779, TCONS_00129250, TCONS_00117328, TCONS_00157618, TCONS_00246513, TCONS_00053845,…
Helicase superfamily 1/2, ATP-binding domain [SM00487]	70	TCONS_00149824, TCONS_00229664, TCONS_00193305, TCONS_00038525, TCONS_00196778, TCONS_00097416, TCONS_00006219, TCONS_00057760, TCONS_00025177, TCONS_00220325, TCONS_00075822, TCONS_00236768, TCONS_00270103, TCONS_00061472, TCONS_00082473, TCONS_00062544, TCONS_00196785, TCONS_00068844, TCONS_00141572, TCONS_00173927, TCONS_00275095, TCONS_00110775, TCONS_00025169, TCONS_00137515, TCONS_00152370,…
EF-hand domain [SM00054]	66	TCONS_00230973, TCONS_00016777, TCONS_00082282, TCONS_00147566, TCONS_00276496, TCONS_00018279, TCONS_00078461, TCONS_00131388, TCONS_00162511, TCONS_00181831, TCONS_00137564, TCONS_00013815, TCONS_00089563, TCONS_00124851, TCONS_00126753, TCONS_00212556, TCONS_00210571, TCONS_00217641, TCONS_00187491, TCONS_00186081, TCONS_00229992, TCONS_00018326, TCONS_00226449, TCONS_00148560, TCONS_00002816,…
C2 domain [SM00239]	65	TCONS_00031250, TCONS_00086962, TCONS_00041613, TCONS_00139660, TCONS_00144099, TCONS_00237409, TCONS_00106819, TCONS_00032543, TCONS_00200080, TCONS_00247451, TCONS_00008876, TCONS_00091795, TCONS_00116983, TCONS_00113754, TCONS_00040329, TCONS_00172090, TCONS_00153495, TCONS_00030239, TCONS_00188309, TCONS_00067170, TCONS_00270026, TCONS_00088872, TCONS_00014567, TCONS_00189394, TCONS_00206138,…
Zinc finger, PHD-type [SM00249]	62	TCONS_00020716, TCONS_00042349, TCONS_00171557, TCONS_00057843, TCONS_00212909, TCONS_00073443, TCONS_00220325, TCONS_00045388, TCONS_00233131, TCONS_00230380, TCONS_00041068, TCONS_00107717, TCONS_00211821, TCONS_00170791, TCONS_00160979, TCONS_00161507, TCONS_00083442, TCONS_00201240, TCONS_00233718, TCONS_00274488, TCONS_00170496, TCONS_00018762, TCONS_00055313, TCONS_00240497, TCONS_00003235,…
Sterile alpha motif domain [SM00454]	54	TCONS_00163650, TCONS_00269716, TCONS_00024958, TCONS_00001088, TCONS_00058726, TCONS_00157854, TCONS_00214174, TCONS_00181951, TCONS_00027110, TCONS_00033106, TCONS_00272248, TCONS_00032810, TCONS_00233335, TCONS_00154709, TCONS_00227133, TCONS_00113681, TCONS_00124919, TCONS_00037021, TCONS_00048982, TCONS_00069142, TCONS_00131054, TCONS_00135331, TCONS_00152212, TCONS_00088168, TCONS_00251455,…
Dbl homology (DH) domain [SM00325]	52	TCONS_00064612, TCONS_00171996, TCONS_00276176, TCONS_00106819, TCONS_00197789, TCONS_00051812, TCONS_00161028, TCONS_00177545, TCONS_00100242, TCONS_00138444, TCONS_00249986, TCONS_00012262, TCONS_00175829, TCONS_00148281, TCONS_00048464, TCONS_00030622, TCONS_00001370, TCONS_00010833, TCONS_00163979, TCONS_00199946, TCONS_00234517, TCONS_00121154, TCONS_00091337, TCONS_00274696, TCONS_00064910,…
Homeobox domain [SM00389]	51	TCONS_00082240, TCONS_00195644, TCONS_00252088, TCONS_00039338, TCONS_00151908, TCONS_00247654, TCONS_00051183, TCONS_00008639, TCONS_00097851, TCONS_00111853, TCONS_00133686, TCONS_00026106, TCONS_00160654, TCONS_00238267, TCONS_00096490, TCONS_00187974, TCONS_00024323, TCONS_00228928, TCONS_00223092, TCONS_00009019, TCONS_00198806, TCONS_00203187, TCONS_00149804, TCONS_00101148, TCONS_00058153,…
Immunoglobulin V-set domain [SM00406]	51	TCONS_00175713, TCONS_00009202, TCONS_00144494, TCONS_00165872, TCONS_00006210, TCONS_00065469, TCONS_00006214, TCONS_00048606, TCONS_00229304, TCONS_00076712, TCONS_00047160, TCONS_00227080, TCONS_00017319, TCONS_00046919, TCONS_00205887, TCONS_00061654, TCONS_00095204, TCONS_00150301, TCONS_00008528, TCONS_00070166, TCONS_00076750, TCONS_00011808, TCONS_00003111, TCONS_00047139, TCONS_00080886,…
[truncated: 848 more rows]
