# Supplementary material for: Transcriptome profile of the human placenta
Source: Funct Integr Genomics. 2017 Mar 1;17(5):551–63. doi: 10.1007/s10142-017-0555-y (PMC5561170; doi:10.1007/s10142-017-0555-y)
Supplement: Supplementary file 2 — Direct Gene Ontology (GO) categorization of placental genes to biological process, cellular component and molecular function (XLSX 1061 kb) [file 10142_2017_555_MOESM2_ESM.xlsx]

## Sheet: biological process
GO	Number of sequences	Transcripts
transcription, DNA-templated	1211	TCONS_00037558, TCONS_00173015, TCONS_00246961, TCONS_00114046, TCONS_00220571, TCONS_00185483, TCONS_00096763, TCONS_00128692, TCONS_00027514, TCONS_00268998, TCONS_00126275, TCONS_00128212, TCONS_00183059, TCONS_00230380, TCONS_00240180, TCONS_00001360, TCONS_00171087, TCONS_00024240, TCONS_00120712, TCONS_00041823, TCONS_00118653, TCONS_00173248, TCONS_00253001, TCONS_00049309, TCONS_00039960,…
regulation of transcription, DNA-templated	799	TCONS_00156919, TCONS_00114046, TCONS_00220571, TCONS_00207599, TCONS_00185483, TCONS_00209534, TCONS_00096763, TCONS_00002458, TCONS_00027514, TCONS_00268998, TCONS_00187415, TCONS_00183059, TCONS_00240180, TCONS_00001360, TCONS_00171087, TCONS_00120712, TCONS_00196389, TCONS_00173248, TCONS_00175665, TCONS_00118416, TCONS_00039960, TCONS_00096775, TCONS_00187406, TCONS_00002467, TCONS_00069142,…
positive regulation of transcription from RNA polymerase II promoter	618	TCONS_00082240, TCONS_00229389, TCONS_00217281, TCONS_00199648, TCONS_00229385, TCONS_00173015, TCONS_00184397, TCONS_00244784, TCONS_00160183, TCONS_00058134, TCONS_00208203, TCONS_00220211, TCONS_00047485, TCONS_00050400, TCONS_00107872, TCONS_00108840, TCONS_00128692, TCONS_00026548, TCONS_00102180, TCONS_00074734, TCONS_00127001, TCONS_00128212, TCONS_00049546, TCONS_00241273, TCONS_00161266,…
innate immune response	559	TCONS_00229268, TCONS_00013583, TCONS_00014311, TCONS_00173015, TCONS_00132703, TCONS_00154858, TCONS_00108840, TCONS_00001360, TCONS_00060340, TCONS_00129307, TCONS_00159196, TCONS_00014204, TCONS_00117680, TCONS_00211509, TCONS_00190960, TCONS_00138246, TCONS_00060208, TCONS_00088918, TCONS_00026527, TCONS_00187650, TCONS_00207589, TCONS_00148281, TCONS_00070372, TCONS_00029923, TCONS_00094120,…
negative regulation of transcription from RNA polymerase II promoter	522	TCONS_00082240, TCONS_00229389, TCONS_00061545, TCONS_00173015, TCONS_00070138, TCONS_00246961, TCONS_00191801, TCONS_00003418, TCONS_00001238, TCONS_00026419, TCONS_00097851, TCONS_00107872, TCONS_00108840, TCONS_00069391, TCONS_00126275, TCONS_00127001, TCONS_00198563, TCONS_00212830, TCONS_00210893, TCONS_00041823, TCONS_00012385, TCONS_00036338, TCONS_00253240, TCONS_00049309, TCONS_00151355,…
oxidation-reduction process	381	TCONS_00236917, TCONS_00253015, TCONS_00196930, TCONS_00014678, TCONS_00210409, TCONS_00170541, TCONS_00043313, TCONS_00142078, TCONS_00148178, TCONS_00191920, TCONS_00114046, TCONS_00086609, TCONS_00045858, TCONS_00097972, TCONS_00179123, TCONS_00237452, TCONS_00026421, TCONS_00054569, TCONS_00101530, TCONS_00083204, TCONS_00000392, TCONS_00215788, TCONS_00219225, TCONS_00016605, TCONS_00145219,…
positive regulation of GTPase activity	371	TCONS_00036102, TCONS_00171996, TCONS_00057164, TCONS_00058010, TCONS_00009882, TCONS_00139464, TCONS_00175556, TCONS_00052398, TCONS_00202345, TCONS_00161028, TCONS_00126275, TCONS_00132391, TCONS_00089560, TCONS_00126951, TCONS_00044892, TCONS_00239754, TCONS_00252155, TCONS_00043327, TCONS_00150949, TCONS_00113085, TCONS_00016982, TCONS_00121141, TCONS_00098838, TCONS_00007599, TCONS_00138246,…
small molecule metabolic process	358	TCONS_00124768, TCONS_00201253, TCONS_00231469, TCONS_00195720, TCONS_00202461, TCONS_00090544, TCONS_00169559, TCONS_00012496, TCONS_00193423, TCONS_00096529, TCONS_00000704, TCONS_00018112, TCONS_00093375, TCONS_00160183, TCONS_00099479, TCONS_00156487, TCONS_00179123, TCONS_00235276, TCONS_00137049, TCONS_00235038, TCONS_00041266, TCONS_00210534, TCONS_00025450, TCONS_00216875, TCONS_00014204,…
small GTPase mediated signal transduction	355	TCONS_00058010, TCONS_00009882, TCONS_00148975, TCONS_00010872, TCONS_00139464, TCONS_00175556, TCONS_00173015, TCONS_00115379, TCONS_00179916, TCONS_00056076, TCONS_00045064, TCONS_00099479, TCONS_00126275, TCONS_00087387, TCONS_00219466, TCONS_00062086, TCONS_00093827, TCONS_00102989, TCONS_00007232, TCONS_00041940, TCONS_00066424, TCONS_00175788, TCONS_00121141, TCONS_00122352, TCONS_00228064,…
post-translational protein modification	353	TCONS_00201253, TCONS_00195720, TCONS_00246160, TCONS_00203437, TCONS_00143168, TCONS_00079510, TCONS_00186574, TCONS_00063607, TCONS_00053366, TCONS_00138930, TCONS_00184397, TCONS_00099244, TCONS_00177979, TCONS_00072440, TCONS_00079993, TCONS_00074058, TCONS_00179123, TCONS_00182760, TCONS_00004750, TCONS_00042112, TCONS_00043444, TCONS_00029257, TCONS_00181679, TCONS_00025450, TCONS_00144367,…
axon guidance	342	TCONS_00124768, TCONS_00084781, TCONS_00009882, TCONS_00204886, TCONS_00229389, TCONS_00009762, TCONS_00033874, TCONS_00193423, TCONS_00132703, TCONS_00014550, TCONS_00138930, TCONS_00244784, TCONS_00167494, TCONS_00154858, TCONS_00046154, TCONS_00126275, TCONS_00021650, TCONS_00161266, TCONS_00029257, TCONS_00146427, TCONS_00129307, TCONS_00014204, TCONS_00117680, TCONS_00230800, TCONS_00150949,…
viral process	340	TCONS_00124768, TCONS_00037434, TCONS_00087258, TCONS_00229268, TCONS_00144494, TCONS_00085756, TCONS_00143168, TCONS_00193423, TCONS_00187301, TCONS_00205055, TCONS_00249313, TCONS_00052270, TCONS_00001238, TCONS_00138812, TCONS_00167494, TCONS_00225589, TCONS_00027876, TCONS_00246837, TCONS_00028963, TCONS_00031688, TCONS_00069035, TCONS_00014204, TCONS_00144246, TCONS_00253005, TCONS_00035125,…
apoptotic process	329	TCONS_00124768, TCONS_00229268, TCONS_00103703, TCONS_00018358, TCONS_00193423, TCONS_00140451, TCONS_00143288, TCONS_00252042, TCONS_00138016, TCONS_00206383, TCONS_00006930, TCONS_00058134, TCONS_00134206, TCONS_00162911, TCONS_00124894, TCONS_00176531, TCONS_00014204, TCONS_00148721, TCONS_00024902, TCONS_00096658, TCONS_00245068, TCONS_00151113, TCONS_00020427, TCONS_00046716, TCONS_00096775,…
protein transport	316	TCONS_00010872, TCONS_00142992, TCONS_00070138, TCONS_00079752, TCONS_00063607, TCONS_00093012, TCONS_00023707, TCONS_00045064, TCONS_00069272, TCONS_00136874, TCONS_00132391, TCONS_00240060, TCONS_00126951, TCONS_00181679, TCONS_00214459, TCONS_00219466, TCONS_00089323, TCONS_00252155, TCONS_00041940, TCONS_00043327, TCONS_00226681, TCONS_00139333, TCONS_00195739, TCONS_00224943, TCONS_00116910,…
metabolic process	306	TCONS_00193661, TCONS_00057281, TCONS_00173256, TCONS_00064939, TCONS_00030121, TCONS_00098945, TCONS_00064815, TCONS_00016173, TCONS_00016295, TCONS_00229702, TCONS_00136989, TCONS_00092293, TCONS_00027635, TCONS_00233094, TCONS_00063170, TCONS_00216990, TCONS_00224803, TCONS_00188986, TCONS_00157335, TCONS_00241393, TCONS_00050408, TCONS_00052708, TCONS_00211189, TCONS_00064127, TCONS_00233635,…
signal transduction	300	TCONS_00138016, TCONS_00228977, TCONS_00111214, TCONS_00108962, TCONS_00023951, TCONS_00029257, TCONS_00021092, TCONS_00163449, TCONS_00125867, TCONS_00195851, TCONS_00024902, TCONS_00062508, TCONS_00070001, TCONS_00075025, TCONS_00096413, TCONS_00188981, TCONS_00072542, TCONS_00217613, TCONS_00099922, TCONS_00134445, TCONS_00251619, TCONS_00028279, TCONS_00223969, TCONS_00040065, TCONS_00107407,…
neurotrophin TRK receptor signaling pathway	294	TCONS_00124768, TCONS_00204886, TCONS_00144494, TCONS_00193423, TCONS_00000704, TCONS_00138930, TCONS_00244784, TCONS_00052270, TCONS_00167494, TCONS_00154858, TCONS_00108840, TCONS_00102180, TCONS_00087387, TCONS_00129307, TCONS_00014204, TCONS_00093827, TCONS_00016866, TCONS_00190960, TCONS_00148721, TCONS_00191256, TCONS_00079181, TCONS_00007599, TCONS_00138246, TCONS_00012262, TCONS_00060208,…
transcription from RNA polymerase II promoter	289	TCONS_00082240, TCONS_00226551, TCONS_00124527, TCONS_00229389, TCONS_00121373, TCONS_00184397, TCONS_00189288, TCONS_00058134, TCONS_00097851, TCONS_00108840, TCONS_00187415, TCONS_00241273, TCONS_00106429, TCONS_00166718, TCONS_00010883, TCONS_00115024, TCONS_00007355, TCONS_00091525, TCONS_00055313, TCONS_00243441, TCONS_00162252, TCONS_00096413, TCONS_00070372, TCONS_00098159, TCONS_00002227,…
negative regulation of apoptotic process	268	TCONS_00124768, TCONS_00229389, TCONS_00009641, TCONS_00193423, TCONS_00061545, TCONS_00162485, TCONS_00228618, TCONS_00025208, TCONS_00205055, TCONS_00161390, TCONS_00220211, TCONS_00102180, TCONS_00042112, TCONS_00031688, TCONS_00105698, TCONS_00081384, TCONS_00107756, TCONS_00014204, TCONS_00125846, TCONS_00204510, TCONS_00195851, TCONS_00191376, TCONS_00123444, TCONS_00148721, TCONS_00171741,…
negative regulation of cell proliferation	268	TCONS_00204886, TCONS_00229389, TCONS_00014678, TCONS_00130408, TCONS_00009641, TCONS_00229385, TCONS_00173015, TCONS_00148178, TCONS_00006930, TCONS_00244784, TCONS_00006018, TCONS_00045858, TCONS_00160061, TCONS_00189288, TCONS_00026419, TCONS_00221301, TCONS_00053238, TCONS_00234184, TCONS_00163323, TCONS_00228051, TCONS_00181679, TCONS_00105334, TCONS_00100569, TCONS_00124518, TCONS_00150949,…
cell division	260	TCONS_00087258, TCONS_00037558, TCONS_00115379, TCONS_00146550, TCONS_00055782, TCONS_00161390, TCONS_00071227, TCONS_00065111, TCONS_00083323, TCONS_00140328, TCONS_00016848, TCONS_00082473, TCONS_00211189, TCONS_00231114, TCONS_00017956, TCONS_00228064, TCONS_00196822, TCONS_00057733, TCONS_00151113, TCONS_00020667, TCONS_00220224, TCONS_00180210, TCONS_00217613, TCONS_00151362, TCONS_00199300,…
epidermal growth factor receptor signaling pathway	249	TCONS_00124768, TCONS_00204886, TCONS_00144494, TCONS_00193423, TCONS_00000704, TCONS_00138930, TCONS_00244784, TCONS_00023943, TCONS_00052270, TCONS_00167494, TCONS_00154858, TCONS_00108840, TCONS_00087387, TCONS_00129307, TCONS_00014204, TCONS_00093827, TCONS_00150949, TCONS_00190960, TCONS_00148721, TCONS_00191256, TCONS_00007599, TCONS_00138246, TCONS_00060208, TCONS_00077680, TCONS_00088918,…
cell proliferation	249	TCONS_00087258, TCONS_00009882, TCONS_00060214, TCONS_00019326, TCONS_00173256, TCONS_00099244, TCONS_00160061, TCONS_00003658, TCONS_00220211, TCONS_00179129, TCONS_00124894, TCONS_00041823, TCONS_00062863, TCONS_00143274, TCONS_00007232, TCONS_00113085, TCONS_00191256, TCONS_00062864, TCONS_00152566, TCONS_00151113, TCONS_00201367, TCONS_00202575, TCONS_00108611, TCONS_00030468, TCONS_00133112,…
positive regulation of cell proliferation	242	TCONS_00204642, TCONS_00085756, TCONS_00203679, TCONS_00057843, TCONS_00244784, TCONS_00052270, TCONS_00073404, TCONS_00133485, TCONS_00163323, TCONS_00051859, TCONS_00081384, TCONS_00107756, TCONS_00253005, TCONS_00191376, TCONS_00200393, TCONS_00194520, TCONS_00253001, TCONS_00242231, TCONS_00183050, TCONS_00134445, TCONS_00055668, TCONS_00186798, TCONS_00030588, TCONS_00152333, TCONS_00241261,…
Fc-epsilon receptor signaling pathway	240	TCONS_00124768, TCONS_00204886, TCONS_00144494, TCONS_00193423, TCONS_00193786, TCONS_00014311, TCONS_00000704, TCONS_00138930, TCONS_00244784, TCONS_00052270, TCONS_00167494, TCONS_00154858, TCONS_00108840, TCONS_00087387, TCONS_00060340, TCONS_00129307, TCONS_00014204, TCONS_00093827, TCONS_00190960, TCONS_00148721, TCONS_00191256, TCONS_00091525, TCONS_00007599, TCONS_00138246, TCONS_00060208,…
protein ubiquitination	233	TCONS_00087258, TCONS_00184390, TCONS_00171870, TCONS_00224371, TCONS_00253130, TCONS_00050093, TCONS_00196816, TCONS_00055782, TCONS_00073641, TCONS_00212395, TCONS_00241279, TCONS_00245625, TCONS_00218933, TCONS_00217605, TCONS_00166835, TCONS_00142742, TCONS_00155272, TCONS_00273539, TCONS_00160859, TCONS_00120972, TCONS_00123201, TCONS_00174578, TCONS_00249785, TCONS_00036456, TCONS_00171741,…
proteolysis	225	TCONS_00170423, TCONS_00056193, TCONS_00210768, TCONS_00187301, TCONS_00114602, TCONS_00208203, TCONS_00137844, TCONS_00235276, TCONS_00032533, TCONS_00104245, TCONS_00083440, TCONS_00147997, TCONS_00211509, TCONS_00195614, TCONS_00009534, TCONS_00171741, TCONS_00244097, TCONS_00084090, TCONS_00160195, TCONS_00228989, TCONS_00035480, TCONS_00092056, TCONS_00158556, TCONS_00155046, TCONS_00191939,…
insulin receptor signaling pathway	225	TCONS_00124768, TCONS_00102736, TCONS_00204886, TCONS_00193423, TCONS_00138930, TCONS_00244784, TCONS_00167494, TCONS_00154858, TCONS_00044892, TCONS_00087387, TCONS_00081384, TCONS_00129307, TCONS_00014204, TCONS_00093827, TCONS_00190960, TCONS_00148721, TCONS_00191256, TCONS_00007599, TCONS_00138246, TCONS_00030353, TCONS_00060208, TCONS_00077680, TCONS_00187650, TCONS_00207589, TCONS_00148281,…
intracellular signal transduction	217	TCONS_00193786, TCONS_00031696, TCONS_00070138, TCONS_00132703, TCONS_00074058, TCONS_00161028, TCONS_00217969, TCONS_00155272, TCONS_00273539, TCONS_00160859, TCONS_00168477, TCONS_00038993, TCONS_00095448, TCONS_00055795, TCONS_00093265, TCONS_00189399, TCONS_00052161, TCONS_00075810, TCONS_00155046, TCONS_00180332, TCONS_00129894, TCONS_00010634, TCONS_00201395, TCONS_00021742, TCONS_00224356,…
fibroblast growth factor receptor signaling pathway	214	TCONS_00124768, TCONS_00144494, TCONS_00193423, TCONS_00000704, TCONS_00186332, TCONS_00138930, TCONS_00244784, TCONS_00052270, TCONS_00167494, TCONS_00154858, TCONS_00108840, TCONS_00087387, TCONS_00129307, TCONS_00014204, TCONS_00093827, TCONS_00190960, TCONS_00148721, TCONS_00191256, TCONS_00007599, TCONS_00138246, TCONS_00060208, TCONS_00077680, TCONS_00088918, TCONS_00207589, TCONS_00148281,…
response to drug	212	TCONS_00148975, TCONS_00033874, TCONS_00229385, TCONS_00173015, TCONS_00052270, TCONS_00160061, TCONS_00186570, TCONS_00045064, TCONS_00113869, TCONS_00163323, TCONS_00102500, TCONS_00189274, TCONS_00230800, TCONS_00060208, TCONS_00227536, TCONS_00054340, TCONS_00070372, TCONS_00154990, TCONS_00179596, TCONS_00108611, TCONS_00155285, TCONS_00026773, TCONS_00161158, TCONS_00241261, TCONS_00199300,…
vascular endothelial growth factor receptor signaling pathway	211	TCONS_00124768, TCONS_00204886, TCONS_00229268, TCONS_00193423, TCONS_00138930, TCONS_00244784, TCONS_00081708, TCONS_00167494, TCONS_00154858, TCONS_00087387, TCONS_00105698, TCONS_00129307, TCONS_00014204, TCONS_00093827, TCONS_00035003, TCONS_00150949, TCONS_00190960, TCONS_00148721, TCONS_00007599, TCONS_00138246, TCONS_00060208, TCONS_00077680, TCONS_00187650, TCONS_00207589, TCONS_00148281,…
multicellular organism development	210	TCONS_00204407, TCONS_00096769, TCONS_00217969, TCONS_00044653, TCONS_00083444, TCONS_00017939, TCONS_00253128, TCONS_00016866, TCONS_00168233, TCONS_00007355, TCONS_00190964, TCONS_00222763, TCONS_00030468, TCONS_00238770, TCONS_00176762, TCONS_00165998, TCONS_00103964, TCONS_00168904, TCONS_00062411, TCONS_00252147, TCONS_00147669, TCONS_00250089, TCONS_00163431, TCONS_00192359, TCONS_00228153,…
transcription initiation from RNA polymerase II promoter	207	TCONS_00217281, TCONS_00249552, TCONS_00063849, TCONS_00225587, TCONS_00160183, TCONS_00218933, TCONS_00127001, TCONS_00217605, TCONS_00044892, TCONS_00102500, TCONS_00196389, TCONS_00061533, TCONS_00175665, TCONS_00007599, TCONS_00057733, TCONS_00051072, TCONS_00242469, TCONS_00076902, TCONS_00054698, TCONS_00223969, TCONS_00172281, TCONS_00083795, TCONS_00087157, TCONS_00124307, TCONS_00200064,…
protein N-linked glycosylation via asparagine	203	TCONS_00201253, TCONS_00203437, TCONS_00143168, TCONS_00063607, TCONS_00138930, TCONS_00079993, TCONS_00074058, TCONS_00004750, TCONS_00042112, TCONS_00043444, TCONS_00029257, TCONS_00181679, TCONS_00025450, TCONS_00252398, TCONS_00001807, TCONS_00224943, TCONS_00097623, TCONS_00059356, TCONS_00073752, TCONS_00216760, TCONS_00081137, TCONS_00010634, TCONS_00107527, TCONS_00164789, TCONS_00009095,…
cell adhesion	202	TCONS_00085756, TCONS_00008317, TCONS_00249313, TCONS_00047485, TCONS_00109378, TCONS_00102180, TCONS_00250539, TCONS_00127126, TCONS_00163323, TCONS_00219344, TCONS_00251624, TCONS_00199772, TCONS_00064127, TCONS_00246155, TCONS_00201367, TCONS_00183050, TCONS_00243686, TCONS_00245977, TCONS_00135531, TCONS_00002342, TCONS_00068733, TCONS_00198334, TCONS_00127119, TCONS_00049672, TCONS_00146217,…
protein phosphorylation	199	TCONS_00124406, TCONS_00000704, TCONS_00191801, TCONS_00217969, TCONS_00230020, TCONS_00063298, TCONS_00217168, TCONS_00231114, TCONS_00203422, TCONS_00024907, TCONS_00175788, TCONS_00057733, TCONS_00219908, TCONS_00151113, TCONS_00096775, TCONS_00206256, TCONS_00075025, TCONS_00054340, TCONS_00152573, TCONS_00251619, TCONS_00181665, TCONS_00083554, TCONS_00192592, TCONS_00191021, TCONS_00201395,…
inflammatory response	199	TCONS_00084781, TCONS_00191241, TCONS_00056193, TCONS_00009641, TCONS_00000704, TCONS_00045858, TCONS_00208203, TCONS_00137602, TCONS_00105698, TCONS_00021519, TCONS_00171745, TCONS_00247485, TCONS_00017279, TCONS_00091525, TCONS_00245068, TCONS_00185230, TCONS_00054340, TCONS_00070372, TCONS_00155285, TCONS_00183962, TCONS_00241261, TCONS_00176762, TCONS_00173371, TCONS_00233524, TCONS_00237445,…
blood coagulation	198	TCONS_00058010, TCONS_00056193, TCONS_00013583, TCONS_00173256, TCONS_00162242, TCONS_00244784, TCONS_00026545, TCONS_00108962, TCONS_00072797, TCONS_00042112, TCONS_00012926, TCONS_00106429, TCONS_00117680, TCONS_00195851, TCONS_00024907, TCONS_00041940, TCONS_00165761, TCONS_00040730, TCONS_00245068, TCONS_00183050, TCONS_00131059, TCONS_00197125, TCONS_00143706, TCONS_00239867, TCONS_00017127,…
cell differentiation	191	TCONS_00170941, TCONS_00207514, TCONS_00013583, TCONS_00065469, TCONS_00193786, TCONS_00140451, TCONS_00231507, TCONS_00020951, TCONS_00096369, TCONS_00019160, TCONS_00025178, TCONS_00051338, TCONS_00024401, TCONS_00181951, TCONS_00044379, TCONS_00228051, TCONS_00044653, TCONS_00133083, TCONS_00140204, TCONS_00044252, TCONS_00160856, TCONS_00019738, TCONS_00121423, TCONS_00010482, TCONS_00143274,…
G-protein coupled receptor signaling pathway	187	TCONS_00064534, TCONS_00086962, TCONS_00090824, TCONS_00139581, TCONS_00041018, TCONS_00171117, TCONS_00193266, TCONS_00233889, TCONS_00139585, TCONS_00146311, TCONS_00244784, TCONS_00039850, TCONS_00095037, TCONS_00155949, TCONS_00217842, TCONS_00153250, TCONS_00161028, TCONS_00134453, TCONS_00234983, TCONS_00041266, TCONS_00102861, TCONS_00102101, TCONS_00252956, TCONS_00016108, TCONS_00168477,…
spermatogenesis	187	TCONS_00007064, TCONS_00058010, TCONS_00038367, TCONS_00156919, TCONS_00060299, TCONS_00038882, TCONS_00065509, TCONS_00193948, TCONS_00128692, TCONS_00218535, TCONS_00025299, TCONS_00024401, TCONS_00181951, TCONS_00131583, TCONS_00050529, TCONS_00044653, TCONS_00133083, TCONS_00142507, TCONS_00253646, TCONS_00160856, TCONS_00166718, TCONS_00179241, TCONS_00172557, TCONS_00066424, TCONS_00172674,…
positive regulation of transcription, DNA-templated	186	TCONS_00231986, TCONS_00251993, TCONS_00175713, TCONS_00226035, TCONS_00061545, TCONS_00070138, TCONS_00079510, TCONS_00061947, TCONS_00063849, TCONS_00130922, TCONS_00001238, TCONS_00096369, TCONS_00026419, TCONS_00097851, TCONS_00161424, TCONS_00030512, TCONS_00233131, TCONS_00133486, TCONS_00140204, TCONS_00041021, TCONS_00024240, TCONS_00163449, TCONS_00060186, TCONS_00210893, TCONS_00016848,…
mitotic nuclear division	185	TCONS_00087258, TCONS_00204006, TCONS_00037558, TCONS_00093899, TCONS_00173256, TCONS_00253130, TCONS_00179879, TCONS_00146550, TCONS_00184397, TCONS_00055782, TCONS_00203396, TCONS_00182004, TCONS_00241279, TCONS_00238387, TCONS_00208040, TCONS_00071227, TCONS_00026023, TCONS_00083323, TCONS_00140328, TCONS_00252678, TCONS_00062086, TCONS_00017956, TCONS_00035520, TCONS_00087309, TCONS_00228064,…
negative regulation of transcription, DNA-templated	182	TCONS_00020716, TCONS_00123435, TCONS_00144895, TCONS_00226035, TCONS_00167257, TCONS_00110480, TCONS_00051463, TCONS_00180190, TCONS_00096369, TCONS_00193948, TCONS_00151073, TCONS_00032938, TCONS_00221931, TCONS_00157854, TCONS_00024401, TCONS_00181951, TCONS_00075427, TCONS_00125740, TCONS_00140204, TCONS_00176651, TCONS_00198203, TCONS_00044252, TCONS_00166718, TCONS_00123426, TCONS_00125846,…
transmembrane transport	180	TCONS_00005280, TCONS_00246682, TCONS_00273267, TCONS_00248067, TCONS_00140451, TCONS_00113233, TCONS_00085919, TCONS_00090263, TCONS_00099368, TCONS_00247019, TCONS_00247926, TCONS_00239079, TCONS_00177221, TCONS_00126272, TCONS_00162997, TCONS_00216990, TCONS_00141138, TCONS_00069952, TCONS_00070417, TCONS_00126555, TCONS_00236367, TCONS_00215423, TCONS_00184828, TCONS_00021917, TCONS_00037543,…
angiogenesis	179	TCONS_00090824, TCONS_00144532, TCONS_00170941, TCONS_00204886, TCONS_00207514, TCONS_00085756, TCONS_00065469, TCONS_00146311, TCONS_00139984, TCONS_00001759, TCONS_00148178, TCONS_00015122, TCONS_00180190, TCONS_00186570, TCONS_00225587, TCONS_00070495, TCONS_00051338, TCONS_00058649, TCONS_00163323, TCONS_00082115, TCONS_00234227, TCONS_00199772, TCONS_00214730, TCONS_00030071, TCONS_00121423,…
Ras protein signal transduction	176	TCONS_00124768, TCONS_00123314, TCONS_00204886, TCONS_00107906, TCONS_00165599, TCONS_00193423, TCONS_00138930, TCONS_00225747, TCONS_00244784, TCONS_00026813, TCONS_00167494, TCONS_00154858, TCONS_00072951, TCONS_00133086, TCONS_00129307, TCONS_00056907, TCONS_00014204, TCONS_00083161, TCONS_00195219, TCONS_00190960, TCONS_00148721, TCONS_00168754, TCONS_00007599, TCONS_00138246, TCONS_00009934,…
in utero embryonic development	173	TCONS_00229389, TCONS_00107906, TCONS_00037317, TCONS_00061545, TCONS_00173015, TCONS_00057843, TCONS_00228618, TCONS_00153253, TCONS_00108566, TCONS_00098791, TCONS_00250539, TCONS_00130373, TCONS_00131583, TCONS_00032138, TCONS_00002051, TCONS_00106429, TCONS_00044255, TCONS_00250652, TCONS_00041546, TCONS_00191376, TCONS_00215708, TCONS_00045107, TCONS_00204758, TCONS_00017432, TCONS_00015133,…
activation of MAPKK activity	165	TCONS_00124768, TCONS_00204886, TCONS_00009641, TCONS_00065469, TCONS_00165599, TCONS_00193423, TCONS_00070138, TCONS_00138930, TCONS_00225747, TCONS_00244784, TCONS_00026813, TCONS_00167494, TCONS_00154858, TCONS_00072951, TCONS_00133086, TCONS_00129307, TCONS_00056907, TCONS_00014204, TCONS_00143274, TCONS_00195219, TCONS_00190960, TCONS_00148721, TCONS_00168754, TCONS_00007599, TCONS_00138246,…
positive regulation of apoptotic process	162	TCONS_00065864, TCONS_00106819, TCONS_00070138, TCONS_00148178, TCONS_00006018, TCONS_00045858, TCONS_00222232, TCONS_00248108, TCONS_00240102, TCONS_00153250, TCONS_00108566, TCONS_00102180, TCONS_00162511, TCONS_00220848, TCONS_00161266, TCONS_00137684, TCONS_00180504, TCONS_00004473, TCONS_00044255, TCONS_00252678, TCONS_00163449, TCONS_00042073, TCONS_00143274, TCONS_00195851, TCONS_00235418,…
translational initiation	161	TCONS_00139184, TCONS_00252201, TCONS_00148217, TCONS_00037558, TCONS_00176922, TCONS_00101408, TCONS_00248469, TCONS_00093653, TCONS_00123030, TCONS_00157449, TCONS_00242239, TCONS_00052028, TCONS_00241030, TCONS_00144927, TCONS_00159112, TCONS_00172330, TCONS_00071749, TCONS_00125503, TCONS_00140844, TCONS_00232048, TCONS_00055150, TCONS_00143153, TCONS_00200393, TCONS_00007232, TCONS_00034554,…
regulation of transcription from RNA polymerase II promoter	160	TCONS_00079071, TCONS_00110480, TCONS_00164388, TCONS_00139500, TCONS_00063849, TCONS_00130922, TCONS_00112783, TCONS_00180190, TCONS_00158815, TCONS_00217605, TCONS_00022069, TCONS_00088872, TCONS_00002171, TCONS_00235711, TCONS_00193031, TCONS_00058143, TCONS_00082196, TCONS_00057691, TCONS_00188062, TCONS_00202053, TCONS_00173127, TCONS_00065216, TCONS_00122352, TCONS_00208396, TCONS_00090395,…
platelet activation	160	TCONS_00019849, TCONS_00033594, TCONS_00000704, TCONS_00248502, TCONS_00058775, TCONS_00225587, TCONS_00055540, TCONS_00056076, TCONS_00046154, TCONS_00079904, TCONS_00182760, TCONS_00187932, TCONS_00029536, TCONS_00034956, TCONS_00087387, TCONS_00088872, TCONS_00093827, TCONS_00171346, TCONS_00090715, TCONS_00174339, TCONS_00019853, TCONS_00063678, TCONS_00168754, TCONS_00226449, TCONS_00208278,…
MAPK cascade	155	TCONS_00124768, TCONS_00193423, TCONS_00061947, TCONS_00138930, TCONS_00225747, TCONS_00244784, TCONS_00026813, TCONS_00167494, TCONS_00154858, TCONS_00045343, TCONS_00072951, TCONS_00133086, TCONS_00056907, TCONS_00014204, TCONS_00195219, TCONS_00190960, TCONS_00148721, TCONS_00007599, TCONS_00138246, TCONS_00148560, TCONS_00077680, TCONS_00187650, TCONS_00207589, TCONS_00148281, TCONS_00134446,…
cellular protein metabolic process	151	TCONS_00007462, TCONS_00033594, TCONS_00085756, TCONS_00199648, TCONS_00046825, TCONS_00182891, TCONS_00023707, TCONS_00042906, TCONS_00113599, TCONS_00020836, TCONS_00127004, TCONS_00146708, TCONS_00105698, TCONS_00008271, TCONS_00167267, TCONS_00168233, TCONS_00011059, TCONS_00226681, TCONS_00149011, TCONS_00093023, TCONS_00201367, TCONS_00171748, TCONS_00154352, TCONS_00098322, TCONS_00177052,…
nuclear-transcribed mRNA catabolic process, nonsense-mediated decay	150	TCONS_00139184, TCONS_00252201, TCONS_00148217, TCONS_00037558, TCONS_00101408, TCONS_00248469, TCONS_00093653, TCONS_00123030, TCONS_00157449, TCONS_00246837, TCONS_00242239, TCONS_00052028, TCONS_00241030, TCONS_00144927, TCONS_00159112, TCONS_00172330, TCONS_00125503, TCONS_00140844, TCONS_00055150, TCONS_00143153, TCONS_00200393, TCONS_00007232, TCONS_00034554, TCONS_00246155, TCONS_00205847,…
viral transcription	147	TCONS_00139184, TCONS_00252201, TCONS_00148217, TCONS_00037558, TCONS_00101408, TCONS_00248067, TCONS_00248469, TCONS_00093653, TCONS_00123030, TCONS_00157449, TCONS_00242239, TCONS_00052028, TCONS_00241030, TCONS_00141138, TCONS_00144927, TCONS_00159112, TCONS_00172330, TCONS_00125503, TCONS_00140844, TCONS_00055150, TCONS_00143153, TCONS_00200393, TCONS_00007232, TCONS_00034554, TCONS_00246155,…
mitotic anaphase	145	TCONS_00124768, TCONS_00148975, TCONS_00019967, TCONS_00193423, TCONS_00115379, TCONS_00179879, TCONS_00184397, TCONS_00225747, TCONS_00026816, TCONS_00072951, TCONS_00071227, TCONS_00179404, TCONS_00141138, TCONS_00212676, TCONS_00140328, TCONS_00062086, TCONS_00014204, TCONS_00035520, TCONS_00007232, TCONS_00041940, TCONS_00148721, TCONS_00014840, TCONS_00193555, TCONS_00228064, TCONS_00151113,…
SRP-dependent cotranslational protein targeting to membrane	138	TCONS_00139184, TCONS_00252201, TCONS_00148217, TCONS_00037558, TCONS_00101408, TCONS_00248469, TCONS_00093653, TCONS_00123030, TCONS_00157449, TCONS_00185119, TCONS_00242239, TCONS_00113869, TCONS_00052028, TCONS_00241030, TCONS_00144927, TCONS_00159112, TCONS_00172330, TCONS_00125503, TCONS_00140844, TCONS_00055150, TCONS_00189274, TCONS_00143153, TCONS_00200393, TCONS_00007232, TCONS_00034554,…
translational elongation	137	TCONS_00139184, TCONS_00252201, TCONS_00148217, TCONS_00037558, TCONS_00101408, TCONS_00149544, TCONS_00248469, TCONS_00093653, TCONS_00123030, TCONS_00157449, TCONS_00242239, TCONS_00052028, TCONS_00241030, TCONS_00144927, TCONS_00159112, TCONS_00172330, TCONS_00218376, TCONS_00125503, TCONS_00140844, TCONS_00055150, TCONS_00143153, TCONS_00200393, TCONS_00007232, TCONS_00034554, TCONS_00246155,…
cell cycle	134	TCONS_00171117, TCONS_00224655, TCONS_00240736, TCONS_00205571, TCONS_00223448, TCONS_00074698, TCONS_00247529, TCONS_00269686, TCONS_00027351, TCONS_00124894, TCONS_00062243, TCONS_00105852, TCONS_00253005, TCONS_00235418, TCONS_00140166, TCONS_00192502, TCONS_00168754, TCONS_00057733, TCONS_00090310, TCONS_00123042, TCONS_00157618, TCONS_00096386, TCONS_00109026, TCONS_00217613, TCONS_00076468,…
carbohydrate metabolic process	132	TCONS_00168741, TCONS_00194756, TCONS_00248067, TCONS_00041774, TCONS_00240456, TCONS_00053878, TCONS_00025333, TCONS_00213881, TCONS_00137602, TCONS_00141138, TCONS_00231594, TCONS_00146427, TCONS_00205688, TCONS_00151517, TCONS_00117289, TCONS_00009654, TCONS_00108294, TCONS_00021911, TCONS_00154595, TCONS_00056757, TCONS_00030588, TCONS_00233641, TCONS_00176762, TCONS_00159882, TCONS_00047373,…
positive regulation of I-kappaB kinase/NF-kappaB signaling	132	TCONS_00038367, TCONS_00018358, TCONS_00173015, TCONS_00167091, TCONS_00192737, TCONS_00095037, TCONS_00111214, TCONS_00003667, TCONS_00233094, TCONS_00047521, TCONS_00030633, TCONS_00046312, TCONS_00030872, TCONS_00088872, TCONS_00252678, TCONS_00060340, TCONS_00144246, TCONS_00248298, TCONS_00012262, TCONS_00092177, TCONS_00154990, TCONS_00218822, TCONS_00072707, TCONS_00237445, TCONS_00104776,…
intracellular protein transport	131	TCONS_00201253, TCONS_00110083, TCONS_00146311, TCONS_00023943, TCONS_00039172, TCONS_00113599, TCONS_00225589, TCONS_00189682, TCONS_00077965, TCONS_00051217, TCONS_00079228, TCONS_00129026, TCONS_00220607, TCONS_00250539, TCONS_00179404, TCONS_00027110, TCONS_00102861, TCONS_00176013, TCONS_00213488, TCONS_00025450, TCONS_00106701, TCONS_00062508, TCONS_00207464, TCONS_00074570, TCONS_00225873,…
chemical synaptic transmission	131	TCONS_00109090, TCONS_00013189, TCONS_00173015, TCONS_00186332, TCONS_00052270, TCONS_00090263, TCONS_00050367, TCONS_00053878, TCONS_00108324, TCONS_00097340, TCONS_00220848, TCONS_00201923, TCONS_00135266, TCONS_00041266, TCONS_00217440, TCONS_00082115, TCONS_00087387, TCONS_00088872, TCONS_00016108, TCONS_00093827, TCONS_00225472, TCONS_00038113, TCONS_00205725, TCONS_00168754, TCONS_00224942,…
mRNA splicing, via spliceosome	128	TCONS_00220296, TCONS_00001238, TCONS_00155704, TCONS_00072440, TCONS_00071197, TCONS_00157058, TCONS_00086290, TCONS_00043202, TCONS_00196542, TCONS_00070937, TCONS_00216754, TCONS_00091925, TCONS_00143394, TCONS_00165366, TCONS_00013630, TCONS_00114054, TCONS_00149258, TCONS_00186042, TCONS_00173924, TCONS_00228744, TCONS_00002864, TCONS_00157068, TCONS_00212042, TCONS_00051101, TCONS_00157745,…
selenocysteine metabolic process	124	TCONS_00139184, TCONS_00252201, TCONS_00148217, TCONS_00037558, TCONS_00101408, TCONS_00248469, TCONS_00093653, TCONS_00123030, TCONS_00157449, TCONS_00242239, TCONS_00052028, TCONS_00241030, TCONS_00144927, TCONS_00159112, TCONS_00172330, TCONS_00125503, TCONS_00140844, TCONS_00055150, TCONS_00143153, TCONS_00200393, TCONS_00007232, TCONS_00034554, TCONS_00246155, TCONS_00205847, TCONS_00001645,…
G2/M transition of mitotic cell cycle	124	TCONS_00251993, TCONS_00093899, TCONS_00143168, TCONS_00249552, TCONS_00246203, TCONS_00248901, TCONS_00004473, TCONS_00230660, TCONS_00083323, TCONS_00060186, TCONS_00088478, TCONS_00211189, TCONS_00017956, TCONS_00088997, TCONS_00118097, TCONS_00024989, TCONS_00026527, TCONS_00220224, TCONS_00156772, TCONS_00067086, TCONS_00131059, TCONS_00151362, TCONS_00071611, TCONS_00214062, TCONS_00199300,…
extracellular matrix organization	123	TCONS_00089832, TCONS_00171910, TCONS_00218092, TCONS_00198832, TCONS_00091992, TCONS_00162242, TCONS_00039850, TCONS_00114602, TCONS_00225587, TCONS_00055540, TCONS_00137602, TCONS_00220607, TCONS_00058649, TCONS_00245508, TCONS_00161266, TCONS_00183731, TCONS_00219344, TCONS_00125846, TCONS_00172557, TCONS_00089846, TCONS_00105617, TCONS_00190960, TCONS_00198600, TCONS_00121661, TCONS_00186287,…
aging	122	TCONS_00191241, TCONS_00175713, TCONS_00037317, TCONS_00063206, TCONS_00160061, TCONS_00186570, TCONS_00240456, TCONS_00046154, TCONS_00072276, TCONS_00183458, TCONS_00201527, TCONS_00034956, TCONS_00045103, TCONS_00184828, TCONS_00090715, TCONS_00191376, TCONS_00038113, TCONS_00247485, TCONS_00020427, TCONS_00114217, TCONS_00070372, TCONS_00200308, TCONS_00107645, TCONS_00164823, TCONS_00166847,…
brain development	122	TCONS_00251993, TCONS_00106819, TCONS_00147885, TCONS_00017420, TCONS_00038486, TCONS_00038882, TCONS_00039454, TCONS_00160061, TCONS_00177979, TCONS_00186570, TCONS_00160183, TCONS_00173814, TCONS_00097851, TCONS_00099368, TCONS_00182129, TCONS_00198563, TCONS_00174872, TCONS_00004351, TCONS_00025290, TCONS_00103310, TCONS_00105698, TCONS_00081384, TCONS_00102500, TCONS_00178153, TCONS_00035003,…
positive regulation of cell migration	121	TCONS_00036620, TCONS_00084781, TCONS_00193661, TCONS_00013583, TCONS_00065469, TCONS_00000704, TCONS_00244784, TCONS_00154858, TCONS_00045343, TCONS_00128212, TCONS_00058649, TCONS_00163323, TCONS_00047082, TCONS_00105698, TCONS_00081384, TCONS_00235711, TCONS_00128615, TCONS_00230800, TCONS_00035763, TCONS_00175788, TCONS_00141495, TCONS_00168754, TCONS_00028559, TCONS_00114727, TCONS_00225909,…
G1/S transition of mitotic cell cycle	121	TCONS_00124768, TCONS_00130408, TCONS_00036987, TCONS_00093899, TCONS_00193423, TCONS_00229385, TCONS_00225747, TCONS_00073763, TCONS_00072951, TCONS_00021892, TCONS_00065078, TCONS_00236520, TCONS_00231114, TCONS_00014204, TCONS_00013599, TCONS_00038476, TCONS_00175943, TCONS_00215708, TCONS_00028559, TCONS_00182355, TCONS_00161435, TCONS_00199300, TCONS_00180976, TCONS_00104813, TCONS_00156250,…
translational termination	120	TCONS_00139184, TCONS_00252201, TCONS_00148217, TCONS_00037558, TCONS_00101408, TCONS_00248469, TCONS_00093653, TCONS_00123030, TCONS_00157449, TCONS_00242239, TCONS_00052028, TCONS_00241030, TCONS_00144927, TCONS_00159112, TCONS_00172330, TCONS_00125503, TCONS_00140844, TCONS_00055150, TCONS_00143153, TCONS_00200393, TCONS_00007232, TCONS_00034554, TCONS_00246155, TCONS_00205847, TCONS_00001645,…
tumor necrosis factor-mediated signaling pathway	120	TCONS_00124768, TCONS_00038367, TCONS_00086448, TCONS_00193423, TCONS_00014311, TCONS_00252042, TCONS_00225747, TCONS_00244784, TCONS_00108840, TCONS_00216598, TCONS_00106145, TCONS_00030633, TCONS_00251905, TCONS_00072951, TCONS_00011678, TCONS_00014204, TCONS_00032013, TCONS_00148721, TCONS_00090310, TCONS_00026527, TCONS_00153417, TCONS_00182355, TCONS_00218822, TCONS_00094242, TCONS_00161435,…
response to lipopolysaccharide	119	TCONS_00226551, TCONS_00204886, TCONS_00008671, TCONS_00018358, TCONS_00106819, TCONS_00020836, TCONS_00032938, TCONS_00047521, TCONS_00182760, TCONS_00030633, TCONS_00046312, TCONS_00011678, TCONS_00144762, TCONS_00191376, TCONS_00019853, TCONS_00208278, TCONS_00009934, TCONS_00052161, TCONS_00054340, TCONS_00070372, TCONS_00182516, TCONS_00148114, TCONS_00197129, TCONS_00016551, TCONS_00074084,…
immune response	118	TCONS_00084781, TCONS_00191241, TCONS_00216598, TCONS_00074058, TCONS_00054721, TCONS_00251905, TCONS_00089563, TCONS_00214219, TCONS_00011678, TCONS_00081384, TCONS_00101378, TCONS_00140965, TCONS_00230800, TCONS_00215390, TCONS_00084090, TCONS_00095204, TCONS_00205560, TCONS_00203383, TCONS_00089291, TCONS_00175270, TCONS_00244802, TCONS_00251619, TCONS_00244807, TCONS_00002342, TCONS_00140951,…
negative regulation of canonical Wnt signaling pathway	118	TCONS_00124768, TCONS_00176409, TCONS_00229389, TCONS_00065864, TCONS_00193423, TCONS_00225747, TCONS_00167494, TCONS_00108840, TCONS_00183458, TCONS_00153250, TCONS_00069391, TCONS_00072951, TCONS_00208040, TCONS_00014204, TCONS_00035003, TCONS_00113085, TCONS_00148721, TCONS_00041388, TCONS_00090310, TCONS_00191535, TCONS_00184260, TCONS_00182355, TCONS_00161435, TCONS_00156533, TCONS_00157984,…
stimulatory C-type lectin receptor signaling pathway	117	TCONS_00124768, TCONS_00086448, TCONS_00193423, TCONS_00014311, TCONS_00225747, TCONS_00045343, TCONS_00073488, TCONS_00030633, TCONS_00072951, TCONS_00087387, TCONS_00060340, TCONS_00056907, TCONS_00014204, TCONS_00093827, TCONS_00171346, TCONS_00032013, TCONS_00148721, TCONS_00091525, TCONS_00148560, TCONS_00026527, TCONS_00157618, TCONS_00134446, TCONS_00182355, TCONS_00218822, TCONS_00105189,…
response to hypoxia	117	TCONS_00226551, TCONS_00040448, TCONS_00009641, TCONS_00198832, TCONS_00065469, TCONS_00113994, TCONS_00045858, TCONS_00093375, TCONS_00045343, TCONS_00046312, TCONS_00102861, TCONS_00045103, TCONS_00088872, TCONS_00124810, TCONS_00121423, TCONS_00171346, TCONS_00087789, TCONS_00090715, TCONS_00191376, TCONS_00091525, TCONS_00013072, TCONS_00109542, TCONS_00152333, TCONS_00156533, TCONS_00179513,…
protein polyubiquitination	115	TCONS_00058891, TCONS_00124768, TCONS_00123554, TCONS_00087813, TCONS_00018755, TCONS_00193423, TCONS_00225747, TCONS_00028844, TCONS_00032938, TCONS_00220325, TCONS_00072951, TCONS_00159351, TCONS_00103433, TCONS_00014204, TCONS_00202053, TCONS_00148721, TCONS_00165761, TCONS_00026527, TCONS_00075810, TCONS_00182355, TCONS_00099526, TCONS_00161435, TCONS_00026097, TCONS_00140159, TCONS_00104813,…
positive regulation of NF-kappaB transcription factor activity	115	TCONS_00035896, TCONS_00037558, TCONS_00086448, TCONS_00014311, TCONS_00252042, TCONS_00193948, TCONS_00226796, TCONS_00106145, TCONS_00047521, TCONS_00073488, TCONS_00030633, TCONS_00030872, TCONS_00216759, TCONS_00216758, TCONS_00088872, TCONS_00105698, TCONS_00060340, TCONS_00056907, TCONS_00124878, TCONS_00144246, TCONS_00171745, TCONS_00032013, TCONS_00121661, TCONS_00052161, TCONS_00209524,…
transforming growth factor beta receptor signaling pathway	114	TCONS_00196930, TCONS_00112380, TCONS_00148975, TCONS_00107906, TCONS_00198954, TCONS_00249552, TCONS_00116983, TCONS_00225587, TCONS_00074980, TCONS_00220211, TCONS_00218933, TCONS_00051970, TCONS_00183731, TCONS_00065078, TCONS_00057733, TCONS_00168472, TCONS_00051072, TCONS_00070372, TCONS_00157618, TCONS_00028559, TCONS_00161317, TCONS_00181387, TCONS_00218822, TCONS_00054215, TCONS_00038869,…
negative regulation of cell growth	114	TCONS_00231986, TCONS_00060299, TCONS_00208603, TCONS_00107906, TCONS_00130408, TCONS_00229385, TCONS_00026419, TCONS_00048058, TCONS_00153250, TCONS_00108566, TCONS_00133486, TCONS_00133485, TCONS_00214219, TCONS_00180986, TCONS_00252439, TCONS_00042073, TCONS_00044252, TCONS_00016848, TCONS_00067254, TCONS_00120333, TCONS_00166450, TCONS_00235418, TCONS_00012385, TCONS_00173529, TCONS_00149092,…
protein stabilization	114	TCONS_00014678, TCONS_00078382, TCONS_00192737, TCONS_00003658, TCONS_00026419, TCONS_00153253, TCONS_00109378, TCONS_00046950, TCONS_00121926, TCONS_00216759, TCONS_00216758, TCONS_00172557, TCONS_00205604, TCONS_00252792, TCONS_00171741, TCONS_00044017, TCONS_00192863, TCONS_00149011, TCONS_00130357, TCONS_00095291, TCONS_00157984, TCONS_00236238, TCONS_00038869, TCONS_00199264, TCONS_00174184,…
T cell receptor signaling pathway	114	TCONS_00124768, TCONS_00144494, TCONS_00193423, TCONS_00000704, TCONS_00070138, TCONS_00225747, TCONS_00048606, TCONS_00050367, TCONS_00045343, TCONS_00073488, TCONS_00030633, TCONS_00072951, TCONS_00021650, TCONS_00179766, TCONS_00087387, TCONS_00060340, TCONS_00014204, TCONS_00093827, TCONS_00120333, TCONS_00038993, TCONS_00148721, TCONS_00061897, TCONS_00168754, TCONS_00146022, TCONS_00026527,…
cilium assembly	112	TCONS_00165595, TCONS_00060214, TCONS_00035414, TCONS_00147885, TCONS_00149024, TCONS_00188753, TCONS_00096769, TCONS_00146550, TCONS_00052398, TCONS_00222596, TCONS_00107995, TCONS_00046950, TCONS_00030873, TCONS_00183059, TCONS_00217969, TCONS_00174872, TCONS_00153091, TCONS_00219982, TCONS_00153092, TCONS_00234227, TCONS_00195971, TCONS_00093548, TCONS_00031168, TCONS_00196822, TCONS_00015133,…
defense response to virus	110	TCONS_00225585, TCONS_00231746, TCONS_00175713, TCONS_00211339, TCONS_00196778, TCONS_00113754, TCONS_00016295, TCONS_00163290, TCONS_00233094, TCONS_00031688, TCONS_00053490, TCONS_00123444, TCONS_00035125, TCONS_00007873, TCONS_00245068, TCONS_00061933, TCONS_00110775, TCONS_00153417, TCONS_00029923, TCONS_00026017, TCONS_00051101, TCONS_00156810, TCONS_00269577, TCONS_00026015, TCONS_00109828,…
cell migration	110	TCONS_00229268, TCONS_00060299, TCONS_00164388, TCONS_00015246, TCONS_00244784, TCONS_00058775, TCONS_00003658, TCONS_00003667, TCONS_00183458, TCONS_00137602, TCONS_00045343, TCONS_00182129, TCONS_00124894, TCONS_00087387, TCONS_00125623, TCONS_00101378, TCONS_00015518, TCONS_00020280, TCONS_00093827, TCONS_00150949, TCONS_00273432, TCONS_00066789, TCONS_00024989, TCONS_00013230, TCONS_00057972,…
positive regulation of canonical Wnt signaling pathway	110	TCONS_00124768, TCONS_00176409, TCONS_00204886, TCONS_00193423, TCONS_00173015, TCONS_00225747, TCONS_00095037, TCONS_00026303, TCONS_00183458, TCONS_00072951, TCONS_00208040, TCONS_00109813, TCONS_00014204, TCONS_00235418, TCONS_00205604, TCONS_00113085, TCONS_00148721, TCONS_00232429, TCONS_00253240, TCONS_00187650, TCONS_00157618, TCONS_00182355, TCONS_00161435, TCONS_00030468, TCONS_00033457,…
protein homooligomerization	110	TCONS_00186299, TCONS_00038486, TCONS_00055540, TCONS_00125181, TCONS_00000794, TCONS_00237298, TCONS_00135266, TCONS_00219466, TCONS_00101378, TCONS_00064127, TCONS_00121423, TCONS_00029480, TCONS_00195851, TCONS_00253001, TCONS_00248215, TCONS_00075535, TCONS_00005852, TCONS_00109542, TCONS_00200426, TCONS_00043693, TCONS_00211870, TCONS_00122227, TCONS_00249891, TCONS_00147944, TCONS_00138156,…
Wnt signaling pathway	110	TCONS_00085234, TCONS_00026303, TCONS_00191929, TCONS_00030756, TCONS_00069391, TCONS_00208040, TCONS_00174872, TCONS_00105334, TCONS_00083442, TCONS_00203422, TCONS_00035003, TCONS_00235418, TCONS_00205604, TCONS_00041388, TCONS_00090310, TCONS_00191535, TCONS_00026527, TCONS_00096775, TCONS_00184260, TCONS_00114733, TCONS_00096386, TCONS_00075535, TCONS_00030468, TCONS_00150031, TCONS_00048181,…
cell cycle arrest	108	TCONS_00130408, TCONS_00229385, TCONS_00249552, TCONS_00097851, TCONS_00070495, TCONS_00218771, TCONS_00026023, TCONS_00044892, TCONS_00252678, TCONS_00231114, TCONS_00120333, TCONS_00145731, TCONS_00166450, TCONS_00143274, TCONS_00038476, TCONS_00195219, TCONS_00252792, TCONS_00248298, TCONS_00007599, TCONS_00017432, TCONS_00054185, TCONS_00021122, TCONS_00026890, TCONS_00172281, TCONS_00094919,…
membrane organization	108	TCONS_00010872, TCONS_00143168, TCONS_00063607, TCONS_00023943, TCONS_00225589, TCONS_00004358, TCONS_00182129, TCONS_00232162, TCONS_00208161, TCONS_00126555, TCONS_00159750, TCONS_00181679, TCONS_00102868, TCONS_00226681, TCONS_00148560, TCONS_00054185, TCONS_00157618, TCONS_00005615, TCONS_00134446, TCONS_00105189, TCONS_00071611, TCONS_00095291, TCONS_00044389, TCONS_00215833, TCONS_00025285,…
positive regulation of ERK1 and ERK2 cascade	107	TCONS_00084660, TCONS_00084781, TCONS_00204886, TCONS_00045858, TCONS_00026419, TCONS_00047521, TCONS_00001480, TCONS_00102101, TCONS_00025290, TCONS_00252678, TCONS_00189394, TCONS_00090715, TCONS_00191376, TCONS_00190960, TCONS_00121661, TCONS_00248298, TCONS_00187650, TCONS_00157618, TCONS_00107487, TCONS_00154990, TCONS_00156533, TCONS_00102113, TCONS_00237445, TCONS_00053927, TCONS_00033174,…
cell-cell signaling	104	TCONS_00066957, TCONS_00090824, TCONS_00191241, TCONS_00141382, TCONS_00175713, TCONS_00233889, TCONS_00200689, TCONS_00142590, TCONS_00225345, TCONS_00040329, TCONS_00240456, TCONS_00216598, TCONS_00187932, TCONS_00131583, TCONS_00178153, TCONS_00061533, TCONS_00232429, TCONS_00245068, TCONS_00018762, TCONS_00187650, TCONS_00002623, TCONS_00070640, TCONS_00068697, TCONS_00108858, TCONS_00167415,…
Notch signaling pathway	104	TCONS_00107906, TCONS_00036987, TCONS_00147885, TCONS_00224371, TCONS_00070138, TCONS_00139500, TCONS_00001238, TCONS_00096369, TCONS_00167494, TCONS_00218933, TCONS_00065078, TCONS_00109813, TCONS_00125503, TCONS_00231114, TCONS_00079181, TCONS_00253240, TCONS_00030596, TCONS_00088918, TCONS_00249704, TCONS_00221822, TCONS_00076468, TCONS_00050259, TCONS_00156533, TCONS_00083554, TCONS_00172281,…
protein autophosphorylation	104	TCONS_00083171, TCONS_00065469, TCONS_00225063, TCONS_00061947, TCONS_00008317, TCONS_00183458, TCONS_00077722, TCONS_00045343, TCONS_00162752, TCONS_00071227, TCONS_00250937, TCONS_00102345, TCONS_00087387, TCONS_00044131, TCONS_00093827, TCONS_00120333, TCONS_00066789, TCONS_00038591, TCONS_00009934, TCONS_00184662, TCONS_00052161, TCONS_00187650, TCONS_00053888, TCONS_00238894, TCONS_00208670,…
protein folding	103	TCONS_00253015, TCONS_00202740, TCONS_00054292, TCONS_00150533, TCONS_00114602, TCONS_00119612, TCONS_00160216, TCONS_00002975, TCONS_00079904, TCONS_00094592, TCONS_00043444, TCONS_00141138, TCONS_00157291, TCONS_00126558, TCONS_00025692, TCONS_00008271, TCONS_00214730, TCONS_00068969, TCONS_00009013, TCONS_00119468, TCONS_00149779, TCONS_00165761, TCONS_00044017, TCONS_00207464, TCONS_00106391,…
protein sumoylation	102	TCONS_00248067, TCONS_00113593, TCONS_00079510, TCONS_00147362, TCONS_00053366, TCONS_00184397, TCONS_00026816, TCONS_00072440, TCONS_00238387, TCONS_00185513, TCONS_00141138, TCONS_00144367, TCONS_00035520, TCONS_00095448, TCONS_00021911, TCONS_00179596, TCONS_00050259, TCONS_00081895, TCONS_00216404, TCONS_00105986, TCONS_00226772, TCONS_00009186, TCONS_00040621, TCONS_00153909, TCONS_00167512,…
mitotic S phase	100	TCONS_00124768, TCONS_00036987, TCONS_00118246, TCONS_00193423, TCONS_00184397, TCONS_00225747, TCONS_00026816, TCONS_00072276, TCONS_00073763, TCONS_00072951, TCONS_00236520, TCONS_00014204, TCONS_00013599, TCONS_00175943, TCONS_00148721, TCONS_00193555, TCONS_00182355, TCONS_00161435, TCONS_00180976, TCONS_00104813, TCONS_00156250, TCONS_00232037, TCONS_00059362, TCONS_00063861, TCONS_00090920,…
regulation of cell proliferation	98	TCONS_00013583, TCONS_00193786, TCONS_00143288, TCONS_00079510, TCONS_00015122, TCONS_00225587, TCONS_00176808, TCONS_00073488, TCONS_00106429, TCONS_00234227, TCONS_00117680, TCONS_00247485, TCONS_00245464, TCONS_00157618, TCONS_00160469, TCONS_00180332, TCONS_00076468, TCONS_00059191, TCONS_00169717, TCONS_00017646, TCONS_00035872, TCONS_00073391, TCONS_00018450, TCONS_00051481, TCONS_00111503,…
peptidyl-serine phosphorylation	98	TCONS_00031696, TCONS_00225063, TCONS_00183458, TCONS_00134334, TCONS_00220848, TCONS_00162752, TCONS_00208040, TCONS_00087387, TCONS_00088872, TCONS_00093827, TCONS_00145731, TCONS_00122352, TCONS_00168754, TCONS_00024989, TCONS_00009934, TCONS_00184662, TCONS_00157618, TCONS_00022331, TCONS_00053888, TCONS_00131059, TCONS_00082626, TCONS_00133112, TCONS_00157984, TCONS_00104658, TCONS_00094919,…
positive regulation of macromitophagy in response to mitochondrial depolarization	98	TCONS_00034561, TCONS_00139104, TCONS_00246961, TCONS_00001878, TCONS_00023397, TCONS_00025333, TCONS_00107230, TCONS_00239914, TCONS_00014567, TCONS_00195851, TCONS_00024907, TCONS_00251222, TCONS_00175788, TCONS_00190684, TCONS_00207341, TCONS_00130357, TCONS_00075810, TCONS_00241784, TCONS_00073753, TCONS_00248607, TCONS_00159802, TCONS_00214504, TCONS_00175399, TCONS_00235301, TCONS_00116004,…
heart development	98	TCONS_00229389, TCONS_00165599, TCONS_00186332, TCONS_00026818, TCONS_00225469, TCONS_00114046, TCONS_00160183, TCONS_00220848, TCONS_00102861, TCONS_00068226, TCONS_00060186, TCONS_00129307, TCONS_00191376, TCONS_00093548, TCONS_00191256, TCONS_00091525, TCONS_00208278, TCONS_00013072, TCONS_00242864, TCONS_00179513, TCONS_00200426, TCONS_00251455, TCONS_00094919, TCONS_00087157, TCONS_00034781,…
phosphorylation	98	TCONS_00029093, TCONS_00231625, TCONS_00044527, TCONS_00130408, TCONS_00249552, TCONS_00019720, TCONS_00040329, TCONS_00078301, TCONS_00001886, TCONS_00082758, TCONS_00269566, TCONS_00011955, TCONS_00068501, TCONS_00063678, TCONS_00008447, TCONS_00111500, TCONS_00020824, TCONS_00027988, TCONS_00246308, TCONS_00214185, TCONS_00167352, TCONS_00202362, TCONS_00007324, TCONS_00076300, TCONS_00249538,…
cytokine-mediated signaling pathway	98	TCONS_00141382, TCONS_00213915, TCONS_00248067, TCONS_00132279, TCONS_00151233, TCONS_00141138, TCONS_00060340, TCONS_00056907, TCONS_00165240, TCONS_00220100, TCONS_00172319, TCONS_00021911, TCONS_00014281, TCONS_00117328, TCONS_00034943, TCONS_00181706, TCONS_00148515, TCONS_00226772, TCONS_00174206, TCONS_00114341, TCONS_00174326, TCONS_00040621, TCONS_00195106, TCONS_00016551, TCONS_00220397,…
toll-like receptor 4 signaling pathway	97	TCONS_00038367, TCONS_00089832, TCONS_00086448, TCONS_00018358, TCONS_00198954, TCONS_00014311, TCONS_00192737, TCONS_00237170, TCONS_00073488, TCONS_00030633, TCONS_00220848, TCONS_00235795, TCONS_00060340, TCONS_00124878, TCONS_00171745, TCONS_00032013, TCONS_00168754, TCONS_00009934, TCONS_00060208, TCONS_00026527, TCONS_00209369, TCONS_00070372, TCONS_00218822, TCONS_00181782, TCONS_00164823,…
positive regulation of gene expression	97	TCONS_00029093, TCONS_00020716, TCONS_00000704, TCONS_00052270, TCONS_00151073, TCONS_00032938, TCONS_00025976, TCONS_00077969, TCONS_00220848, TCONS_00044379, TCONS_00102861, TCONS_00029257, TCONS_00213523, TCONS_00021092, TCONS_00231114, TCONS_00141130, TCONS_00204357, TCONS_00038993, TCONS_00024989, TCONS_00215390, TCONS_00054185, TCONS_00054340, TCONS_00109542, TCONS_00127992, TCONS_00241261,…
nervous system development	97	TCONS_00199525, TCONS_00009641, TCONS_00019326, TCONS_00019049, TCONS_00186332, TCONS_00193429, TCONS_00078780, TCONS_00096369, TCONS_00025178, TCONS_00107230, TCONS_00250539, TCONS_00162752, TCONS_00140204, TCONS_00103431, TCONS_00017558, TCONS_00165366, TCONS_00017432, TCONS_00220983, TCONS_00070372, TCONS_00155285, TCONS_00201878, TCONS_00124485, TCONS_00099929, TCONS_00212322, TCONS_00222292,…
receptor-mediated endocytosis	96	TCONS_00143762, TCONS_00056193, TCONS_00064852, TCONS_00192770, TCONS_00033594, TCONS_00066996, TCONS_00035334, TCONS_00202260, TCONS_00164542, TCONS_00018112, TCONS_00112068, TCONS_00225589, TCONS_00240456, TCONS_00244744, TCONS_00037230, TCONS_00002896, TCONS_00023951, TCONS_00107395, TCONS_00062360, TCONS_00214219, TCONS_00027551, TCONS_00039409, TCONS_00123903, TCONS_00126555, TCONS_00107678,…
regulation of cell shape	95	TCONS_00036102, TCONS_00171996, TCONS_00033397, TCONS_00186095, TCONS_00013583, TCONS_00101969, TCONS_00199648, TCONS_00200080, TCONS_00138732, TCONS_00113399, TCONS_00041858, TCONS_00081708, TCONS_00106261, TCONS_00126275, TCONS_00021892, TCONS_00001040, TCONS_00109978, TCONS_00105334, TCONS_00101975, TCONS_00103238, TCONS_00235634, TCONS_00046472, TCONS_00218457, TCONS_00189196, TCONS_00089403,…
gene expression	94	TCONS_00042824, TCONS_00124768, TCONS_00142791, TCONS_00148975, TCONS_00008478, TCONS_00193423, TCONS_00042544, TCONS_00091476, TCONS_00225747, TCONS_00195407, TCONS_00045858, TCONS_00038122, TCONS_00216598, TCONS_00134018, TCONS_00217722, TCONS_00110714, TCONS_00072951, TCONS_00080378, TCONS_00195250, TCONS_00216759, TCONS_00141775, TCONS_00216758, TCONS_00103713, TCONS_00082036, TCONS_00014204,…
chromatin organization	93	TCONS_00231986, TCONS_00140097, TCONS_00087855, TCONS_00121013, TCONS_00036987, TCONS_00213959, TCONS_00138574, TCONS_00170222, TCONS_00138016, TCONS_00053366, TCONS_00165070, TCONS_00223448, TCONS_00107872, TCONS_00049465, TCONS_00157854, TCONS_00214174, TCONS_00250935, TCONS_00181951, TCONS_00099838, TCONS_00211821, TCONS_00029333, TCONS_00247086, TCONS_00167344, TCONS_00201481, TCONS_00049309,…
cellular response to stress	93	TCONS_00087855, TCONS_00167135, TCONS_00061222, TCONS_00170222, TCONS_00249552, TCONS_00207397, TCONS_00034081, TCONS_00050884, TCONS_00073049, TCONS_00054248, TCONS_00185513, TCONS_00101690, TCONS_00065078, TCONS_00233695, TCONS_00221939, TCONS_00230186, TCONS_00044892, TCONS_00140328, TCONS_00219148, TCONS_00194042, TCONS_00198881, TCONS_00231114, TCONS_00101811, TCONS_00158070, TCONS_00016940,…
translation	92	TCONS_00016777, TCONS_00168144, TCONS_00192134, TCONS_00273267, TCONS_00037513, TCONS_00037876, TCONS_00212626, TCONS_00007665, TCONS_00061749, TCONS_00076044, TCONS_00205332, TCONS_00208203, TCONS_00044052, TCONS_00185119, TCONS_00222507, TCONS_00113869, TCONS_00220446, TCONS_00158783, TCONS_00168419, TCONS_00045103, TCONS_00117073, TCONS_00123869, TCONS_00163888, TCONS_00192261, TCONS_00085441,…
protein ubiquitination involved in ubiquitin-dependent protein catabolic process	91	TCONS_00194115, TCONS_00207315, TCONS_00103703, TCONS_00092327, TCONS_00149544, TCONS_00091795, TCONS_00116983, TCONS_00052270, TCONS_00111973, TCONS_00167494, TCONS_00053680, TCONS_00153495, TCONS_00073326, TCONS_00240382, TCONS_00130373, TCONS_00178953, TCONS_00159351, TCONS_00125862, TCONS_00014868, TCONS_00065033, TCONS_00145539, TCONS_00038476, TCONS_00202053, TCONS_00086811, TCONS_00044017,…
mitotic prometaphase	91	TCONS_00148975, TCONS_00019967, TCONS_00105408, TCONS_00195801, TCONS_00115379, TCONS_00179879, TCONS_00112462, TCONS_00115853, TCONS_00184397, TCONS_00026816, TCONS_00099314, TCONS_00003501, TCONS_00160497, TCONS_00179404, TCONS_00199059, TCONS_00141138, TCONS_00202935, TCONS_00212676, TCONS_00108008, TCONS_00003180, TCONS_00062086, TCONS_00035520, TCONS_00007671, TCONS_00007232, TCONS_00041940,…
double-strand break repair via homologous recombination	90	TCONS_00094709, TCONS_00142791, TCONS_00143961, TCONS_00059020, TCONS_00084185, TCONS_00210604, TCONS_00113593, TCONS_00147362, TCONS_00138016, TCONS_00077494, TCONS_00204482, TCONS_00054132, TCONS_00238387, TCONS_00068142, TCONS_00184300, TCONS_00236481, TCONS_00121926, TCONS_00103872, TCONS_00252678, TCONS_00060340, TCONS_00082473, TCONS_00021719, TCONS_00013599, TCONS_00228387, TCONS_00010442,…
cell surface receptor signaling pathway	89	TCONS_00085113, TCONS_00090824, TCONS_00015602, TCONS_00193266, TCONS_00233889, TCONS_00034400, TCONS_00019764, TCONS_00121172, TCONS_00006214, TCONS_00249711, TCONS_00114046, TCONS_00058775, TCONS_00226510, TCONS_00003658, TCONS_00217842, TCONS_00117906, TCONS_00153294, TCONS_00047521, TCONS_00232482, TCONS_00042112, TCONS_00049062, TCONS_00071306, TCONS_00125862, TCONS_00051859, TCONS_00141614,…
DNA repair	89	TCONS_00037558, TCONS_00213959, TCONS_00139865, TCONS_00095711, TCONS_00003418, TCONS_00160183, TCONS_00241501, TCONS_00026816, TCONS_00027876, TCONS_00031408, TCONS_00182004, TCONS_00212593, TCONS_00221779, TCONS_00072477, TCONS_00220325, TCONS_00055339, TCONS_00027351, TCONS_00004473, TCONS_00035725, TCONS_00126558, TCONS_00007181, TCONS_00193074, TCONS_00036938, TCONS_00200195, TCONS_00039246,…
regulation of cell cycle	89	TCONS_00206547, TCONS_00216708, TCONS_00161473, TCONS_00162485, TCONS_00160061, TCONS_00187583, TCONS_00163290, TCONS_00105652, TCONS_00002176, TCONS_00024203, TCONS_00110837, TCONS_00217969, TCONS_00073844, TCONS_00102345, TCONS_00124337, TCONS_00167500, TCONS_00194724, TCONS_00198525, TCONS_00249469, TCONS_00189794, TCONS_00090395, TCONS_00070285, TCONS_00028559, TCONS_00235980, TCONS_00109784,…
MyD88-dependent toll-like receptor signaling pathway	88	TCONS_00101207, TCONS_00086448, TCONS_00010553, TCONS_00086009, TCONS_00198954, TCONS_00014311, TCONS_00192737, TCONS_00237170, TCONS_00079397, TCONS_00172802, TCONS_00207158, TCONS_00208203, TCONS_00153571, TCONS_00047521, TCONS_00073488, TCONS_00030633, TCONS_00220848, TCONS_00140366, TCONS_00235795, TCONS_00069233, TCONS_00060340, TCONS_00124878, TCONS_00021519, TCONS_00171745, TCONS_00032013,…
xenobiotic metabolic process	88	TCONS_00231469, TCONS_00008671, TCONS_00195520, TCONS_00018315, TCONS_00010674, TCONS_00059380, TCONS_00138893, TCONS_00141100, TCONS_00096529, TCONS_00215617, TCONS_00139302, TCONS_00148178, TCONS_00003738, TCONS_00053878, TCONS_00025932, TCONS_00161224, TCONS_00235038, TCONS_00083204, TCONS_00231034, TCONS_00145219, TCONS_00195176, TCONS_00175308, TCONS_00195135, TCONS_00095606, TCONS_00117367,…
negative regulation of neuron apoptotic process	88	TCONS_00204204, TCONS_00103747, TCONS_00233207, TCONS_00040123, TCONS_00033036, TCONS_00044448, TCONS_00061987, TCONS_00033874, TCONS_00079071, TCONS_00101969, TCONS_00200080, TCONS_00070138, TCONS_00162881, TCONS_00187860, TCONS_00244784, TCONS_00119538, TCONS_00153571, TCONS_00134931, TCONS_00238063, TCONS_00075748, TCONS_00162511, TCONS_00117190, TCONS_00228051, TCONS_00166914, TCONS_00213488,…
cellular response to heat	88	TCONS_00231986, TCONS_00037954, TCONS_00105408, TCONS_00212869, TCONS_00044921, TCONS_00204603, TCONS_00248067, TCONS_00061705, TCONS_00115853, TCONS_00249711, TCONS_00076320, TCONS_00131139, TCONS_00090583, TCONS_00183458, TCONS_00106862, TCONS_00236046, TCONS_00217769, TCONS_00158466, TCONS_00179569, TCONS_00141138, TCONS_00166914, TCONS_00210451, TCONS_00092419, TCONS_00013599, TCONS_00228387,…
regulation of apoptotic process	88	TCONS_00101207, TCONS_00123114, TCONS_00198954, TCONS_00019489, TCONS_00167091, TCONS_00185564, TCONS_00242200, TCONS_00079397, TCONS_00093572, TCONS_00026419, TCONS_00045343, TCONS_00179368, TCONS_00235276, TCONS_00011678, TCONS_00124894, TCONS_00198642, TCONS_00029894, TCONS_00124851, TCONS_00129307, TCONS_00064127, TCONS_00089403, TCONS_00038993, TCONS_00210217, TCONS_00117168, TCONS_00066789,…
endocytosis	88	TCONS_00036301, TCONS_00041613, TCONS_00040123, TCONS_00042425, TCONS_00110083, TCONS_00147566, TCONS_00149225, TCONS_00146077, TCONS_00179639, TCONS_00138855, TCONS_00222596, TCONS_00103591, TCONS_00107310, TCONS_00131388, TCONS_00126350, TCONS_00228096, TCONS_00121329, TCONS_00104686, TCONS_00060320, TCONS_00203586, TCONS_00235617, TCONS_00042437, TCONS_00016866, TCONS_00130837, TCONS_00146188,…
toll-like receptor 3 signaling pathway	88	TCONS_00038367, TCONS_00101207, TCONS_00175713, TCONS_00086448, TCONS_00086009, TCONS_00014311, TCONS_00144293, TCONS_00192737, TCONS_00237170, TCONS_00052072, TCONS_00079397, TCONS_00207158, TCONS_00073488, TCONS_00030633, TCONS_00220848, TCONS_00179766, TCONS_00140366, TCONS_00235795, TCONS_00210054, TCONS_00135060, TCONS_00124878, TCONS_00171745, TCONS_00032013, TCONS_00044734, TCONS_00044579,…
actin cytoskeleton organization	87	TCONS_00171996, TCONS_00194433, TCONS_00229268, TCONS_00040646, TCONS_00216829, TCONS_00106819, TCONS_00224096, TCONS_00099314, TCONS_00002896, TCONS_00054248, TCONS_00002176, TCONS_00021892, TCONS_00109496, TCONS_00240060, TCONS_00012926, TCONS_00124894, TCONS_00129227, TCONS_00087387, TCONS_00105334, TCONS_00056907, TCONS_00179561, TCONS_00093827, TCONS_00089403, TCONS_00170578, TCONS_00014403,…
positive regulation of angiogenesis	86	TCONS_00085279, TCONS_00033275, TCONS_00060299, TCONS_00065469, TCONS_00148178, TCONS_00228618, TCONS_00006853, TCONS_00116026, TCONS_00225587, TCONS_00128212, TCONS_00140807, TCONS_00237778, TCONS_00102861, TCONS_00025290, TCONS_00088872, TCONS_00166914, TCONS_00216910, TCONS_00021092, TCONS_00105698, TCONS_00010307, TCONS_00199772, TCONS_00214730, TCONS_00235634, TCONS_00233335, TCONS_00121423,…
activation of MAPK activity	86	TCONS_00204886, TCONS_00033594, TCONS_00101207, TCONS_00086448, TCONS_00086009, TCONS_00204725, TCONS_00014311, TCONS_00005917, TCONS_00026813, TCONS_00016130, TCONS_00079397, TCONS_00128651, TCONS_00140366, TCONS_00080132, TCONS_00129307, TCONS_00189196, TCONS_00171745, TCONS_00208118, TCONS_00190960, TCONS_00032013, TCONS_00244571, TCONS_00168754, TCONS_00024989, TCONS_00009934, TCONS_00007954,…
visual perception	86	TCONS_00079350, TCONS_00015602, TCONS_00009202, TCONS_00166202, TCONS_00016531, TCONS_00059943, TCONS_00142992, TCONS_00140572, TCONS_00020236, TCONS_00079752, TCONS_00248304, TCONS_00148178, TCONS_00111375, TCONS_00112068, TCONS_00130209, TCONS_00236640, TCONS_00273419, TCONS_00077969, TCONS_00070731, TCONS_00163323, TCONS_00174872, TCONS_00037747, TCONS_00060261, TCONS_00217641, TCONS_00008271,…
mRNA processing	86	TCONS_00009164, TCONS_00056270, TCONS_00156919, TCONS_00193305, TCONS_00101607, TCONS_00026818, TCONS_00162485, TCONS_00114046, TCONS_00132629, TCONS_00038244, TCONS_00163290, TCONS_00006219, TCONS_00208763, TCONS_00027876, TCONS_00005601, TCONS_00251749, TCONS_00044379, TCONS_00102345, TCONS_00126798, TCONS_00087541, TCONS_00063298, TCONS_00085441, TCONS_00237656, TCONS_00199539, TCONS_00235418,…
cellular response to DNA damage stimulus	83	TCONS_00043715, TCONS_00171117, TCONS_00211339, TCONS_00065864, TCONS_00143564, TCONS_00070138, TCONS_00102180, TCONS_00105652, TCONS_00021211, TCONS_00024203, TCONS_00134891, TCONS_00178953, TCONS_00198563, TCONS_00211821, TCONS_00176651, TCONS_00185716, TCONS_00037829, TCONS_00135060, TCONS_00120333, TCONS_00235418, TCONS_00037501, TCONS_00168754, TCONS_00196822, TCONS_00230924, TCONS_00110451,…
positive regulation of defense response to virus by host	83	TCONS_00226397, TCONS_00014711, TCONS_00167332, TCONS_00215617, TCONS_00139104, TCONS_00246961, TCONS_00156439, TCONS_00185564, TCONS_00183661, TCONS_00090583, TCONS_00025333, TCONS_00032938, TCONS_00077722, TCONS_00125268, TCONS_00171440, TCONS_00239914, TCONS_00107876, TCONS_00008590, TCONS_00107756, TCONS_00217643, TCONS_00117240, TCONS_00195851, TCONS_00131927, TCONS_00175788, TCONS_00190684,…
autophagy	83	TCONS_00058891, TCONS_00018319, TCONS_00065864, TCONS_00174788, TCONS_00203119, TCONS_00229341, TCONS_00036424, TCONS_00115578, TCONS_00023943, TCONS_00039172, TCONS_00040329, TCONS_00094543, TCONS_00169199, TCONS_00077965, TCONS_00237298, TCONS_00071663, TCONS_00005247, TCONS_00099836, TCONS_00082559, TCONS_00032533, TCONS_00107717, TCONS_00040770, TCONS_00062160, TCONS_00126951, TCONS_00214459,…
regulation of mRNA stability	82	TCONS_00124768, TCONS_00142791, TCONS_00148975, TCONS_00067447, TCONS_00193423, TCONS_00042544, TCONS_00225747, TCONS_00072276, TCONS_00178199, TCONS_00072951, TCONS_00080378, TCONS_00216759, TCONS_00216758, TCONS_00014204, TCONS_00066506, TCONS_00094718, TCONS_00148721, TCONS_00063557, TCONS_00063876, TCONS_00006983, TCONS_00248018, TCONS_00094437, TCONS_00125090, TCONS_00099963, TCONS_00129693,…
TRIF-dependent toll-like receptor signaling pathway	82	TCONS_00038367, TCONS_00101207, TCONS_00086448, TCONS_00086009, TCONS_00014311, TCONS_00144293, TCONS_00192737, TCONS_00237170, TCONS_00052072, TCONS_00079397, TCONS_00207158, TCONS_00073488, TCONS_00030633, TCONS_00220848, TCONS_00140366, TCONS_00235795, TCONS_00210054, TCONS_00135060, TCONS_00124878, TCONS_00171745, TCONS_00032013, TCONS_00044734, TCONS_00244571, TCONS_00168754, TCONS_00024946,…
response to estradiol	82	TCONS_00226551, TCONS_00168265, TCONS_00204886, TCONS_00036987, TCONS_00065788, TCONS_00173015, TCONS_00189645, TCONS_00144293, TCONS_00057885, TCONS_00094544, TCONS_00034081, TCONS_00048606, TCONS_00112068, TCONS_00183458, TCONS_00184108, TCONS_00110837, TCONS_00159830, TCONS_00161266, TCONS_00083525, TCONS_00137684, TCONS_00102861, TCONS_00116033, TCONS_00040411, TCONS_00097549, TCONS_00114137,…
leukocyte migration	80	TCONS_00056193, TCONS_00089832, TCONS_00170029, TCONS_00035610, TCONS_00040123, TCONS_00098629, TCONS_00113670, TCONS_00123074, TCONS_00162242, TCONS_00112068, TCONS_00097896, TCONS_00079904, TCONS_00182760, TCONS_00072797, TCONS_00058649, TCONS_00159798, TCONS_00021092, TCONS_00008590, TCONS_00056907, TCONS_00089846, TCONS_00117680, TCONS_00208118, TCONS_00169800, TCONS_00121661, TCONS_00165761,…
proteasome-mediated ubiquitin-dependent protein catabolic process	80	TCONS_00236719, TCONS_00083890, TCONS_00245273, TCONS_00122188, TCONS_00120086, TCONS_00091795, TCONS_00095754, TCONS_00089719, TCONS_00116983, TCONS_00228217, TCONS_00240777, TCONS_00036264, TCONS_00111973, TCONS_00193948, TCONS_00241501, TCONS_00043480, TCONS_00240382, TCONS_00130373, TCONS_00178953, TCONS_00159351, TCONS_00014868, TCONS_00101378, TCONS_00142307, TCONS_00065033, TCONS_00013473,…
extracellular matrix disassembly	80	TCONS_00143762, TCONS_00064852, TCONS_00066996, TCONS_00019523, TCONS_00163377, TCONS_00070138, TCONS_00009128, TCONS_00014550, TCONS_00112068, TCONS_00056076, TCONS_00051338, TCONS_00093185, TCONS_00235276, TCONS_00083009, TCONS_00032533, TCONS_00163323, TCONS_00081103, TCONS_00190083, TCONS_00234227, TCONS_00128615, TCONS_00252352, TCONS_00141495, TCONS_00091684, TCONS_00150068, TCONS_00246874,…
integrin-mediated signaling pathway	79	TCONS_00017626, TCONS_00227201, TCONS_00084781, TCONS_00143762, TCONS_00040922, TCONS_00089832, TCONS_00013583, TCONS_00033036, TCONS_00198832, TCONS_00193786, TCONS_00248502, TCONS_00128212, TCONS_00058649, TCONS_00183731, TCONS_00167845, TCONS_00069751, TCONS_00163844, TCONS_00234227, TCONS_00235634, TCONS_00145539, TCONS_00089846, TCONS_00105617, TCONS_00169800, TCONS_00035763, TCONS_00172752,…
anaphase-promoting complex-dependent catabolic process	79	TCONS_00124768, TCONS_00142791, TCONS_00061222, TCONS_00195801, TCONS_00193423, TCONS_00042544, TCONS_00207397, TCONS_00225747, TCONS_00207158, TCONS_00072951, TCONS_00080378, TCONS_00108008, TCONS_00140328, TCONS_00003180, TCONS_00145539, TCONS_00014204, TCONS_00158070, TCONS_00148721, TCONS_00198525, TCONS_00063876, TCONS_00006983, TCONS_00024946, TCONS_00024989, TCONS_00026527, TCONS_00172319,…
toll-like receptor 2 signaling pathway	79	TCONS_00101207, TCONS_00086448, TCONS_00086009, TCONS_00198954, TCONS_00014311, TCONS_00192737, TCONS_00237170, TCONS_00079397, TCONS_00172802, TCONS_00207158, TCONS_00030439, TCONS_00047521, TCONS_00073488, TCONS_00030633, TCONS_00220848, TCONS_00140366, TCONS_00235795, TCONS_00069233, TCONS_00060340, TCONS_00124878, TCONS_00171745, TCONS_00032013, TCONS_00244571, TCONS_00168754, TCONS_00009934,…
protein complex assembly	79	TCONS_00093856, TCONS_00238937, TCONS_00252042, TCONS_00047637, TCONS_00052270, TCONS_00015481, TCONS_00094146, TCONS_00178595, TCONS_00250539, TCONS_00029894, TCONS_00105334, TCONS_00087147, TCONS_00100801, TCONS_00091925, TCONS_00208118, TCONS_00228860, TCONS_00014689, TCONS_00251222, TCONS_00150068, TCONS_00024989, TCONS_00152922, TCONS_00019891, TCONS_00039000, TCONS_00199382, TCONS_00235181,…
toll-like receptor TLR6:TLR2 signaling pathway	78	TCONS_00101207, TCONS_00086448, TCONS_00086009, TCONS_00198954, TCONS_00014311, TCONS_00192737, TCONS_00237170, TCONS_00079397, TCONS_00172802, TCONS_00207158, TCONS_00047521, TCONS_00073488, TCONS_00030633, TCONS_00220848, TCONS_00140366, TCONS_00235795, TCONS_00069233, TCONS_00060340, TCONS_00124878, TCONS_00171745, TCONS_00032013, TCONS_00244571, TCONS_00168754, TCONS_00009934, TCONS_00022524,…
phosphatidylinositol-mediated signaling	78	TCONS_00204886, TCONS_00175713, TCONS_00144494, TCONS_00065864, TCONS_00113670, TCONS_00018112, TCONS_00052270, TCONS_00108840, TCONS_00183458, TCONS_00243527, TCONS_00273419, TCONS_00030633, TCONS_00076318, TCONS_00213600, TCONS_00087387, TCONS_00093827, TCONS_00189196, TCONS_00203345, TCONS_00168634, TCONS_00190960, TCONS_00117168, TCONS_00191256, TCONS_00031366, TCONS_00088918, TCONS_00187650,…
DNA replication	78	TCONS_00008472, TCONS_00231986, TCONS_00087258, TCONS_00170941, TCONS_00095754, TCONS_00116863, TCONS_00204482, TCONS_00160183, TCONS_00224698, TCONS_00027876, TCONS_00078614, TCONS_00072477, TCONS_00088074, TCONS_00137363, TCONS_00273610, TCONS_00103757, TCONS_00148805, TCONS_00101378, TCONS_00199695, TCONS_00036938, TCONS_00039528, TCONS_00035125, TCONS_00249343, TCONS_00090118, TCONS_00248018,…
toll-like receptor TLR1:TLR2 signaling pathway	78	TCONS_00101207, TCONS_00086448, TCONS_00086009, TCONS_00198954, TCONS_00014311, TCONS_00192737, TCONS_00237170, TCONS_00079397, TCONS_00172802, TCONS_00207158, TCONS_00047521, TCONS_00073488, TCONS_00030633, TCONS_00220848, TCONS_00140366, TCONS_00235795, TCONS_00069233, TCONS_00060340, TCONS_00124878, TCONS_00171745, TCONS_00032013, TCONS_00244571, TCONS_00168754, TCONS_00009934, TCONS_00022524,…
ER to Golgi vesicle-mediated transport	78	TCONS_00019925, TCONS_00206589, TCONS_00063802, TCONS_00203437, TCONS_00143168, TCONS_00063607, TCONS_00138930, TCONS_00187860, TCONS_00059303, TCONS_00149540, TCONS_00150533, TCONS_00077376, TCONS_00077448, TCONS_00184503, TCONS_00051217, TCONS_00182760, TCONS_00054248, TCONS_00182129, TCONS_00232162, TCONS_00208161, TCONS_00029257, TCONS_00181679, TCONS_00219466, TCONS_00176054, TCONS_00116271,…
toll-like receptor 9 signaling pathway	77	TCONS_00101207, TCONS_00086448, TCONS_00086009, TCONS_00198954, TCONS_00014311, TCONS_00192737, TCONS_00079397, TCONS_00172802, TCONS_00207158, TCONS_00030439, TCONS_00073488, TCONS_00030633, TCONS_00220848, TCONS_00140366, TCONS_00235795, TCONS_00069233, TCONS_00060340, TCONS_00124878, TCONS_00171745, TCONS_00032013, TCONS_00044579, TCONS_00244571, TCONS_00168754, TCONS_00009934, TCONS_00184188,…
osteoblast differentiation	77	TCONS_00084781, TCONS_00041458, TCONS_00120485, TCONS_00251074, TCONS_00213959, TCONS_00176249, TCONS_00213439, TCONS_00231309, TCONS_00240815, TCONS_00019049, TCONS_00112220, TCONS_00162881, TCONS_00228618, TCONS_00225747, TCONS_00034081, TCONS_00112068, TCONS_00226516, TCONS_00026419, TCONS_00072440, TCONS_00178276, TCONS_00025177, TCONS_00074698, TCONS_00161224, TCONS_00023356, TCONS_00242719,…
ubiquitin-dependent protein catabolic process	75	TCONS_00079194, TCONS_00165312, TCONS_00168461, TCONS_00169199, TCONS_00212395, TCONS_00030756, TCONS_00155110, TCONS_00051970, TCONS_00095283, TCONS_00048658, TCONS_00160211, TCONS_00065399, TCONS_00166835, TCONS_00060340, TCONS_00191251, TCONS_00015518, TCONS_00066562, TCONS_00165947, TCONS_00039007, TCONS_00083162, TCONS_00083161, TCONS_00092536, TCONS_00166378, TCONS_00090310, TCONS_00139138,…
cell redox homeostasis	74	TCONS_00253015, TCONS_00036862, TCONS_00102736, TCONS_00119379, TCONS_00226475, TCONS_00067447, TCONS_00201291, TCONS_00086609, TCONS_00114602, TCONS_00119612, TCONS_00245632, TCONS_00072276, TCONS_00094592, TCONS_00001165, TCONS_00054721, TCONS_00137401, TCONS_00235110, TCONS_00180788, TCONS_00251664, TCONS_00203102, TCONS_00068969, TCONS_00009013, TCONS_00143632, TCONS_00237959, TCONS_00240924,…
peptidyl-tyrosine phosphorylation	73	TCONS_00084660, TCONS_00101207, TCONS_00065469, TCONS_00061947, TCONS_00008317, TCONS_00079397, TCONS_00162752, TCONS_00230380, TCONS_00044131, TCONS_00129307, TCONS_00233335, TCONS_00154709, TCONS_00174814, TCONS_00189196, TCONS_00203345, TCONS_00020906, TCONS_00078052, TCONS_00031366, TCONS_00196822, TCONS_00187650, TCONS_00131601, TCONS_00110325, TCONS_00057407, TCONS_00054215, TCONS_00082506,…
xenophagy	73	TCONS_00226397, TCONS_00014711, TCONS_00215617, TCONS_00139104, TCONS_00246961, TCONS_00185564, TCONS_00183661, TCONS_00090583, TCONS_00025333, TCONS_00125268, TCONS_00171440, TCONS_00239914, TCONS_00107876, TCONS_00008590, TCONS_00107756, TCONS_00217643, TCONS_00117240, TCONS_00195851, TCONS_00131927, TCONS_00175788, TCONS_00190684, TCONS_00032697, TCONS_00113640, TCONS_00207341, TCONS_00057013,…
mitotic cell cycle	73	TCONS_00168103, TCONS_00148975, TCONS_00019967, TCONS_00067447, TCONS_00118246, TCONS_00210604, TCONS_00008598, TCONS_00054132, TCONS_00189682, TCONS_00072276, TCONS_00212593, TCONS_00162752, TCONS_00179404, TCONS_00143118, TCONS_00212676, TCONS_00230186, TCONS_00219148, TCONS_00007232, TCONS_00144164, TCONS_00170452, TCONS_00195811, TCONS_00248018, TCONS_00205288, TCONS_00090395, TCONS_00246557,…
liver development	73	TCONS_00036987, TCONS_00173015, TCONS_00017420, TCONS_00114126, TCONS_00116026, TCONS_00079436, TCONS_00038486, TCONS_00152878, TCONS_00055540, TCONS_00169199, TCONS_00220211, TCONS_00054801, TCONS_00137886, TCONS_00200515, TCONS_00083525, TCONS_00004351, TCONS_00025290, TCONS_00102500, TCONS_00184828, TCONS_00013279, TCONS_00037543, TCONS_00199539, TCONS_00010482, TCONS_00171789, TCONS_00204832,…
toll-like receptor 5 signaling pathway	72	TCONS_00101207, TCONS_00086448, TCONS_00010553, TCONS_00086009, TCONS_00198954, TCONS_00014311, TCONS_00192737, TCONS_00079397, TCONS_00172802, TCONS_00207158, TCONS_00073488, TCONS_00030633, TCONS_00220848, TCONS_00140366, TCONS_00235795, TCONS_00069233, TCONS_00060340, TCONS_00124878, TCONS_00021519, TCONS_00171745, TCONS_00032013, TCONS_00244571, TCONS_00168754, TCONS_00009934, TCONS_00022524,…
toll-like receptor 10 signaling pathway	72	TCONS_00101207, TCONS_00086448, TCONS_00010553, TCONS_00086009, TCONS_00198954, TCONS_00014311, TCONS_00192737, TCONS_00079397, TCONS_00172802, TCONS_00207158, TCONS_00073488, TCONS_00030633, TCONS_00220848, TCONS_00140366, TCONS_00235795, TCONS_00069233, TCONS_00060340, TCONS_00124878, TCONS_00021519, TCONS_00171745, TCONS_00032013, TCONS_00244571, TCONS_00168754, TCONS_00009934, TCONS_00022524,…
cellular response to lipopolysaccharide	71	TCONS_00029093, TCONS_00121455, TCONS_00175713, TCONS_00010553, TCONS_00037317, TCONS_00247451, TCONS_00017420, TCONS_00192737, TCONS_00244784, TCONS_00225587, TCONS_00169199, TCONS_00092640, TCONS_00244744, TCONS_00110438, TCONS_00023951, TCONS_00107395, TCONS_00107836, TCONS_00004395, TCONS_00252678, TCONS_00124878, TCONS_00205324, TCONS_00021519, TCONS_00166378, TCONS_00121661, TCONS_00194446,…
negative regulation of cell migration	71	TCONS_00058891, TCONS_00173655, TCONS_00207958, TCONS_00001759, TCONS_00112220, TCONS_00148178, TCONS_00163290, TCONS_00000944, TCONS_00003977, TCONS_00221301, TCONS_00119538, TCONS_00220211, TCONS_00178276, TCONS_00108566, TCONS_00245508, TCONS_00023356, TCONS_00181433, TCONS_00234184, TCONS_00117190, TCONS_00105334, TCONS_00233335, TCONS_00064567, TCONS_00174339, TCONS_00230724, TCONS_00252352,…
antigen processing and presentation of exogenous peptide antigen via MHC class II	71	TCONS_00201253, TCONS_00032460, TCONS_00058010, TCONS_00118363, TCONS_00190594, TCONS_00169239, TCONS_00273585, TCONS_00143168, TCONS_00173256, TCONS_00059303, TCONS_00207036, TCONS_00225589, TCONS_00003501, TCONS_00054248, TCONS_00071862, TCONS_00075748, TCONS_00208161, TCONS_00026104, TCONS_00179404, TCONS_00032533, TCONS_00199059, TCONS_00176014, TCONS_00073609, TCONS_00025450, TCONS_00036411,…
Fc-gamma receptor signaling pathway involved in phagocytosis	71	TCONS_00229268, TCONS_00013583, TCONS_00224096, TCONS_00113670, TCONS_00194915, TCONS_00006732, TCONS_00123074, TCONS_00148492, TCONS_00229702, TCONS_00081708, TCONS_00099479, TCONS_00153253, TCONS_00181155, TCONS_00045343, TCONS_00106261, TCONS_00217769, TCONS_00252678, TCONS_00176450, TCONS_00020280, TCONS_00171346, TCONS_00117680, TCONS_00139376, TCONS_00138684, TCONS_00248298, TCONS_00168754,…
female pregnancy	71	TCONS_00196930, TCONS_00033275, TCONS_00175835, TCONS_00133917, TCONS_00198832, TCONS_00202260, TCONS_00217281, TCONS_00198635, TCONS_00247333, TCONS_00173814, TCONS_00119538, TCONS_00133840, TCONS_00137886, TCONS_00187932, TCONS_00133882, TCONS_00159798, TCONS_00217805, TCONS_00117190, TCONS_00102861, TCONS_00044255, TCONS_00103310, TCONS_00105698, TCONS_00125623, TCONS_00236203, TCONS_00125625,…
regulation of cellular response to heat	71	TCONS_00231986, TCONS_00037954, TCONS_00105408, TCONS_00212869, TCONS_00204603, TCONS_00248067, TCONS_00020357, TCONS_00061705, TCONS_00115853, TCONS_00249711, TCONS_00076320, TCONS_00131139, TCONS_00090583, TCONS_00183458, TCONS_00106862, TCONS_00236046, TCONS_00217769, TCONS_00158466, TCONS_00179569, TCONS_00141138, TCONS_00216759, TCONS_00216758, TCONS_00210451, TCONS_00092419, TCONS_00013599,…
rRNA processing	70	TCONS_00120485, TCONS_00229664, TCONS_00034045, TCONS_00163098, TCONS_00101408, TCONS_00149104, TCONS_00099165, TCONS_00002649, TCONS_00139619, TCONS_00025177, TCONS_00104121, TCONS_00052028, TCONS_00163127, TCONS_00163405, TCONS_00062544, TCONS_00066506, TCONS_00143153, TCONS_00192389, TCONS_00249465, TCONS_00199614, TCONS_00249469, TCONS_00001645, TCONS_00055078, TCONS_00249747, TCONS_00079388,…
ephrin receptor signaling pathway	70	TCONS_00032460, TCONS_00066957, TCONS_00094825, TCONS_00040123, TCONS_00224096, TCONS_00200080, TCONS_00194915, TCONS_00206383, TCONS_00147282, TCONS_00045343, TCONS_00162511, TCONS_00020280, TCONS_00233335, TCONS_00154709, TCONS_00174814, TCONS_00117680, TCONS_00227133, TCONS_00088316, TCONS_00150949, TCONS_00169800, TCONS_00139376, TCONS_00079181, TCONS_00225117, TCONS_00070047, TCONS_00114498,…
neuron migration	69	TCONS_00195644, TCONS_00035693, TCONS_00206629, TCONS_00163410, TCONS_00173015, TCONS_00070138, TCONS_00079752, TCONS_00139104, TCONS_00179955, TCONS_00228618, TCONS_00170745, TCONS_00206102, TCONS_00220379, TCONS_00099314, TCONS_00214375, TCONS_00106862, TCONS_00180660, TCONS_00100284, TCONS_00178953, TCONS_00180504, TCONS_00103310, TCONS_00009482, TCONS_00235711, TCONS_00235739, TCONS_00024907,…
peptidyl-tyrosine dephosphorylation	69	TCONS_00059782, TCONS_00112380, TCONS_00158180, TCONS_00169479, TCONS_00020676, TCONS_00026813, TCONS_00075397, TCONS_00004358, TCONS_00218736, TCONS_00027395, TCONS_00025292, TCONS_00125025, TCONS_00235795, TCONS_00102228, TCONS_00066362, TCONS_00049343, TCONS_00166495, TCONS_00085005, TCONS_00174412, TCONS_00060208, TCONS_00039442, TCONS_00209962, TCONS_00002268, TCONS_00005459, TCONS_00181782,…
cellular response to mechanical stimulus	68	TCONS_00013545, TCONS_00010553, TCONS_00198832, TCONS_00198635, TCONS_00198954, TCONS_00173015, TCONS_00144293, TCONS_00112068, TCONS_00160061, TCONS_00172802, TCONS_00226796, TCONS_00183458, TCONS_00046312, TCONS_00004473, TCONS_00031688, TCONS_00120238, TCONS_00239954, TCONS_00021519, TCONS_00191376, TCONS_00123444, TCONS_00057490, TCONS_00210217, TCONS_00044734, TCONS_00226084, TCONS_00040411,…
transcription elongation from RNA polymerase II promoter	68	TCONS_00063762, TCONS_00093856, TCONS_00199326, TCONS_00149544, TCONS_00016255, TCONS_00047637, TCONS_00192657, TCONS_00151428, TCONS_00246837, TCONS_00242954, TCONS_00072477, TCONS_00161424, TCONS_00216790, TCONS_00124973, TCONS_00235711, TCONS_00013793, TCONS_00175665, TCONS_00057733, TCONS_00186762, TCONS_00042839, TCONS_00248932, TCONS_00158634, TCONS_00071257, TCONS_00251619, TCONS_00054698,…
regulation of small GTPase mediated signal transduction	68	TCONS_00036620, TCONS_00058010, TCONS_00009882, TCONS_00029292, TCONS_00040646, TCONS_00139464, TCONS_00273464, TCONS_00175556, TCONS_00115531, TCONS_00123074, TCONS_00138732, TCONS_00244223, TCONS_00056076, TCONS_00021892, TCONS_00124375, TCONS_00028520, TCONS_00159750, TCONS_00195012, TCONS_00084453, TCONS_00131927, TCONS_00121141, TCONS_00142343, TCONS_00016543, TCONS_00070047, TCONS_00207341,…
viral entry into host cell	68	TCONS_00139184, TCONS_00019408, TCONS_00066957, TCONS_00175713, TCONS_00173655, TCONS_00198832, TCONS_00186299, TCONS_00091795, TCONS_00048606, TCONS_00019482, TCONS_00077965, TCONS_00023951, TCONS_00058649, TCONS_00181433, TCONS_00183731, TCONS_00062360, TCONS_00216759, TCONS_00011678, TCONS_00047160, TCONS_00121329, TCONS_00196261, TCONS_00216758, TCONS_00210451, TCONS_00121861, TCONS_00078052,…
platelet degranulation	67	TCONS_00019849, TCONS_00194312, TCONS_00194313, TCONS_00058775, TCONS_00225587, TCONS_00055540, TCONS_00056076, TCONS_00079904, TCONS_00002896, TCONS_00182760, TCONS_00029536, TCONS_00070855, TCONS_00034956, TCONS_00124851, TCONS_00252238, TCONS_00019853, TCONS_00040411, TCONS_00226449, TCONS_00208278, TCONS_00148560, TCONS_00008606, TCONS_00075853, TCONS_00134446, TCONS_00111339, TCONS_00105189,…
apoptotic signaling pathway	67	TCONS_00103747, TCONS_00036106, TCONS_00144494, TCONS_00009641, TCONS_00106819, TCONS_00025299, TCONS_00102180, TCONS_00162511, TCONS_00177545, TCONS_00011678, TCONS_00161507, TCONS_00213685, TCONS_00204115, TCONS_00038993, TCONS_00230601, TCONS_00060005, TCONS_00226084, TCONS_00079181, TCONS_00012262, TCONS_00175829, TCONS_00148281, TCONS_00212087, TCONS_00089291, TCONS_00057648, TCONS_00108496,…
male gonad development	66	TCONS_00195644, TCONS_00010553, TCONS_00140255, TCONS_00229385, TCONS_00116026, TCONS_00246882, TCONS_00020836, TCONS_00119538, TCONS_00220211, TCONS_00107872, TCONS_00128692, TCONS_00201527, TCONS_00131583, TCONS_00117190, TCONS_00137684, TCONS_00253646, TCONS_00042073, TCONS_00166718, TCONS_00189196, TCONS_00021519, TCONS_00120133, TCONS_00204832, TCONS_00243280, TCONS_00055313, TCONS_00062902,…
response to ethanol	66	TCONS_00018319, TCONS_00142791, TCONS_00096849, TCONS_00036987, TCONS_00006893, TCONS_00101969, TCONS_00011684, TCONS_00017420, TCONS_00144293, TCONS_00152997, TCONS_00034081, TCONS_00178506, TCONS_00003418, TCONS_00160061, TCONS_00054801, TCONS_00025976, TCONS_00110837, TCONS_00218450, TCONS_00195176, TCONS_00235634, TCONS_00121661, TCONS_00040411, TCONS_00115346, TCONS_00024989, TCONS_00097549,…
energy reserve metabolic process	66	TCONS_00090704, TCONS_00273267, TCONS_00032343, TCONS_00102817, TCONS_00090263, TCONS_00240456, TCONS_00217842, TCONS_00187932, TCONS_00022148, TCONS_00105097, TCONS_00041266, TCONS_00158584, TCONS_00192261, TCONS_00198000, TCONS_00216875, TCONS_00016108, TCONS_00120333, TCONS_00171346, TCONS_00225472, TCONS_00014689, TCONS_00154906, TCONS_00224942, TCONS_00110054, TCONS_00170459, TCONS_00225830,…
cellular response to hypoxia	66	TCONS_00208726, TCONS_00013545, TCONS_00202260, TCONS_00204725, TCONS_00023868, TCONS_00228618, TCONS_00116026, TCONS_00052270, TCONS_00114602, TCONS_00148492, TCONS_00240016, TCONS_00244744, TCONS_00119538, TCONS_00046154, TCONS_00161266, TCONS_00117190, TCONS_00103433, TCONS_00166914, TCONS_00085441, TCONS_00230402, TCONS_00148327, TCONS_00176713, TCONS_00210338, TCONS_00121661, TCONS_00138684,…
multicellular organism growth	66	TCONS_00107906, TCONS_00163410, TCONS_00001759, TCONS_00201016, TCONS_00226516, TCONS_00197906, TCONS_00026106, TCONS_00098791, TCONS_00250539, TCONS_00002051, TCONS_00252119, TCONS_00158584, TCONS_00184869, TCONS_00012222, TCONS_00031366, TCONS_00196822, TCONS_00017432, TCONS_00015133, TCONS_00058424, TCONS_00246355, TCONS_00020824, TCONS_00050970, TCONS_00001571, TCONS_00024995, TCONS_00026890,…
RNA splicing	65	TCONS_00056270, TCONS_00112062, TCONS_00193305, TCONS_00101607, TCONS_00026818, TCONS_00162485, TCONS_00114046, TCONS_00132629, TCONS_00038244, TCONS_00006219, TCONS_00208763, TCONS_00005601, TCONS_00251749, TCONS_00044379, TCONS_00102345, TCONS_00126798, TCONS_00087541, TCONS_00042073, TCONS_00237656, TCONS_00229158, TCONS_00235418, TCONS_00232668, TCONS_00090877, TCONS_00242151, TCONS_00097425,…
positive regulation of ubiquitin-protein ligase activity involved in regulation of mitotic cell cycle transition	65	TCONS_00124768, TCONS_00142791, TCONS_00061222, TCONS_00193423, TCONS_00042544, TCONS_00207397, TCONS_00225747, TCONS_00207158, TCONS_00072951, TCONS_00080378, TCONS_00140328, TCONS_00003180, TCONS_00014204, TCONS_00158070, TCONS_00148721, TCONS_00063876, TCONS_00006983, TCONS_00024946, TCONS_00024989, TCONS_00026527, TCONS_00172319, TCONS_00125090, TCONS_00182355, TCONS_00161435, TCONS_00072744,…
skeletal system development	65	TCONS_00143762, TCONS_00042504, TCONS_00195520, TCONS_00065788, TCONS_00198239, TCONS_00199648, TCONS_00019523, TCONS_00061545, TCONS_00014550, TCONS_00015441, TCONS_00006578, TCONS_00223249, TCONS_00026623, TCONS_00178276, TCONS_00153250, TCONS_00083009, TCONS_00228928, TCONS_00205887, TCONS_00009654, TCONS_00040411, TCONS_00153335, TCONS_00134955, TCONS_00191939, TCONS_00155285, TCONS_00076468,…
mitochondrial translational termination	64	TCONS_00065868, TCONS_00192379, TCONS_00020038, TCONS_00248942, TCONS_00139988, TCONS_00184227, TCONS_00049784, TCONS_00004039, TCONS_00217768, TCONS_00141015, TCONS_00211149, TCONS_00032616, TCONS_00217643, TCONS_00233214, TCONS_00130919, TCONS_00145533, TCONS_00205522, TCONS_00198765, TCONS_00140244, TCONS_00055631, TCONS_00052881, TCONS_00179629, TCONS_00093585, TCONS_00111734, TCONS_00185747,…
transport	64	TCONS_00075192, TCONS_00247297, TCONS_00079436, TCONS_00220258, TCONS_00129184, TCONS_00203112, TCONS_00092293, TCONS_00137645, TCONS_00185439, TCONS_00157932, TCONS_00047446, TCONS_00072513, TCONS_00157335, TCONS_00232122, TCONS_00175760, TCONS_00002290, TCONS_00170072, TCONS_00017956, TCONS_00233635, TCONS_00166532, TCONS_00144088, TCONS_00250173, TCONS_00108050, TCONS_00222841, TCONS_00055871,…
negative regulation of gene expression	64	TCONS_00208726, TCONS_00044407, TCONS_00208603, TCONS_00144494, TCONS_00040123, TCONS_00079752, TCONS_00052072, TCONS_00160061, TCONS_00079397, TCONS_00180783, TCONS_00109378, TCONS_00160896, TCONS_00177104, TCONS_00221737, TCONS_00127565, TCONS_00021092, TCONS_00129307, TCONS_00064462, TCONS_00166450, TCONS_00038993, TCONS_00000638, TCONS_00148002, TCONS_00099212, TCONS_00114727, TCONS_00104096,…
transcription-coupled nucleotide-excision repair	64	TCONS_00094709, TCONS_00199326, TCONS_00054132, TCONS_00151428, TCONS_00167494, TCONS_00106502, TCONS_00199695, TCONS_00065033, TCONS_00013599, TCONS_00146228, TCONS_00228387, TCONS_00167500, TCONS_00002864, TCONS_00054698, TCONS_00189944, TCONS_00108496, TCONS_00132781, TCONS_00029047, TCONS_00082189, TCONS_00088124, TCONS_00193484, TCONS_00101983, TCONS_00043096, TCONS_00101988, TCONS_00033610,…
glucose metabolic process	64	TCONS_00210528, TCONS_00143246, TCONS_00204725, TCONS_00139302, TCONS_00053960, TCONS_00114762, TCONS_00186570, TCONS_00005402, TCONS_00024401, TCONS_00230020, TCONS_00070855, TCONS_00002051, TCONS_00040411, TCONS_00061413, TCONS_00176831, TCONS_00030199, TCONS_00148560, TCONS_00000678, TCONS_00090153, TCONS_00134446, TCONS_00154352, TCONS_00237287, TCONS_00245977, TCONS_00080802, TCONS_00105189,…
methylation	63	TCONS_00058099, TCONS_00102418, TCONS_00198957, TCONS_00171474, TCONS_00061869, TCONS_00008713, TCONS_00019882, TCONS_00156679, TCONS_00239356, TCONS_00188868, TCONS_00050688, TCONS_00188502, TCONS_00213523, TCONS_00107116, TCONS_00250699, TCONS_00178153, TCONS_00152805, TCONS_00273272, TCONS_00034430, TCONS_00035563, TCONS_00152608, TCONS_00011136, TCONS_00096658, TCONS_00115346, TCONS_00160154,…
positive regulation of protein targeting to mitochondrion	63	TCONS_00034561, TCONS_00124768, TCONS_00010153, TCONS_00247177, TCONS_00039172, TCONS_00169078, TCONS_00020758, TCONS_00008909, TCONS_00021892, TCONS_00137763, TCONS_00128014, TCONS_00103433, TCONS_00165508, TCONS_00121587, TCONS_00014324, TCONS_00089846, TCONS_00127947, TCONS_00205604, TCONS_00206659, TCONS_00096775, TCONS_00167580, TCONS_00001532, TCONS_00029923, TCONS_00068096, TCONS_00108611,…
sensory perception of sound	63	TCONS_00130408, TCONS_00199648, TCONS_00240815, TCONS_00045812, TCONS_00112068, TCONS_00042906, TCONS_00134576, TCONS_00029855, TCONS_00217805, TCONS_00198563, TCONS_00066641, TCONS_00037747, TCONS_00105334, TCONS_00213563, TCONS_00199375, TCONS_00228783, TCONS_00121661, TCONS_00032697, TCONS_00192863, TCONS_00119429, TCONS_00002618, TCONS_00033140, TCONS_00164629, TCONS_00215398, TCONS_00233080,…
neural tube closure	63	TCONS_00033275, TCONS_00190594, TCONS_00147885, TCONS_00151908, TCONS_00079752, TCONS_00112220, TCONS_00228618, TCONS_00056395, TCONS_00220211, TCONS_00026623, TCONS_00153253, TCONS_00073326, TCONS_00126275, TCONS_00002176, TCONS_00021650, TCONS_00183059, TCONS_00026023, TCONS_00214733, TCONS_00124733, TCONS_00016408, TCONS_00235739, TCONS_00170891, TCONS_00252792, TCONS_00015133, TCONS_00058424,…
mitotic prophase	63	TCONS_00168103, TCONS_00105408, TCONS_00247573, TCONS_00204603, TCONS_00210604, TCONS_00248067, TCONS_00008598, TCONS_00020357, TCONS_00054650, TCONS_00115853, TCONS_00090583, TCONS_00189682, TCONS_00024203, TCONS_00158466, TCONS_00027435, TCONS_00047723, TCONS_00071227, TCONS_00179569, TCONS_00141138, TCONS_00143118, TCONS_00083323, TCONS_00088872, TCONS_00210451, TCONS_00017956, TCONS_00246990,…
negative regulation of transforming growth factor beta receptor signaling pathway	63	TCONS_00112380, TCONS_00148975, TCONS_00107906, TCONS_00060897, TCONS_00246882, TCONS_00079436, TCONS_00116983, TCONS_00188114, TCONS_00189124, TCONS_00097896, TCONS_00213086, TCONS_00096055, TCONS_00051970, TCONS_00079228, TCONS_00134891, TCONS_00044455, TCONS_00087387, TCONS_00252238, TCONS_00069475, TCONS_00138050, TCONS_00093827, TCONS_00192265, TCONS_00089888, TCONS_00086811, TCONS_00226084,…
mitochondrial translational initiation	62	TCONS_00065868, TCONS_00020038, TCONS_00248942, TCONS_00139988, TCONS_00184227, TCONS_00049784, TCONS_00004039, TCONS_00217768, TCONS_00141015, TCONS_00211149, TCONS_00032616, TCONS_00217643, TCONS_00233214, TCONS_00130919, TCONS_00145533, TCONS_00198765, TCONS_00140244, TCONS_00055631, TCONS_00052881, TCONS_00179629, TCONS_00093585, TCONS_00111734, TCONS_00185747, TCONS_00124883, TCONS_00251532,…
mitochondrial translational elongation	62	TCONS_00065868, TCONS_00020038, TCONS_00248942, TCONS_00139988, TCONS_00184227, TCONS_00049784, TCONS_00004039, TCONS_00217768, TCONS_00141015, TCONS_00211149, TCONS_00032616, TCONS_00217643, TCONS_00233214, TCONS_00130919, TCONS_00145533, TCONS_00205522, TCONS_00198765, TCONS_00140244, TCONS_00055631, TCONS_00052881, TCONS_00179629, TCONS_00093585, TCONS_00111734, TCONS_00185747, TCONS_00124883,…
adaptive immune response	62	TCONS_00019408, TCONS_00126627, TCONS_00028083, TCONS_00175713, TCONS_00035334, TCONS_00193786, TCONS_00000704, TCONS_00121172, TCONS_00244784, TCONS_00017342, TCONS_00048606, TCONS_00136109, TCONS_00028844, TCONS_00216990, TCONS_00111808, TCONS_00041021, TCONS_00121329, TCONS_00035725, TCONS_00088872, TCONS_00217563, TCONS_00235634, TCONS_00116277, TCONS_00252792, TCONS_00044579, TCONS_00112870,…
nucleic acid phosphodiester bond hydrolysis	62	TCONS_00243090, TCONS_00028083, TCONS_00038246, TCONS_00031134, TCONS_00209774, TCONS_00204482, TCONS_00156762, TCONS_00188825, TCONS_00135146, TCONS_00214219, TCONS_00103872, TCONS_00141775, TCONS_00042395, TCONS_00234667, TCONS_00172832, TCONS_00070809, TCONS_00253244, TCONS_00068844, TCONS_00253441, TCONS_00116033, TCONS_00249662, TCONS_00201128, TCONS_00006108, TCONS_00171748, TCONS_00226369,…
gene silencing by RNA	62	TCONS_00105408, TCONS_00204603, TCONS_00008478, TCONS_00210604, TCONS_00248067, TCONS_00020357, TCONS_00115853, TCONS_00090583, TCONS_00140849, TCONS_00246837, TCONS_00242437, TCONS_00158466, TCONS_00241273, TCONS_00179569, TCONS_00141138, TCONS_00141775, TCONS_00210451, TCONS_00234667, TCONS_00016788, TCONS_00194520, TCONS_00052241, TCONS_00145131, TCONS_00186762, TCONS_00018241, TCONS_00021911,…
somatic stem cell population maintenance	62	TCONS_00140097, TCONS_00204886, TCONS_00040448, TCONS_00233207, TCONS_00251595, TCONS_00006572, TCONS_00007985, TCONS_00112220, TCONS_00116822, TCONS_00188550, TCONS_00238267, TCONS_00110837, TCONS_00193192, TCONS_00253646, TCONS_00065033, TCONS_00233335, TCONS_00189196, TCONS_00190960, TCONS_00062902, TCONS_00183094, TCONS_00187650, TCONS_00022649, TCONS_00134445, TCONS_00179513, TCONS_00132781,…
response to toxic substance	62	TCONS_00231227, TCONS_00010674, TCONS_00193305, TCONS_00013189, TCONS_00096529, TCONS_00248502, TCONS_00114126, TCONS_00148178, TCONS_00152513, TCONS_00119538, TCONS_00137602, TCONS_00030633, TCONS_00072797, TCONS_00159830, TCONS_00117190, TCONS_00109978, TCONS_00144762, TCONS_00147437, TCONS_00168754, TCONS_00091684, TCONS_00115346, TCONS_00024989, TCONS_00188981, TCONS_00209369, TCONS_00070372,…
post-embryonic development	62	TCONS_00020716, TCONS_00210528, TCONS_00060897, TCONS_00070138, TCONS_00152513, TCONS_00246882, TCONS_00195407, TCONS_00246922, TCONS_00119538, TCONS_00025299, TCONS_00243527, TCONS_00177104, TCONS_00117190, TCONS_00213523, TCONS_00252119, TCONS_00083442, TCONS_00171346, TCONS_00041546, TCONS_00171789, TCONS_00230800, TCONS_00148327, TCONS_00011059, TCONS_00031366, TCONS_00245189, TCONS_00071381,…
antigen processing and presentation of exogenous peptide antigen via MHC class I, TAP-dependent	61	TCONS_00124768, TCONS_00142791, TCONS_00193423, TCONS_00042544, TCONS_00006732, TCONS_00225747, TCONS_00023707, TCONS_00216990, TCONS_00072951, TCONS_00183731, TCONS_00080378, TCONS_00014204, TCONS_00175987, TCONS_00148721, TCONS_00063876, TCONS_00006983, TCONS_00125090, TCONS_00078328, TCONS_00182355, TCONS_00161435, TCONS_00072744, TCONS_00108496, TCONS_00169879, TCONS_00104813, TCONS_00143706,…
positive regulation of protein kinase B signaling	61	TCONS_00103747, TCONS_00144494, TCONS_00194756, TCONS_00033036, TCONS_00246882, TCONS_00045858, TCONS_00236046, TCONS_00162511, TCONS_00237778, TCONS_00066641, TCONS_00109978, TCONS_00081384, TCONS_00251664, TCONS_00065017, TCONS_00040411, TCONS_00000638, TCONS_00242231, TCONS_00207589, TCONS_00157618, TCONS_00154352, TCONS_00242704, TCONS_00129850, TCONS_00026890, TCONS_00011689, TCONS_00183527,…
regulation of Rho protein signal transduction	60	TCONS_00064612, TCONS_00171996, TCONS_00106819, TCONS_00147566, TCONS_00197789, TCONS_00202345, TCONS_00051812, TCONS_00161028, TCONS_00162511, TCONS_00177545, TCONS_00067575, TCONS_00100242, TCONS_00146627, TCONS_00032297, TCONS_00138444, TCONS_00249986, TCONS_00012262, TCONS_00175829, TCONS_00148281, TCONS_00212087, TCONS_00048464, TCONS_00030622, TCONS_00179513, TCONS_00001370, TCONS_00010833,…
fat cell differentiation	60	TCONS_00251595, TCONS_00036987, TCONS_00065864, TCONS_00167257, TCONS_00011684, TCONS_00079510, TCONS_00079752, TCONS_00230618, TCONS_00094544, TCONS_00217842, TCONS_00054405, TCONS_00183458, TCONS_00178358, TCONS_00198563, TCONS_00174872, TCONS_00183819, TCONS_00005086, TCONS_00107953, TCONS_00212751, TCONS_00152805, TCONS_00154906, TCONS_00167500, TCONS_00110297, TCONS_00030304, TCONS_00024995,…
Golgi organization	60	TCONS_00236719, TCONS_00252882, TCONS_00037954, TCONS_00063802, TCONS_00203437, TCONS_00008598, TCONS_00187860, TCONS_00240777, TCONS_00076320, TCONS_00212473, TCONS_00070970, TCONS_00023676, TCONS_00045587, TCONS_00208040, TCONS_00119050, TCONS_00027110, TCONS_00119468, TCONS_00164112, TCONS_00192502, TCONS_00119429, TCONS_00073280, TCONS_00246910, TCONS_00220465, TCONS_00137637, TCONS_00180210,…
lung development	60	TCONS_00229389, TCONS_00059020, TCONS_00037954, TCONS_00017420, TCONS_00015441, TCONS_00114046, TCONS_00152878, TCONS_00128692, TCONS_00209173, TCONS_00050529, TCONS_00083525, TCONS_00044455, TCONS_00234227, TCONS_00184828, TCONS_00120133, TCONS_00167500, TCONS_00061533, TCONS_00232429, TCONS_00030155, TCONS_00208278, TCONS_00221479, TCONS_00051072, TCONS_00184260, TCONS_00241261, TCONS_00250844,…
central nervous system development	60	TCONS_00141461, TCONS_00210528, TCONS_00038686, TCONS_00196610, TCONS_00103747, TCONS_00140451, TCONS_00172048, TCONS_00162881, TCONS_00170745, TCONS_00038285, TCONS_00220211, TCONS_00153253, TCONS_00001687, TCONS_00024323, TCONS_00250978, TCONS_00087541, TCONS_00235711, TCONS_00040931, TCONS_00205688, TCONS_00205887, TCONS_00223092, TCONS_00164233, TCONS_00038790, TCONS_00021558, TCONS_00114217,…
kidney development	60	TCONS_00042425, TCONS_00147244, TCONS_00017420, TCONS_00114046, TCONS_00246882, TCONS_00195407, TCONS_00176808, TCONS_00246922, TCONS_00128692, TCONS_00025299, TCONS_00237376, TCONS_00030873, TCONS_00177104, TCONS_00083525, TCONS_00109813, TCONS_00163844, TCONS_00083442, TCONS_00102500, TCONS_00199539, TCONS_00120133, TCONS_00210217, TCONS_00193998, TCONS_00252792, TCONS_00104729, TCONS_00192863,…
homophilic cell adhesion via plasma membrane adhesion molecules	59	TCONS_00084660, TCONS_00091039, TCONS_00118521, TCONS_00191124, TCONS_00170745, TCONS_00019482, TCONS_00057516, TCONS_00201923, TCONS_00047160, TCONS_00040172, TCONS_00197317, TCONS_00091684, TCONS_00046716, TCONS_00221875, TCONS_00133986, TCONS_00207785, TCONS_00028559, TCONS_00048821, TCONS_00201878, TCONS_00094919, TCONS_00196033, TCONS_00012432, TCONS_00091659, TCONS_00019308, TCONS_00096907,…
respiratory electron transport chain	58	TCONS_00210528, TCONS_00212626, TCONS_00023625, TCONS_00113554, TCONS_00152997, TCONS_00156679, TCONS_00207198, TCONS_00074342, TCONS_00173617, TCONS_00163804, TCONS_00186648, TCONS_00137049, TCONS_00135462, TCONS_00045103, TCONS_00037908, TCONS_00034112, TCONS_00118852, TCONS_00197797, TCONS_00201161, TCONS_00068924, TCONS_00192468, TCONS_00058503, TCONS_00096336, TCONS_00132336, TCONS_00178739,…
positive regulation of neuron projection development	58	TCONS_00035693, TCONS_00084660, TCONS_00040922, TCONS_00037317, TCONS_00063206, TCONS_00207958, TCONS_00162881, TCONS_00253052, TCONS_00095037, TCONS_00154782, TCONS_00181155, TCONS_00126275, TCONS_00047446, TCONS_00015913, TCONS_00163844, TCONS_00105698, TCONS_00235634, TCONS_00205688, TCONS_00174814, TCONS_00147156, TCONS_00230724, TCONS_00073280, TCONS_00099212, TCONS_00030193, TCONS_00028559,…
negative regulation of endopeptidase activity	58	TCONS_00117234, TCONS_00039850, TCONS_00225587, TCONS_00056076, TCONS_00048971, TCONS_00154782, TCONS_00213086, TCONS_00182760, TCONS_00245508, TCONS_00159830, TCONS_00228370, TCONS_00034956, TCONS_00211546, TCONS_00231155, TCONS_00081103, TCONS_00124733, TCONS_00117240, TCONS_00114217, TCONS_00070166, TCONS_00099212, TCONS_00054143, TCONS_00185230, TCONS_00075853, TCONS_00215398, TCONS_00160784,…
protein dephosphorylation	58	TCONS_00176409, TCONS_00042504, TCONS_00174026, TCONS_00078387, TCONS_00230618, TCONS_00119538, TCONS_00117190, TCONS_00060021, TCONS_00138050, TCONS_00147876, TCONS_00008482, TCONS_00252235, TCONS_00117168, TCONS_00195415, TCONS_00017115, TCONS_00030199, TCONS_00240329, TCONS_00026527, TCONS_00172758, TCONS_00228820, TCONS_00126180, TCONS_00126062, TCONS_00050970, TCONS_00186798, TCONS_00235582,…
positive regulation of sequence-specific DNA binding transcription factor activity	58	TCONS_00058891, TCONS_00173015, TCONS_00156439, TCONS_00170508, TCONS_00045812, TCONS_00110682, TCONS_00244784, TCONS_00008317, TCONS_00056395, TCONS_00026548, TCONS_00128893, TCONS_00025290, TCONS_00044255, TCONS_00216317, TCONS_00253646, TCONS_00189196, TCONS_00167500, TCONS_00199855, TCONS_00013793, TCONS_00166017, TCONS_00232429, TCONS_00189832, TCONS_00062902, TCONS_00022649, TCONS_00155285,…
glucose homeostasis	58	TCONS_00038886, TCONS_00103747, TCONS_00204725, TCONS_00060973, TCONS_00053960, TCONS_00095037, TCONS_00020957, TCONS_00111973, TCONS_00154858, TCONS_00108840, TCONS_00217842, TCONS_00110837, TCONS_00107836, TCONS_00213600, TCONS_00106701, TCONS_00174272, TCONS_00120333, TCONS_00203345, TCONS_00034474, TCONS_00038113, TCONS_00249465, TCONS_00061413, TCONS_00192863, TCONS_00246355, TCONS_00154352,…
NIK/NF-kappaB signaling	57	TCONS_00124768, TCONS_00142791, TCONS_00038367, TCONS_00193423, TCONS_00042544, TCONS_00225747, TCONS_00207158, TCONS_00030633, TCONS_00072951, TCONS_00080378, TCONS_00014204, TCONS_00139099, TCONS_00148721, TCONS_00063876, TCONS_00006983, TCONS_00026527, TCONS_00125090, TCONS_00111545, TCONS_00136789, TCONS_00182355, TCONS_00161435, TCONS_00026576, TCONS_00072744, TCONS_00108496, TCONS_00104813,…
retrograde transport, endosome to Golgi	57	TCONS_00245471, TCONS_00149068, TCONS_00061306, TCONS_00225589, TCONS_00045064, TCONS_00244812, TCONS_00076954, TCONS_00107310, TCONS_00136876, TCONS_00024880, TCONS_00093185, TCONS_00089560, TCONS_00176014, TCONS_00126951, TCONS_00167609, TCONS_00128615, TCONS_00044739, TCONS_00098916, TCONS_00016422, TCONS_00141495, TCONS_00168435, TCONS_00169364, TCONS_00113965, TCONS_00095883, TCONS_00036728,…
COPII vesicle coating	57	TCONS_00019849, TCONS_00201253, TCONS_00039137, TCONS_00190594, TCONS_00253058, TCONS_00036424, TCONS_00189645, TCONS_00136307, TCONS_00189682, TCONS_00044293, TCONS_00074058, TCONS_00179404, TCONS_00042112, TCONS_00027110, TCONS_00163489, TCONS_00176013, TCONS_00073609, TCONS_00092808, TCONS_00025450, TCONS_00134171, TCONS_00145539, TCONS_00252235, TCONS_00119468, TCONS_00037227, TCONS_00014240,…
regulation of cell growth	57	TCONS_00123798, TCONS_00250186, TCONS_00008598, TCONS_00117832, TCONS_00188114, TCONS_00053282, TCONS_00176808, TCONS_00158820, TCONS_00182201, TCONS_00005000, TCONS_00020081, TCONS_00194042, TCONS_00105931, TCONS_00089403, TCONS_00191179, TCONS_00245464, TCONS_00190925, TCONS_00154352, TCONS_00048821, TCONS_00027224, TCONS_00026499, TCONS_00025282, TCONS_00102596, TCONS_00125216, TCONS_00181706,…
calcium ion transmembrane transport	57	TCONS_00057164, TCONS_00126627, TCONS_00079350, TCONS_00016137, TCONS_00083171, TCONS_00070138, TCONS_00092489, TCONS_00225666, TCONS_00046154, TCONS_00050367, TCONS_00107278, TCONS_00077568, TCONS_00053758, TCONS_00098397, TCONS_00107273, TCONS_00156842, TCONS_00067170, TCONS_00160211, TCONS_00176177, TCONS_00195851, TCONS_00038476, TCONS_00100569, TCONS_00148327, TCONS_00176713, TCONS_00056959,…
muscle organ development	56	TCONS_00164064, TCONS_00230973, TCONS_00228618, TCONS_00223249, TCONS_00169199, TCONS_00044609, TCONS_00097851, TCONS_00092091, TCONS_00187974, TCONS_00103431, TCONS_00234227, TCONS_00041546, TCONS_00014403, TCONS_00166378, TCONS_00192389, TCONS_00194446, TCONS_00247048, TCONS_00221479, TCONS_00207589, TCONS_00134955, TCONS_00159965, TCONS_00157068, TCONS_00071973, TCONS_00081258, TCONS_00124485,…
palate development	56	TCONS_00229389, TCONS_00093217, TCONS_00147885, TCONS_00229385, TCONS_00061545, TCONS_00231309, TCONS_00240815, TCONS_00228618, TCONS_00246882, TCONS_00056395, TCONS_00008639, TCONS_00116822, TCONS_00025299, TCONS_00177104, TCONS_00187974, TCONS_00195535, TCONS_00241419, TCONS_00012581, TCONS_00196903, TCONS_00168472, TCONS_00210260, TCONS_00024995, TCONS_00241181, TCONS_00025880, TCONS_00141604,…
I-kappaB kinase/NF-kappaB signaling	56	TCONS_00038367, TCONS_00086448, TCONS_00086009, TCONS_00014311, TCONS_00192737, TCONS_00237170, TCONS_00052072, TCONS_00179916, TCONS_00147282, TCONS_00132279, TCONS_00140366, TCONS_00210054, TCONS_00125846, TCONS_00014324, TCONS_00171745, TCONS_00139099, TCONS_00032013, TCONS_00102707, TCONS_00244571, TCONS_00244055, TCONS_00022524, TCONS_00111545, TCONS_00068096, TCONS_00047852, TCONS_00269577,…
cell-matrix adhesion	55	TCONS_00017626, TCONS_00227201, TCONS_00143762, TCONS_00040922, TCONS_00194756, TCONS_00033036, TCONS_00216829, TCONS_00094504, TCONS_00173015, TCONS_00186574, TCONS_00248502, TCONS_00178901, TCONS_00058775, TCONS_00183731, TCONS_00134051, TCONS_00125867, TCONS_00105617, TCONS_00252792, TCONS_00022177, TCONS_00111339, TCONS_00236155, TCONS_00143228, TCONS_00103405, TCONS_00143706, TCONS_00164823,…
cellular response to tumor necrosis factor	55	TCONS_00029093, TCONS_00065788, TCONS_00101969, TCONS_00247451, TCONS_00112068, TCONS_00055219, TCONS_00151594, TCONS_00221737, TCONS_00102101, TCONS_00101974, TCONS_00109978, TCONS_00101975, TCONS_00090715, TCONS_00154906, TCONS_00019812, TCONS_00210338, TCONS_00018689, TCONS_00121661, TCONS_00017311, TCONS_00242991, TCONS_00209369, TCONS_00030193, TCONS_00002743, TCONS_00155285, TCONS_00129212,…
DNA damage response, signal transduction by p53 class mediator resulting in cell cycle arrest	55	TCONS_00124768, TCONS_00142791, TCONS_00107906, TCONS_00193423, TCONS_00042544, TCONS_00018630, TCONS_00225747, TCONS_00052270, TCONS_00072951, TCONS_00080378, TCONS_00014204, TCONS_00061854, TCONS_00148721, TCONS_00063876, TCONS_00006983, TCONS_00125090, TCONS_00182355, TCONS_00161435, TCONS_00158475, TCONS_00072744, TCONS_00108496, TCONS_00104813, TCONS_00156250, TCONS_00016878, TCONS_00123170,…
RNA phosphodiester bond hydrolysis, endonucleolytic	55	TCONS_00009164, TCONS_00067447, TCONS_00165477, TCONS_00187301, TCONS_00022979, TCONS_00072276, TCONS_00243527, TCONS_00235870, TCONS_00068588, TCONS_00083440, TCONS_00145533, TCONS_00204357, TCONS_00253761, TCONS_00146981, TCONS_00171862, TCONS_00084911, TCONS_00009858, TCONS_00221234, TCONS_00002743, TCONS_00112902, TCONS_00044181, TCONS_00084803, TCONS_00020233, TCONS_00175077, TCONS_00203939,…
global genome nucleotide-excision repair	55	TCONS_00094709, TCONS_00199326, TCONS_00113593, TCONS_00054132, TCONS_00151428, TCONS_00167494, TCONS_00034635, TCONS_00060340, TCONS_00106502, TCONS_00199695, TCONS_00065033, TCONS_00021719, TCONS_00013599, TCONS_00146228, TCONS_00228387, TCONS_00179596, TCONS_00054698, TCONS_00189944, TCONS_00108496, TCONS_00088124, TCONS_00193484, TCONS_00101988, TCONS_00033610, TCONS_00083070, TCONS_00153909,…
response to oxidative stress	55	TCONS_00231227, TCONS_00249396, TCONS_00170467, TCONS_00208726, TCONS_00060299, TCONS_00070138, TCONS_00113994, TCONS_00078461, TCONS_00203396, TCONS_00151428, TCONS_00221779, TCONS_00135146, TCONS_00154147, TCONS_00252635, TCONS_00080095, TCONS_00234726, TCONS_00087789, TCONS_00014882, TCONS_00247485, TCONS_00191256, TCONS_00204792, TCONS_00156410, TCONS_00219833, TCONS_00188779, TCONS_00024115,…
polyamine metabolic process	54	TCONS_00124768, TCONS_00142791, TCONS_00193423, TCONS_00042544, TCONS_00069868, TCONS_00225747, TCONS_00072951, TCONS_00080378, TCONS_00014204, TCONS_00144762, TCONS_00063630, TCONS_00148721, TCONS_00063876, TCONS_00006983, TCONS_00030596, TCONS_00097549, TCONS_00169484, TCONS_00125090, TCONS_00182355, TCONS_00161435, TCONS_00072744, TCONS_00104813, TCONS_00128801, TCONS_00156250, TCONS_00016878,…
Rho protein signal transduction	54	TCONS_00036102, TCONS_00036620, TCONS_00090824, TCONS_00040646, TCONS_00273464, TCONS_00224096, TCONS_00007985, TCONS_00113399, TCONS_00170745, TCONS_00176808, TCONS_00147282, TCONS_00001886, TCONS_00045343, TCONS_00030633, TCONS_00002176, TCONS_00124894, TCONS_00251624, TCONS_00191376, TCONS_00032297, TCONS_00066789, TCONS_00016543, TCONS_00077764, TCONS_00181387, TCONS_00106394, TCONS_00026852,…
muscle contraction	54	TCONS_00139660, TCONS_00174303, TCONS_00143520, TCONS_00078780, TCONS_00197906, TCONS_00152520, TCONS_00183731, TCONS_00070855, TCONS_00089563, TCONS_00143519, TCONS_00124810, TCONS_00092419, TCONS_00187491, TCONS_00168677, TCONS_00030353, TCONS_00148560, TCONS_00205560, TCONS_00115425, TCONS_00134446, TCONS_00105189, TCONS_00054215, TCONS_00241181, TCONS_00025285, TCONS_00083674, TCONS_00234535,…
regulation of mitotic cell cycle	54	TCONS_00101207, TCONS_00198954, TCONS_00240736, TCONS_00185564, TCONS_00079397, TCONS_00055219, TCONS_00045343, TCONS_00102180, TCONS_00124894, TCONS_00161906, TCONS_00144327, TCONS_00129307, TCONS_00089403, TCONS_00228387, TCONS_00009377, TCONS_00066789, TCONS_00196822, TCONS_00090310, TCONS_00201128, TCONS_00151435, TCONS_00077764, TCONS_00111545, TCONS_00168031, TCONS_00208670, TCONS_00133112,…
dephosphorylation	54	TCONS_00011000, TCONS_00273382, TCONS_00009960, TCONS_00242161, TCONS_00060859, TCONS_00025926, TCONS_00110714, TCONS_00157811, TCONS_00082758, TCONS_00181835, TCONS_00100687, TCONS_00017713, TCONS_00215708, TCONS_00147391, TCONS_00181069, TCONS_00213693, TCONS_00226719, TCONS_00023581, TCONS_00139170, TCONS_00059484, TCONS_00251212, TCONS_00140750, TCONS_00103729, TCONS_00176226, TCONS_00176622,…
cytoskeleton organization	53	TCONS_00020838, TCONS_00186095, TCONS_00092327, TCONS_00101969, TCONS_00206629, TCONS_00014151, TCONS_00118842, TCONS_00099479, TCONS_00028448, TCONS_00160734, TCONS_00181155, TCONS_00050647, TCONS_00109978, TCONS_00101975, TCONS_00234227, TCONS_00218457, TCONS_00235617, TCONS_00143274, TCONS_00031168, TCONS_00240649, TCONS_00221479, TCONS_00008769, TCONS_00054215, TCONS_00047139, TCONS_00027303,…
negative regulation of inflammatory response	53	TCONS_00033594, TCONS_00251595, TCONS_00202260, TCONS_00106819, TCONS_00198635, TCONS_00079436, TCONS_00142590, TCONS_00134405, TCONS_00053713, TCONS_00153294, TCONS_00027835, TCONS_00221737, TCONS_00041021, TCONS_00216436, TCONS_00120972, TCONS_00018689, TCONS_00078052, TCONS_00223852, TCONS_00114137, TCONS_00244055, TCONS_00198806, TCONS_00099212, TCONS_00106675, TCONS_00108893, TCONS_00211192,…
tRNA processing	53	TCONS_00034045, TCONS_00105408, TCONS_00141024, TCONS_00204603, TCONS_00248067, TCONS_00020357, TCONS_00249833, TCONS_00115853, TCONS_00055025, TCONS_00090583, TCONS_00210171, TCONS_00158466, TCONS_00252519, TCONS_00179569, TCONS_00141138, TCONS_00210451, TCONS_00230300, TCONS_00148922, TCONS_00084911, TCONS_00052241, TCONS_00021911, TCONS_00077685, TCONS_00054930, TCONS_00133354, TCONS_00148917,…
organelle organization	53	TCONS_00175999, TCONS_00143168, TCONS_00246203, TCONS_00253052, TCONS_00169199, TCONS_00026545, TCONS_00092293, TCONS_00175082, TCONS_00215342, TCONS_00053758, TCONS_00182129, TCONS_00157335, TCONS_00176852, TCONS_00143118, TCONS_00026221, TCONS_00180748, TCONS_00041744, TCONS_00118097, TCONS_00086657, TCONS_00166378, TCONS_00226681, TCONS_00019891, TCONS_00184260, TCONS_00075661, TCONS_00225830,…
positive regulation of cytosolic calcium ion concentration	53	TCONS_00084660, TCONS_00033275, TCONS_00033594, TCONS_00204843, TCONS_00231789, TCONS_00037317, TCONS_00244784, TCONS_00056395, TCONS_00046154, TCONS_00180783, TCONS_00221737, TCONS_00177026, TCONS_00252678, TCONS_00120756, TCONS_00235634, TCONS_00248298, TCONS_00061897, TCONS_00166258, TCONS_00246478, TCONS_00182558, TCONS_00183642, TCONS_00213977, TCONS_00231144, TCONS_00041030, TCONS_00094919,…
wound healing	53	TCONS_00018319, TCONS_00229389, TCONS_00037317, TCONS_00202260, TCONS_00198954, TCONS_00039338, TCONS_00210207, TCONS_00007985, TCONS_00112220, TCONS_00246882, TCONS_00079436, TCONS_00170745, TCONS_00137602, TCONS_00001687, TCONS_00045343, TCONS_00062360, TCONS_00147437, TCONS_00190960, TCONS_00252352, TCONS_00172752, TCONS_00053055, TCONS_00160790, TCONS_00208075, TCONS_00048181, TCONS_00243919,…
exocytosis	53	TCONS_00041613, TCONS_00002409, TCONS_00229702, TCONS_00180783, TCONS_00045343, TCONS_00093185, TCONS_00080019, TCONS_00158222, TCONS_00143315, TCONS_00101974, TCONS_00012723, TCONS_00106701, TCONS_00128615, TCONS_00100801, TCONS_00169800, TCONS_00141495, TCONS_00240649, TCONS_00228989, TCONS_00103360, TCONS_00214625, TCONS_00060052, TCONS_00214983, TCONS_00011540, TCONS_00195743, TCONS_00199826,…
embryo development	53	TCONS_00058010, TCONS_00196610, TCONS_00248542, TCONS_00210604, TCONS_00200080, TCONS_00053366, TCONS_00101690, TCONS_00273610, TCONS_00216910, TCONS_00101378, TCONS_00101811, TCONS_00118852, TCONS_00227772, TCONS_00071340, TCONS_00109026, TCONS_00216044, TCONS_00132781, TCONS_00109707, TCONS_00037937, TCONS_00233765, TCONS_00072707, TCONS_00210627, TCONS_00056491, TCONS_00273640, TCONS_00231849,…
positive regulation of proteasomal ubiquitin-dependent protein catabolic process	53	TCONS_00113593, TCONS_00070138, TCONS_00079510, TCONS_00052270, TCONS_00183458, TCONS_00048658, TCONS_00208040, TCONS_00130373, TCONS_00145336, TCONS_00202053, TCONS_00086811, TCONS_00116277, TCONS_00119023, TCONS_00249469, TCONS_00205122, TCONS_00210460, TCONS_00161237, TCONS_00156215, TCONS_00158270, TCONS_00148515, TCONS_00249891, TCONS_00170089, TCONS_00153909, TCONS_00242382, TCONS_00093275,…
positive regulation of cell growth	53	TCONS_00018319, TCONS_00013545, TCONS_00061987, TCONS_00025208, TCONS_00246882, TCONS_00226796, TCONS_00119538, TCONS_00246837, TCONS_00107395, TCONS_00117190, TCONS_00217682, TCONS_00235757, TCONS_00105698, TCONS_00235634, TCONS_00082473, TCONS_00223373, TCONS_00195535, TCONS_00207589, TCONS_00177651, TCONS_00110648, TCONS_00001571, TCONS_00238934, TCONS_00107527, TCONS_00102430, TCONS_00233001,…
embryonic digit morphogenesis	52	TCONS_00229389, TCONS_00042425, TCONS_00060897, TCONS_00061545, TCONS_00173015, TCONS_00112220, TCONS_00228618, TCONS_00153008, TCONS_00116822, TCONS_00030756, TCONS_00107995, TCONS_00108881, TCONS_00165947, TCONS_00045107, TCONS_00219395, TCONS_00038790, TCONS_00146385, TCONS_00196903, TCONS_00112313, TCONS_00096413, TCONS_00013072, TCONS_00048306, TCONS_00218187, TCONS_00213977, TCONS_00025880,…
positive regulation of endothelial cell proliferation	52	TCONS_00144532, TCONS_00101969, TCONS_00006853, TCONS_00246882, TCONS_00140807, TCONS_00010307, TCONS_00199772, TCONS_00214730, TCONS_00017998, TCONS_00190960, TCONS_00210217, TCONS_00193910, TCONS_00226084, TCONS_00232429, TCONS_00253240, TCONS_00073280, TCONS_00187650, TCONS_00154990, TCONS_00156533, TCONS_00127992, TCONS_00175079, TCONS_00103405, TCONS_00106239, TCONS_00170243, TCONS_00016551,…
animal organ regeneration	52	TCONS_00204642, TCONS_00226551, TCONS_00033275, TCONS_00036987, TCONS_00101969, TCONS_00094544, TCONS_00160061, TCONS_00137886, TCONS_00269566, TCONS_00193998, TCONS_00226084, TCONS_00195535, TCONS_00115346, TCONS_00189832, TCONS_00024989, TCONS_00114137, TCONS_00110297, TCONS_00247601, TCONS_00027943, TCONS_00002268, TCONS_00239269, TCONS_00200308, TCONS_00246905, TCONS_00038869, TCONS_00084520,…
chromosome segregation	52	TCONS_00251993, TCONS_00037558, TCONS_00247573, TCONS_00204603, TCONS_00112462, TCONS_00184397, TCONS_00203396, TCONS_00030512, TCONS_00026104, TCONS_00160497, TCONS_00065278, TCONS_00035520, TCONS_00007671, TCONS_00116077, TCONS_00008369, TCONS_00151113, TCONS_00020667, TCONS_00170459, TCONS_00092298, TCONS_00100255, TCONS_00104658, TCONS_00105986, TCONS_00062893, TCONS_00171376, TCONS_00091416,…
negative regulation of catalytic activity	52	TCONS_00007064, TCONS_00100912, TCONS_00037475, TCONS_00225063, TCONS_00139500, TCONS_00214530, TCONS_00002051, TCONS_00034515, TCONS_00083323, TCONS_00060021, TCONS_00216358, TCONS_00017912, TCONS_00017956, TCONS_00195851, TCONS_00235418, TCONS_00189832, TCONS_00226449, TCONS_00248018, TCONS_00097549, TCONS_00114217, TCONS_00018240, TCONS_00019098, TCONS_00241583, TCONS_00125650, TCONS_00083674,…
positive regulation of peptidyl-serine phosphorylation	51	TCONS_00015689, TCONS_00233207, TCONS_00191801, TCONS_00052072, TCONS_00119538, TCONS_00032938, TCONS_00183458, TCONS_00045343, TCONS_00236046, TCONS_00134891, TCONS_00117190, TCONS_00066641, TCONS_00251664, TCONS_00218457, TCONS_00226084, TCONS_00000638, TCONS_00073280, TCONS_00092177, TCONS_00001571, TCONS_00242704, TCONS_00179513, TCONS_00157984, TCONS_00005254, TCONS_00183527, TCONS_00237445,…
mRNA transport	51	TCONS_00056270, TCONS_00148975, TCONS_00248067, TCONS_00115853, TCONS_00099286, TCONS_00187860, TCONS_00178358, TCONS_00028963, TCONS_00179404, TCONS_00179569, TCONS_00141138, TCONS_00103713, TCONS_00210451, TCONS_00089323, TCONS_00143394, TCONS_00051199, TCONS_00129693, TCONS_00151442, TCONS_00230572, TCONS_00235145, TCONS_00226772, TCONS_00194453, TCONS_00015426, TCONS_00114341, TCONS_00040621,…
cellular response to hydrogen peroxide	50	TCONS_00251595, TCONS_00037558, TCONS_00065864, TCONS_00067447, TCONS_00204725, TCONS_00148178, TCONS_00232917, TCONS_00052270, TCONS_00046154, TCONS_00072276, TCONS_00183458, TCONS_00160731, TCONS_00159830, TCONS_00177545, TCONS_00031688, TCONS_00025692, TCONS_00105698, TCONS_00100125, TCONS_00140965, TCONS_00219395, TCONS_00000638, TCONS_00024989, TCONS_00225956, TCONS_00046243, TCONS_00214382,…
response to glucocorticoid	50	TCONS_00033275, TCONS_00189645, TCONS_00119538, TCONS_00137602, TCONS_00005402, TCONS_00151233, TCONS_00117190, TCONS_00045103, TCONS_00056907, TCONS_00147437, TCONS_00210217, TCONS_00018689, TCONS_00226084, TCONS_00030596, TCONS_00115346, TCONS_00189832, TCONS_00114137, TCONS_00208278, TCONS_00002268, TCONS_00236155, TCONS_00129850, TCONS_00200426, TCONS_00231144, TCONS_00084047, TCONS_00251375,…
triglyceride biosynthetic process	50	TCONS_00103904, TCONS_00026859, TCONS_00183655, TCONS_00070182, TCONS_00157811, TCONS_00026421, TCONS_00076318, TCONS_00168419, TCONS_00210534, TCONS_00211660, TCONS_00216875, TCONS_00014720, TCONS_00110054, TCONS_00253083, TCONS_00205200, TCONS_00220736, TCONS_00110729, TCONS_00215710, TCONS_00234579, TCONS_00082144, TCONS_00012237, TCONS_00014535, TCONS_00244082, TCONS_00195625, TCONS_00117738,…
canonical Wnt signaling pathway	50	TCONS_00140097, TCONS_00251595, TCONS_00006572, TCONS_00036987, TCONS_00240815, TCONS_00070138, TCONS_00045812, TCONS_00226516, TCONS_00137602, TCONS_00153250, TCONS_00120333, TCONS_00235739, TCONS_00147437, TCONS_00169008, TCONS_00232429, TCONS_00195535, TCONS_00058424, TCONS_00002268, TCONS_00103122, TCONS_00001571, TCONS_00184334, TCONS_00152135, TCONS_00010953, TCONS_00198174, TCONS_00236633,…
cell cycle checkpoint	50	TCONS_00093899, TCONS_00210604, TCONS_00217919, TCONS_00036264, TCONS_00054132, TCONS_00224698, TCONS_00242169, TCONS_00106862, TCONS_00230660, TCONS_00005120, TCONS_00236520, TCONS_00060340, TCONS_00151958, TCONS_00228387, TCONS_00175943, TCONS_00015296, TCONS_00201128, TCONS_00006108, TCONS_00151799, TCONS_00189794, TCONS_00129297, TCONS_00213330, TCONS_00242469, TCONS_00199300, TCONS_00180976,…
ER-associated ubiquitin-dependent protein catabolic process	50	TCONS_00012532, TCONS_00037156, TCONS_00042544, TCONS_00138894, TCONS_00225747, TCONS_00160216, TCONS_00225939, TCONS_00235870, TCONS_00235990, TCONS_00169826, TCONS_00252238, TCONS_00145336, TCONS_00069418, TCONS_00143632, TCONS_00171386, TCONS_00172478, TCONS_00044017, TCONS_00192863, TCONS_00059356, TCONS_00125090, TCONS_00114527, TCONS_00000881, TCONS_00107527, TCONS_00104813, TCONS_00142214,…
double-strand break repair via nonhomologous end joining	49	TCONS_00142791, TCONS_00144895, TCONS_00028083, TCONS_00031134, TCONS_00210604, TCONS_00138016, TCONS_00036264, TCONS_00238387, TCONS_00179129, TCONS_00060340, TCONS_00062863, TCONS_00086456, TCONS_00227772, TCONS_00172674, TCONS_00062864, TCONS_00201128, TCONS_00006108, TCONS_00246315, TCONS_00129297, TCONS_00216404, TCONS_00233765, TCONS_00047053, TCONS_00043096, TCONS_00194775, TCONS_00210627,…
response to nutrient	49	TCONS_00017420, TCONS_00244744, TCONS_00247926, TCONS_00054801, TCONS_00005402, TCONS_00024645, TCONS_00045103, TCONS_00103310, TCONS_00184828, TCONS_00013279, TCONS_00017956, TCONS_00205688, TCONS_00033660, TCONS_00038993, TCONS_00148327, TCONS_00211509, TCONS_00226084, TCONS_00097549, TCONS_00160154, TCONS_00143194, TCONS_00186837, TCONS_00109542, TCONS_00068697, TCONS_00038869, TCONS_00084520,…
activation of cysteine-type endopeptidase activity involved in apoptotic process	49	TCONS_00018319, TCONS_00085279, TCONS_00165276, TCONS_00168265, TCONS_00153571, TCONS_00046312, TCONS_00251905, TCONS_00107273, TCONS_00183059, TCONS_00204115, TCONS_00230601, TCONS_00148002, TCONS_00249469, TCONS_00058105, TCONS_00245028, TCONS_00209369, TCONS_00239582, TCONS_00057648, TCONS_00012977, TCONS_00249891, TCONS_00117098, TCONS_00200260, TCONS_00148038, TCONS_00146650, TCONS_00016551,…
hematopoietic progenitor cell differentiation	49	TCONS_00123276, TCONS_00229385, TCONS_00070138, TCONS_00139984, TCONS_00186574, TCONS_00178901, TCONS_00093375, TCONS_00189288, TCONS_00015481, TCONS_00116943, TCONS_00220211, TCONS_00128692, TCONS_00021211, TCONS_00075306, TCONS_00083442, TCONS_00219191, TCONS_00120133, TCONS_00198845, TCONS_00110451, TCONS_00243441, TCONS_00000514, TCONS_00220930, TCONS_00052795, TCONS_00136421, TCONS_00181624,…
T cell costimulation	49	TCONS_00066957, TCONS_00175713, TCONS_00144494, TCONS_00113670, TCONS_00167091, TCONS_00048606, TCONS_00045343, TCONS_00087387, TCONS_00093827, TCONS_00117680, TCONS_00038993, TCONS_00226084, TCONS_00039000, TCONS_00111545, TCONS_00157618, TCONS_00089291, TCONS_00244802, TCONS_00001571, TCONS_00152333, TCONS_00244807, TCONS_00048745, TCONS_00108858, TCONS_00167415, TCONS_00211755, TCONS_00199264,…
cellular lipid metabolic process	49	TCONS_00085836, TCONS_00038486, TCONS_00160183, TCONS_00127001, TCONS_00154147, TCONS_00137684, TCONS_00212954, TCONS_00013279, TCONS_00121423, TCONS_00122674, TCONS_00174015, TCONS_00147230, TCONS_00110297, TCONS_00030193, TCONS_00186837, TCONS_00156215, TCONS_00034667, TCONS_00067241, TCONS_00142659, TCONS_00087755, TCONS_00090364, TCONS_00185661, TCONS_00010090, TCONS_00249458, TCONS_00094097,…
interferon-gamma-mediated signaling pathway	49	TCONS_00079510, TCONS_00006732, TCONS_00053960, TCONS_00094544, TCONS_00244784, TCONS_00016295, TCONS_00092640, TCONS_00014072, TCONS_00030872, TCONS_00040770, TCONS_00216317, TCONS_00088038, TCONS_00135060, TCONS_00016307, TCONS_00121661, TCONS_00210579, TCONS_00114137, TCONS_00053971, TCONS_00061933, TCONS_00112233, TCONS_00153417, TCONS_00021122, TCONS_00158311, TCONS_00048745, TCONS_00211755,…
ossification	48	TCONS_00096907, TCONS_00016712, TCONS_00246143, TCONS_00032202, TCONS_00223501, TCONS_00006853, TCONS_00008317, TCONS_00209991, TCONS_00245476, TCONS_00152878, TCONS_00115637, TCONS_00008739, TCONS_00240016, TCONS_00119538, TCONS_00128692, TCONS_00185456, TCONS_00219805, TCONS_00235276, TCONS_00158125, TCONS_00161266, TCONS_00117190, TCONS_00180788, TCONS_00159370, TCONS_00102500, TCONS_00120133,…
dolichol-linked oligosaccharide biosynthetic process	48	TCONS_00174943, TCONS_00218391, TCONS_00018612, TCONS_00250083, TCONS_00114021, TCONS_00213319, TCONS_00149201, TCONS_00170805, TCONS_00178506, TCONS_00039772, TCONS_00079993, TCONS_00218535, TCONS_00046551, TCONS_00187934, TCONS_00004750, TCONS_00003242, TCONS_00004295, TCONS_00049561, TCONS_00185958, TCONS_00145417, TCONS_00087963, TCONS_00091901, TCONS_00034453, TCONS_00206316, TCONS_00252398,…
cellular nitrogen compound metabolic process	48	TCONS_00249253, TCONS_00102418, TCONS_00031471, TCONS_00146359, TCONS_00096849, TCONS_00038625, TCONS_00056853, TCONS_00078461, TCONS_00038486, TCONS_00038122, TCONS_00242685, TCONS_00038066, TCONS_00058376, TCONS_00099359, TCONS_00213188, TCONS_00115209, TCONS_00243868, TCONS_00027259, TCONS_00071568, TCONS_00080511, TCONS_00005440, TCONS_00230002, TCONS_00153392, TCONS_00030092, TCONS_00089788,…
positive regulation of catalytic activity	48	TCONS_00017924, TCONS_00123993, TCONS_00166982, TCONS_00038602, TCONS_00007967, TCONS_00224698, TCONS_00119538, TCONS_00248426, TCONS_00248938, TCONS_00126295, TCONS_00242613, TCONS_00157397, TCONS_00241892, TCONS_00241110, TCONS_00002176, TCONS_00029536, TCONS_00117190, TCONS_00133283, TCONS_00191191, TCONS_00125920, TCONS_00063351, TCONS_00089746, TCONS_00203345, TCONS_00166532, TCONS_00249587,…
activation of phospholipase C activity	48	TCONS_00273464, TCONS_00147587, TCONS_00223501, TCONS_00017286, TCONS_00148492, TCONS_00227943, TCONS_00090263, TCONS_00250759, TCONS_00029734, TCONS_00105097, TCONS_00144627, TCONS_00070855, TCONS_00250755, TCONS_00133086, TCONS_00104945, TCONS_00120756, TCONS_00198000, TCONS_00120751, TCONS_00193773, TCONS_00126319, TCONS_00171346, TCONS_00191376, TCONS_00251681, TCONS_00138684, TCONS_00019875,…
defense response to bacterium	48	TCONS_00018319, TCONS_00140196, TCONS_00194313, TCONS_00148038, TCONS_00211339, TCONS_00018315, TCONS_00010553, TCONS_00018358, TCONS_00019523, TCONS_00076561, TCONS_00156439, TCONS_00092640, TCONS_00076541, TCONS_00188550, TCONS_00007918, TCONS_00021035, TCONS_00056008, TCONS_00158286, TCONS_00173362, TCONS_00125846, TCONS_00201165, TCONS_00021519, TCONS_00194288, TCONS_00194740, TCONS_00252053,…
negative regulation of sequence-specific DNA binding transcription factor activity	48	TCONS_00009186, TCONS_00013249, TCONS_00063861, TCONS_00251255, TCONS_00153909, TCONS_00001617, TCONS_00091795, TCONS_00212091, TCONS_00228618, TCONS_00249259, TCONS_00111973, TCONS_00000794, TCONS_00026623, TCONS_00160019, TCONS_00188009, TCONS_00130373, TCONS_00011678, TCONS_00125763, TCONS_00166914, TCONS_00087760, TCONS_00238402, TCONS_00081384, TCONS_00067155, TCONS_00102500, TCONS_00239877,…
response to glucose	48	TCONS_00038886, TCONS_00062279, TCONS_00251375, TCONS_00211958, TCONS_00017646, TCONS_00014854, TCONS_00009960, TCONS_00211415, TCONS_00163377, TCONS_00197129, TCONS_00172829, TCONS_00249379, TCONS_00219805, TCONS_00201506, TCONS_00235098, TCONS_00172471, TCONS_00101396, TCONS_00077707, TCONS_00086274, TCONS_00235634, TCONS_00108625, TCONS_00239459, TCONS_00017956, TCONS_00019738, TCONS_00033660,…
circadian rhythm	48	TCONS_00059362, TCONS_00013205, TCONS_00013249, TCONS_00059020, TCONS_00032289, TCONS_00049737, TCONS_00009109, TCONS_00123096, TCONS_00005917, TCONS_00225587, TCONS_00123170, TCONS_00138956, TCONS_00224038, TCONS_00207158, TCONS_00183458, TCONS_00162752, TCONS_00144627, TCONS_00015618, TCONS_00108625, TCONS_00038113, TCONS_00251046, TCONS_00167500, TCONS_00066327, TCONS_00115346, TCONS_00025979,…
vesicle-mediated transport	48	TCONS_00118363, TCONS_00123159, TCONS_00192211, TCONS_00094528, TCONS_00035975, TCONS_00237409, TCONS_00203119, TCONS_00068912, TCONS_00030860, TCONS_00092202, TCONS_00167050, TCONS_00093012, TCONS_00119139, TCONS_00111653, TCONS_00113599, TCONS_00201454, TCONS_00228339, TCONS_00035670, TCONS_00220823, TCONS_00077965, TCONS_00136874, TCONS_00181557, TCONS_00157435, TCONS_00108364, TCONS_00219443,…
nucleosome assembly	47	TCONS_00017868, TCONS_00210605, TCONS_00167135, TCONS_00010851, TCONS_00210822, TCONS_00017865, TCONS_00195009, TCONS_00006750, TCONS_00190137, TCONS_00017882, TCONS_00160041, TCONS_00184079, TCONS_00138904, TCONS_00216036, TCONS_00220325, TCONS_00177081, TCONS_00001360, TCONS_00059916, TCONS_00196883, TCONS_00061011, TCONS_00216039, TCONS_00210616, TCONS_00210817, TCONS_00175943, TCONS_00169988,…
BMP signaling pathway	47	TCONS_00200384, TCONS_00201395, TCONS_00011142, TCONS_00231405, TCONS_00095818, TCONS_00042425, TCONS_00231309, TCONS_00172829, TCONS_00112220, TCONS_00242200, TCONS_00115637, TCONS_00116822, TCONS_00016390, TCONS_00051970, TCONS_00235276, TCONS_00201506, TCONS_00000331, TCONS_00183477, TCONS_00161266, TCONS_00125586, TCONS_00029532, TCONS_00025290, TCONS_00065730, TCONS_00142507, TCONS_00152181,…
negative regulation of NF-kappaB transcription factor activity	47	TCONS_00090989, TCONS_00251595, TCONS_00040663, TCONS_00015302, TCONS_00213439, TCONS_00044325, TCONS_00247451, TCONS_00077991, TCONS_00139500, TCONS_00244023, TCONS_00148178, TCONS_00090641, TCONS_00034081, TCONS_00060999, TCONS_00249538, TCONS_00215047, TCONS_00073488, TCONS_00132279, TCONS_00156226, TCONS_00071689, TCONS_00161266, TCONS_00120857, TCONS_00069233, TCONS_00071969, TCONS_00163449,…
neuron projection development	47	TCONS_00008295, TCONS_00225000, TCONS_00227289, TCONS_00063861, TCONS_00087337, TCONS_00043898, TCONS_00007168, TCONS_00189645, TCONS_00115677, TCONS_00035171, TCONS_00146550, TCONS_00161593, TCONS_00119876, TCONS_00241327, TCONS_00188032, TCONS_00054197, TCONS_00078520, TCONS_00030656, TCONS_00219648, TCONS_00026366, TCONS_00252978, TCONS_00193791, TCONS_00045243, TCONS_00252635, TCONS_00075907,…
negative regulation of cysteine-type endopeptidase activity involved in apoptotic process	47	TCONS_00159091, TCONS_00037013, TCONS_00251595, TCONS_00130408, TCONS_00033335, TCONS_00170189, TCONS_00001979, TCONS_00144293, TCONS_00196816, TCONS_00153787, TCONS_00052270, TCONS_00200762, TCONS_00181383, TCONS_00176949, TCONS_00185610, TCONS_00212533, TCONS_00077707, TCONS_00123968, TCONS_00210054, TCONS_00067155, TCONS_00239954, TCONS_00015513, TCONS_00230820, TCONS_00144246, TCONS_00079482,…
positive regulation of protein ubiquitination	47	TCONS_00163271, TCONS_00038367, TCONS_00202260, TCONS_00017286, TCONS_00136329, TCONS_00080912, TCONS_00009919, TCONS_00215781, TCONS_00221997, TCONS_00188009, TCONS_00178358, TCONS_00081764, TCONS_00107717, TCONS_00129446, TCONS_00069233, TCONS_00252238, TCONS_00105698, TCONS_00064462, TCONS_00117020, TCONS_00145336, TCONS_00227772, TCONS_00198667, TCONS_00226084, TCONS_00119023, TCONS_00192863,…
response to hydrogen peroxide	47	TCONS_00208704, TCONS_00017646, TCONS_00056193, TCONS_00170189, TCONS_00197129, TCONS_00189645, TCONS_00034081, TCONS_00112068, TCONS_00249379, TCONS_00160061, TCONS_00181383, TCONS_00162381, TCONS_00119538, TCONS_00134669, TCONS_00129286, TCONS_00153571, TCONS_00137602, TCONS_00160750, TCONS_00180246, TCONS_00117190, TCONS_00044255, TCONS_00166914, TCONS_00015618, TCONS_00235634, TCONS_00009230,…
vasculogenesis	47	TCONS_00034781, TCONS_00195644, TCONS_00038346, TCONS_00033275, TCONS_00146217, TCONS_00196477, TCONS_00200080, TCONS_00045812, TCONS_00111375, TCONS_00226516, TCONS_00057585, TCONS_00220211, TCONS_00183754, TCONS_00026106, TCONS_00025299, TCONS_00248716, TCONS_00214074, TCONS_00003169, TCONS_00241593, TCONS_00177104, TCONS_00238043, TCONS_00055436, TCONS_00228928, TCONS_00102861, TCONS_00172471,…
defense response to Gram-positive bacterium	47	TCONS_00017868, TCONS_00210605, TCONS_00033275, TCONS_00013583, TCONS_00191543, TCONS_00210822, TCONS_00067568, TCONS_00006750, TCONS_00173476, TCONS_00017882, TCONS_00185584, TCONS_00186233, TCONS_00115853, TCONS_00052072, TCONS_00200762, TCONS_00172802, TCONS_00229008, TCONS_00134405, TCONS_00138904, TCONS_00047521, TCONS_00196883, TCONS_00216039, TCONS_00191550, TCONS_00039743, TCONS_00126319,…
type I interferon signaling pathway	47	TCONS_00226497, TCONS_00032202, TCONS_00165312, TCONS_00058997, TCONS_00053960, TCONS_00053982, TCONS_00094544, TCONS_00207010, TCONS_00092640, TCONS_00026008, TCONS_00080879, TCONS_00130333, TCONS_00162930, TCONS_00162456, TCONS_00201506, TCONS_00026005, TCONS_00040153, TCONS_00160517, TCONS_00197096, TCONS_00135060, TCONS_00016307, TCONS_00102945, TCONS_00018548, TCONS_00015753, TCONS_00099691,…
response to estrogen	46	TCONS_00169653, TCONS_00171017, TCONS_00229389, TCONS_00085756, TCONS_00202260, TCONS_00059380, TCONS_00016895, TCONS_00057843, TCONS_00192614, TCONS_00014572, TCONS_00020898, TCONS_00116026, TCONS_00249379, TCONS_00220211, TCONS_00153571, TCONS_00187617, TCONS_00237376, TCONS_00188529, TCONS_00201527, TCONS_00180246, TCONS_00172471, TCONS_00236900, TCONS_00166914, TCONS_00236028, TCONS_00205688,…
single organismal cell-cell adhesion	46	TCONS_00091659, TCONS_00212649, TCONS_00142696, TCONS_00216829, TCONS_00175258, TCONS_00188412, TCONS_00009469, TCONS_00223501, TCONS_00162242, TCONS_00012196, TCONS_00112884, TCONS_00056395, TCONS_00100284, TCONS_00127682, TCONS_00001040, TCONS_00029532, TCONS_00047160, TCONS_00029894, TCONS_00032239, TCONS_00015913, TCONS_00021092, TCONS_00047384, TCONS_00197317, TCONS_00035003, TCONS_00175725,…
positive regulation of inflammatory response	46	TCONS_00018319, TCONS_00191241, TCONS_00174206, TCONS_00102713, TCONS_00191543, TCONS_00018315, TCONS_00198832, TCONS_00101969, TCONS_00198635, TCONS_00219241, TCONS_00244784, TCONS_00095037, TCONS_00176808, TCONS_00182031, TCONS_00193948, TCONS_00208203, TCONS_00153571, TCONS_00180246, TCONS_00102101, TCONS_00104945, TCONS_00101974, TCONS_00109978, TCONS_00101975, TCONS_00191550, TCONS_00090715,…
cellular iron ion homeostasis	46	TCONS_00036862, TCONS_00088028, TCONS_00102736, TCONS_00226475, TCONS_00138771, TCONS_00176349, TCONS_00010299, TCONS_00091691, TCONS_00109170, TCONS_00162381, TCONS_00116822, TCONS_00186669, TCONS_00240167, TCONS_00054721, TCONS_00137401, TCONS_00235110, TCONS_00080335, TCONS_00126555, TCONS_00169902, TCONS_00166914, TCONS_00184828, TCONS_00203102, TCONS_00087789, TCONS_00194981, TCONS_00210217,…
positive regulation of protein phosphorylation	46	TCONS_00121599, TCONS_00019427, TCONS_00228110, TCONS_00245251, TCONS_00040343, TCONS_00173476, TCONS_00027807, TCONS_00156439, TCONS_00169173, TCONS_00132766, TCONS_00133998, TCONS_00169199, TCONS_00023528, TCONS_00114865, TCONS_00147282, TCONS_00074114, TCONS_00055219, TCONS_00108566, TCONS_00188848, TCONS_00136412, TCONS_00158125, TCONS_00178358, TCONS_00140468, TCONS_00236900, TCONS_00064069,…
negative regulation of protein binding	46	TCONS_00120740, TCONS_00121599, TCONS_00192770, TCONS_00170089, TCONS_00170243, TCONS_00001617, TCONS_00115314, TCONS_00053366, TCONS_00147188, TCONS_00205210, TCONS_00000794, TCONS_00183458, TCONS_00141716, TCONS_00167908, TCONS_00024920, TCONS_00069391, TCONS_00161126, TCONS_00178358, TCONS_00026005, TCONS_00050529, TCONS_00039409, TCONS_00108008, TCONS_00126536, TCONS_00105931, TCONS_00121821,…
neuron differentiation	46	TCONS_00121599, TCONS_00013249, TCONS_00006035, TCONS_00144210, TCONS_00144353, TCONS_00273364, TCONS_00083070, TCONS_00145740, TCONS_00197129, TCONS_00006116, TCONS_00045812, TCONS_00057585, TCONS_00054902, TCONS_00154120, TCONS_00005488, TCONS_00075008, TCONS_00157632, TCONS_00083525, TCONS_00233112, TCONS_00147619, TCONS_00158286, TCONS_00134591, TCONS_00231594, TCONS_00122235, TCONS_00232429,…
protein heterooligomerization	46	TCONS_00189780, TCONS_00037013, TCONS_00038367, TCONS_00233207, TCONS_00040123, TCONS_00033036, TCONS_00204725, TCONS_00173015, TCONS_00074084, TCONS_00186299, TCONS_00144293, TCONS_00230618, TCONS_00110682, TCONS_00229748, TCONS_00136779, TCONS_00054405, TCONS_00157954, TCONS_00201309, TCONS_00107273, TCONS_00201527, TCONS_00105852, TCONS_00210054, TCONS_00239877, TCONS_00145731, TCONS_00040713,…
response to virus	46	TCONS_00123798, TCONS_00013583, TCONS_00147244, TCONS_00043379, TCONS_00030145, TCONS_00191305, TCONS_00220110, TCONS_00036362, TCONS_00011084, TCONS_00128070, TCONS_00155704, TCONS_00225589, TCONS_00224356, TCONS_00125381, TCONS_00025177, TCONS_00240121, TCONS_00021211, TCONS_00030633, TCONS_00070399, TCONS_00162456, TCONS_00181539, TCONS_00044255, TCONS_00181613, TCONS_00101974, TCONS_00028780,…
circadian regulation of gene expression	46	TCONS_00103747, TCONS_00167398, TCONS_00170089, TCONS_00060973, TCONS_00149201, TCONS_00025526, TCONS_00193948, TCONS_00097851, TCONS_00114865, TCONS_00072652, TCONS_00110438, TCONS_00167908, TCONS_00022367, TCONS_00056944, TCONS_00092091, TCONS_00024401, TCONS_00241372, TCONS_00044379, TCONS_00044455, TCONS_00107338, TCONS_00138050, TCONS_00034474, TCONS_00232129, TCONS_00219395, TCONS_00000616,…
positive regulation of osteoblast differentiation	46	TCONS_00201395, TCONS_00229389, TCONS_00033036, TCONS_00216708, TCONS_00198635, TCONS_00032202, TCONS_00173015, TCONS_00231309, TCONS_00074040, TCONS_00172829, TCONS_00123096, TCONS_00205055, TCONS_00008317, TCONS_00008739, TCONS_00237990, TCONS_00160654, TCONS_00079801, TCONS_00241593, TCONS_00132452, TCONS_00161266, TCONS_00159496, TCONS_00158286, TCONS_00158584, TCONS_00180788, TCONS_00142507,…
positive regulation of release of cytochrome c from mitochondria	46	TCONS_00062411, TCONS_00117098, TCONS_00147669, TCONS_00168265, TCONS_00107906, TCONS_00190658, TCONS_00133998, TCONS_00160061, TCONS_00244587, TCONS_00048058, TCONS_00079705, TCONS_00099019, TCONS_00002552, TCONS_00185610, TCONS_00136972, TCONS_00234263, TCONS_00158125, TCONS_00186987, TCONS_00187315, TCONS_00221737, TCONS_00230184, TCONS_00031688, TCONS_00197774, TCONS_00126536, TCONS_00025692,…
response to mechanical stimulus	45	TCONS_00082240, TCONS_00169653, TCONS_00143762, TCONS_00017646, TCONS_00248041, TCONS_00251255, TCONS_00065788, TCONS_00101969, TCONS_00000907, TCONS_00148114, TCONS_00016551, TCONS_00020775, TCONS_00123096, TCONS_00220211, TCONS_00220408, TCONS_00172471, TCONS_00177026, TCONS_00044255, TCONS_00144949, TCONS_00174053, TCONS_00230002, TCONS_00121306, TCONS_00028780, TCONS_00235634, TCONS_00213685,…
positive regulation of peptidyl-tyrosine phosphorylation	45	TCONS_00196995, TCONS_00204886, TCONS_00107906, TCONS_00042425, TCONS_00193786, TCONS_00206383, TCONS_00048606, TCONS_00082539, TCONS_00161126, TCONS_00058649, TCONS_00217529, TCONS_00048437, TCONS_00080132, TCONS_00252678, TCONS_00235634, TCONS_00120333, TCONS_00230820, TCONS_00012521, TCONS_00117680, TCONS_00208118, TCONS_00038993, TCONS_00121661, TCONS_00204659, TCONS_00248298, TCONS_00040411,…
chromatin remodeling	45	TCONS_00012356, TCONS_00063861, TCONS_00153623, TCONS_00023868, TCONS_00139865, TCONS_00003418, TCONS_00110785, TCONS_00242763, TCONS_00073443, TCONS_00135007, TCONS_00182004, TCONS_00109612, TCONS_00244716, TCONS_00131242, TCONS_00155136, TCONS_00001360, TCONS_00101435, TCONS_00124973, TCONS_00126558, TCONS_00102204, TCONS_00082473, TCONS_00188062, TCONS_00252772, TCONS_00035588, TCONS_00215708,…
IRE1-mediated unfolded protein response	45	TCONS_00250002, TCONS_00229001, TCONS_00149201, TCONS_00178405, TCONS_00177439, TCONS_00019122, TCONS_00023707, TCONS_00169199, TCONS_00229965, TCONS_00225939, TCONS_00049864, TCONS_00188009, TCONS_00217660, TCONS_00129408, TCONS_00212333, TCONS_00235757, TCONS_00252238, TCONS_00122118, TCONS_00215566, TCONS_00176350, TCONS_00040931, TCONS_00064544, TCONS_00219093, TCONS_00147256, TCONS_00166378,…
negative regulation of gene expression, epigenetic	45	TCONS_00054150, TCONS_00192035, TCONS_00252024, TCONS_00141321, TCONS_00199326, TCONS_00033610, TCONS_00150158, TCONS_00022117, TCONS_00151502, TCONS_00151428, TCONS_00028548, TCONS_00210392, TCONS_00049465, TCONS_00178256, TCONS_00063071, TCONS_00128751, TCONS_00126033, TCONS_00101690, TCONS_00002472, TCONS_00211821, TCONS_00273610, TCONS_00134192, TCONS_00191274, TCONS_00101811, TCONS_00063278,…
cellular response to oxidative stress	44	TCONS_00016777, TCONS_00119379, TCONS_00103747, TCONS_00188290, TCONS_00001818, TCONS_00148831, TCONS_00139046, TCONS_00148872, TCONS_00074040, TCONS_00223782, TCONS_00169199, TCONS_00108840, TCONS_00139917, TCONS_00053758, TCONS_00054226, TCONS_00179588, TCONS_00223659, TCONS_00027412, TCONS_00216759, TCONS_00216758, TCONS_00213600, TCONS_00086274, TCONS_00252678, TCONS_00211484, TCONS_00103557,…
regulation of catalytic activity	44	TCONS_00236719, TCONS_00019408, TCONS_00090704, TCONS_00244182, TCONS_00174688, TCONS_00249213, TCONS_00248682, TCONS_00117932, TCONS_00202306, TCONS_00146550, TCONS_00001712, TCONS_00240777, TCONS_00114306, TCONS_00114985, TCONS_00026843, TCONS_00134334, TCONS_00110955, TCONS_00124095, TCONS_00054248, TCONS_00157734, TCONS_00027098, TCONS_00033205, TCONS_00234762, TCONS_00239459, TCONS_00194543,…
collagen catabolic process	44	TCONS_00143762, TCONS_00064852, TCONS_00016712, TCONS_00066996, TCONS_00007365, TCONS_00163377, TCONS_00014550, TCONS_00112068, TCONS_00174969, TCONS_00090440, TCONS_00051338, TCONS_00241892, TCONS_00158125, TCONS_00209173, TCONS_00032533, TCONS_00163323, TCONS_00081103, TCONS_00104686, TCONS_00025294, TCONS_00239459, TCONS_00147212, TCONS_00067810, TCONS_00163364, TCONS_00246874, TCONS_00017990,…
lipid transport	44	TCONS_00118363, TCONS_00206446, TCONS_00086622, TCONS_00089216, TCONS_00169772, TCONS_00202461, TCONS_00035991, TCONS_00249851, TCONS_00095538, TCONS_00169798, TCONS_00166962, TCONS_00113233, TCONS_00061749, TCONS_00186570, TCONS_00244744, TCONS_00111722, TCONS_00238761, TCONS_00113207, TCONS_00050188, TCONS_00074337, TCONS_00029536, TCONS_00003860, TCONS_00102382, TCONS_00155477, TCONS_00166931,…
positive regulation of smooth muscle cell proliferation	44	TCONS_00170243, TCONS_00198832, TCONS_00065469, TCONS_00074040, TCONS_00232917, TCONS_00195704, TCONS_00050153, TCONS_00183458, TCONS_00153294, TCONS_00005488, TCONS_00172471, TCONS_00199674, TCONS_00166914, TCONS_00121306, TCONS_00015618, TCONS_00012521, TCONS_00090715, TCONS_00232129, TCONS_00007298, TCONS_00191851, TCONS_00210338, TCONS_00069559, TCONS_00198525, TCONS_00018588, TCONS_00031366,…
cell growth	44	TCONS_00029093, TCONS_00148515, TCONS_00088028, TCONS_00126429, TCONS_00013545, TCONS_00156919, TCONS_00014678, TCONS_00035610, TCONS_00228110, TCONS_00170243, TCONS_00198515, TCONS_00146077, TCONS_00195826, TCONS_00169199, TCONS_00226796, TCONS_00119538, TCONS_00016390, TCONS_00074910, TCONS_00117190, TCONS_00010402, TCONS_00133086, TCONS_00124894, TCONS_00044892, TCONS_00203102, TCONS_00012521,…
cellular response to interleukin-1	44	TCONS_00170567, TCONS_00037317, TCONS_00101969, TCONS_00173476, TCONS_00204428, TCONS_00198635, TCONS_00247451, TCONS_00020775, TCONS_00190416, TCONS_00240636, TCONS_00244744, TCONS_00102101, TCONS_00158286, TCONS_00035725, TCONS_00181613, TCONS_00089467, TCONS_00101974, TCONS_00109978, TCONS_00101975, TCONS_00090715, TCONS_00085666, TCONS_00019812, TCONS_00060005, TCONS_00198424, TCONS_00210338,…
positive regulation of translation	44	TCONS_00059362, TCONS_00204864, TCONS_00095818, TCONS_00114341, TCONS_00144494, TCONS_00194613, TCONS_00198832, TCONS_00058828, TCONS_00242437, TCONS_00027652, TCONS_00064060, TCONS_00083867, TCONS_00216319, TCONS_00172452, TCONS_00077707, TCONS_00215921, TCONS_00215920, TCONS_00026281, TCONS_00065130, TCONS_00120379, TCONS_00235634, TCONS_00125846, TCONS_00012521, TCONS_00100865, TCONS_00203049,…
cellular response to drug	44	TCONS_00175835, TCONS_00251212, TCONS_00233207, TCONS_00107906, TCONS_00112062, TCONS_00013189, TCONS_00101969, TCONS_00150850, TCONS_00169173, TCONS_00111397, TCONS_00189288, TCONS_00020836, TCONS_00186669, TCONS_00007918, TCONS_00137886, TCONS_00134891, TCONS_00218450, TCONS_00195272, TCONS_00004395, TCONS_00071949, TCONS_00067155, TCONS_00064567, TCONS_00193216, TCONS_00210338, TCONS_00193998,…
protein K48-linked ubiquitination	44	TCONS_00207315, TCONS_00245273, TCONS_00119496, TCONS_00143564, TCONS_00120086, TCONS_00223205, TCONS_00116983, TCONS_00092143, TCONS_00228217, TCONS_00201674, TCONS_00172309, TCONS_00220745, TCONS_00188801, TCONS_00081764, TCONS_00065399, TCONS_00069233, TCONS_00211685, TCONS_00198089, TCONS_00020705, TCONS_00158070, TCONS_00195311, TCONS_00210579, TCONS_00044017, TCONS_00232749, TCONS_00024946,…
animal organ morphogenesis	44	TCONS_00120740, TCONS_00233549, TCONS_00066957, TCONS_00196610, TCONS_00196995, TCONS_00208603, TCONS_00233207, TCONS_00040123, TCONS_00039813, TCONS_00210546, TCONS_00101969, TCONS_00165599, TCONS_00206629, TCONS_00168402, TCONS_00183458, TCONS_00056944, TCONS_00124394, TCONS_00163323, TCONS_00028583, TCONS_00071306, TCONS_00180943, TCONS_00217346, TCONS_00060264, TCONS_00089846, TCONS_00121222,…
positive regulation of type I interferon production	44	TCONS_00144895, TCONS_00170402, TCONS_00225585, TCONS_00231746, TCONS_00087755, TCONS_00040663, TCONS_00088728, TCONS_00173015, TCONS_00006479, TCONS_00009109, TCONS_00190416, TCONS_00123170, TCONS_00172802, TCONS_00138956, TCONS_00094097, TCONS_00073488, TCONS_00178256, TCONS_00030633, TCONS_00046015, TCONS_00128751, TCONS_00210054, TCONS_00124878, TCONS_00063278, TCONS_00167541, TCONS_00167500,…
cell aging	43	TCONS_00062411, TCONS_00147669, TCONS_00033036, TCONS_00187860, TCONS_00190658, TCONS_00045858, TCONS_00244587, TCONS_00162381, TCONS_00119538, TCONS_00220211, TCONS_00048058, TCONS_00079705, TCONS_00151073, TCONS_00099019, TCONS_00002552, TCONS_00136972, TCONS_00234263, TCONS_00162653, TCONS_00186987, TCONS_00107099, TCONS_00187315, TCONS_00117190, TCONS_00230184, TCONS_00197774, TCONS_00026281,…
regulation of insulin secretion	43	TCONS_00061487, TCONS_00090704, TCONS_00192134, TCONS_00017127, TCONS_00273267, TCONS_00230438, TCONS_00249113, TCONS_00037513, TCONS_00217162, TCONS_00247796, TCONS_00227943, TCONS_00114985, TCONS_00193948, TCONS_00187932, TCONS_00105097, TCONS_00104945, TCONS_00158584, TCONS_00117073, TCONS_00192261, TCONS_00081044, TCONS_00017956, TCONS_00033482, TCONS_00171346, TCONS_00014689, TCONS_00143256,…
JNK cascade	43	TCONS_00058472, TCONS_00168125, TCONS_00129839, TCONS_00252342, TCONS_00086448, TCONS_00086009, TCONS_00165599, TCONS_00198635, TCONS_00014311, TCONS_00186332, TCONS_00050153, TCONS_00123170, TCONS_00138956, TCONS_00229008, TCONS_00021474, TCONS_00100381, TCONS_00140366, TCONS_00238402, TCONS_00106502, TCONS_00171745, TCONS_00100508, TCONS_00032013, TCONS_00148300, TCONS_00244571, TCONS_00063117,…
mRNA export from nucleus	43	TCONS_00189140, TCONS_00105408, TCONS_00204603, TCONS_00015389, TCONS_00195106, TCONS_00248328, TCONS_00058793, TCONS_00246837, TCONS_00179003, TCONS_00092071, TCONS_00107496, TCONS_00137301, TCONS_00158466, TCONS_00128014, TCONS_00069976, TCONS_00145619, TCONS_00104329, TCONS_00108228, TCONS_00070937, TCONS_00084476, TCONS_00112290, TCONS_00018944, TCONS_00017634, TCONS_00164695, TCONS_00123221,…
DNA recombination	43	TCONS_00144895, TCONS_00248041, TCONS_00018779, TCONS_00250089, TCONS_00036525, TCONS_00066854, TCONS_00025208, TCONS_00139865, TCONS_00110861, TCONS_00160183, TCONS_00245379, TCONS_00099620, TCONS_00188550, TCONS_00027876, TCONS_00031408, TCONS_00182004, TCONS_00031904, TCONS_00005502, TCONS_00055339, TCONS_00157732, TCONS_00053413, TCONS_00141775, TCONS_00126558, TCONS_00036938, TCONS_00212739,…
protein oligomerization	43	TCONS_00013545, TCONS_00082282, TCONS_00017724, TCONS_00179714, TCONS_00075098, TCONS_00006578, TCONS_00053960, TCONS_00195704, TCONS_00170822, TCONS_00229008, TCONS_00050301, TCONS_00215047, TCONS_00054226, TCONS_00130373, TCONS_00066003, TCONS_00166359, TCONS_00005021, TCONS_00026281, TCONS_00117020, TCONS_00203049, TCONS_00081084, TCONS_00206118, TCONS_00226063, TCONS_00043369, TCONS_00147533,…
cellular response to UV	43	TCONS_00094709, TCONS_00087755, TCONS_00167398, TCONS_00196477, TCONS_00033335, TCONS_00001617, TCONS_00145560, TCONS_00160061, TCONS_00159408, TCONS_00094097, TCONS_00090191, TCONS_00077722, TCONS_00096351, TCONS_00219648, TCONS_00186742, TCONS_00134891, TCONS_00177643, TCONS_00240162, TCONS_00068226, TCONS_00108008, TCONS_00126536, TCONS_00126558, TCONS_00037829, TCONS_00061854, TCONS_00131828,…
anterior/posterior pattern specification	43	TCONS_00229389, TCONS_00110183, TCONS_00165599, TCONS_00139984, TCONS_00172829, TCONS_00222653, TCONS_00007985, TCONS_00246148, TCONS_00006116, TCONS_00187860, TCONS_00246882, TCONS_00226516, TCONS_00170745, TCONS_00051183, TCONS_00111830, TCONS_00111853, TCONS_00200583, TCONS_00047485, TCONS_00228907, TCONS_00187974, TCONS_00083525, TCONS_00233112, TCONS_00103614, TCONS_00142507, TCONS_00144384,…
cellular response to insulin stimulus	43	TCONS_00013545, TCONS_00188290, TCONS_00106915, TCONS_00101969, TCONS_00017420, TCONS_00098727, TCONS_00149201, TCONS_00115652, TCONS_00169199, TCONS_00244744, TCONS_00045343, TCONS_00000691, TCONS_00083305, TCONS_00069976, TCONS_00214219, TCONS_00002051, TCONS_00230660, TCONS_00086274, TCONS_00137460, TCONS_00085441, TCONS_00012344, TCONS_00021719, TCONS_00166378, TCONS_00031100, TCONS_00193998,…
positive regulation of protein catabolic process	43	TCONS_00176409, TCONS_00007064, TCONS_00159091, TCONS_00146657, TCONS_00065864, TCONS_00169218, TCONS_00009985, TCONS_00017442, TCONS_00009987, TCONS_00090288, TCONS_00167050, TCONS_00116983, TCONS_00145560, TCONS_00113599, TCONS_00182031, TCONS_00200583, TCONS_00203112, TCONS_00047861, TCONS_00055219, TCONS_00079228, TCONS_00177104, TCONS_00039409, TCONS_00176014, TCONS_00273539, TCONS_00216436,…
post-Golgi vesicle-mediated transport	43	TCONS_00199826, TCONS_00196434, TCONS_00140155, TCONS_00169239, TCONS_00273585, TCONS_00078182, TCONS_00017187, TCONS_00091691, TCONS_00208425, TCONS_00188032, TCONS_00225589, TCONS_00078520, TCONS_00154759, TCONS_00072870, TCONS_00136779, TCONS_00091381, TCONS_00004358, TCONS_00074159, TCONS_00078739, TCONS_00030873, TCONS_00083305, TCONS_00035825, TCONS_00039409, TCONS_00134591, TCONS_00126555,…
microtubule cytoskeleton organization	43	TCONS_00015689, TCONS_00169895, TCONS_00019925, TCONS_00017405, TCONS_00199525, TCONS_00078382, TCONS_00145442, TCONS_00007026, TCONS_00242382, TCONS_00162485, TCONS_00021742, TCONS_00220075, TCONS_00096985, TCONS_00055639, TCONS_00053218, TCONS_00212395, TCONS_00048530, TCONS_00106641, TCONS_00154687, TCONS_00102680, TCONS_00134430, TCONS_00141314, TCONS_00217660, TCONS_00103310, TCONS_00175287,…
negative regulation of ubiquitin-protein ligase activity involved in mitotic cell cycle	42	TCONS_00016878, TCONS_00124768, TCONS_00142791, TCONS_00193423, TCONS_00042544, TCONS_00225747, TCONS_00123170, TCONS_00138956, TCONS_00221003, TCONS_00102484, TCONS_00220508, TCONS_00222800, TCONS_00072951, TCONS_00080378, TCONS_00070834, TCONS_00178170, TCONS_00014204, TCONS_00252012, TCONS_00120794, TCONS_00252178, TCONS_00007015, TCONS_00063876, TCONS_00092119, TCONS_00006983, TCONS_00145790,…
cellular response to organic cyclic compound	42	TCONS_00201395, TCONS_00143087, TCONS_00017127, TCONS_00037338, TCONS_00197129, TCONS_00161650, TCONS_00148178, TCONS_00144293, TCONS_00167091, TCONS_00178967, TCONS_00001536, TCONS_00093275, TCONS_00045343, TCONS_00073488, TCONS_00027412, TCONS_00110837, TCONS_00132452, TCONS_00158466, TCONS_00177104, TCONS_00130373, TCONS_00158286, TCONS_00177026, TCONS_00065730, TCONS_00109978, TCONS_00113085,…
cerebral cortex development	42	TCONS_00143762, TCONS_00112062, TCONS_00020456, TCONS_00079752, TCONS_00187641, TCONS_00226516, TCONS_00247554, TCONS_00056395, TCONS_00244744, TCONS_00047485, TCONS_00076018, TCONS_00106862, TCONS_00156645, TCONS_00243507, TCONS_00075888, TCONS_00088294, TCONS_00137684, TCONS_00206718, TCONS_00164117, TCONS_00158441, TCONS_00126536, TCONS_00159490, TCONS_00234569, TCONS_00236103, TCONS_00101756,…
protein homotetramerization	42	TCONS_00210528, TCONS_00015944, TCONS_00251212, TCONS_00114126, TCONS_00149201, TCONS_00085915, TCONS_00095897, TCONS_00034081, TCONS_00114762, TCONS_00202445, TCONS_00077568, TCONS_00001500, TCONS_00054308, TCONS_00201309, TCONS_00089581, TCONS_00053655, TCONS_00071306, TCONS_00210534, TCONS_00157092, TCONS_00154183, TCONS_00160517, TCONS_00081063, TCONS_00193998, TCONS_00016323, TCONS_00018421,…
regulation of gene expression	42	TCONS_00094805, TCONS_00014250, TCONS_00240039, TCONS_00119538, TCONS_00154858, TCONS_00052800, TCONS_00240167, TCONS_00045343, TCONS_00215086, TCONS_00250539, TCONS_00117190, TCONS_00172471, TCONS_00121329, TCONS_00170395, TCONS_00069751, TCONS_00061011, TCONS_00037707, TCONS_00149716, TCONS_00008590, TCONS_00087047, TCONS_00013457, TCONS_00101756, TCONS_00016866, TCONS_00204659, TCONS_00040477,…
response to cAMP	42	TCONS_00208704, TCONS_00233207, TCONS_00198854, TCONS_00017420, TCONS_00189645, TCONS_00123096, TCONS_00078461, TCONS_00112068, TCONS_00249379, TCONS_00020836, TCONS_00051338, TCONS_00137602, TCONS_00024401, TCONS_00055436, TCONS_00159798, TCONS_00001480, TCONS_00044255, TCONS_00015618, TCONS_00235634, TCONS_00108625, TCONS_00121821, TCONS_00033660, TCONS_00147437, TCONS_00043821, TCONS_00066327,…
thymus development	42	TCONS_00037013, TCONS_00204886, TCONS_00095818, TCONS_00233207, TCONS_00165599, TCONS_00173015, TCONS_00070138, TCONS_00246882, TCONS_00223448, TCONS_00079397, TCONS_00162381, TCONS_00119538, TCONS_00200583, TCONS_00220211, TCONS_00210392, TCONS_00109612, TCONS_00079009, TCONS_00117190, TCONS_00252678, TCONS_00178294, TCONS_00129307, TCONS_00215708, TCONS_00044734, TCONS_00091525, TCONS_00228064,…
neutrophil chemotaxis	42	TCONS_00046907, TCONS_00018319, TCONS_00144994, TCONS_00194313, TCONS_00033594, TCONS_00121154, TCONS_00018315, TCONS_00101969, TCONS_00000704, TCONS_00051241, TCONS_00198818, TCONS_00026568, TCONS_00161028, TCONS_00004395, TCONS_00010402, TCONS_00102101, TCONS_00104945, TCONS_00129227, TCONS_00101974, TCONS_00109978, TCONS_00217541, TCONS_00101975, TCONS_00190083, TCONS_00205149, TCONS_00126319,…
response to organic cyclic compound	42	TCONS_00204642, TCONS_00200260, TCONS_00114341, TCONS_00010674, TCONS_00013189, TCONS_00249458, TCONS_00195407, TCONS_00038486, TCONS_00160061, TCONS_00248208, TCONS_00110785, TCONS_00221003, TCONS_00242954, TCONS_00063170, TCONS_00005269, TCONS_00120614, TCONS_00060261, TCONS_00145515, TCONS_00252632, TCONS_00239459, TCONS_00014204, TCONS_00066605, TCONS_00232129, TCONS_00009652, TCONS_00121661,…
regulation of growth	42	TCONS_00120740, TCONS_00148515, TCONS_00087258, TCONS_00245491, TCONS_00171117, TCONS_00226211, TCONS_00143564, TCONS_00215717, TCONS_00247451, TCONS_00057424, TCONS_00094544, TCONS_00178967, TCONS_00225725, TCONS_00003418, TCONS_00036264, TCONS_00158815, TCONS_00028548, TCONS_00099897, TCONS_00207372, TCONS_00052347, TCONS_00126558, TCONS_00102249, TCONS_00185716, TCONS_00067155, TCONS_00218457,…
protein processing	41	TCONS_00017924, TCONS_00101627, TCONS_00146657, TCONS_00229389, TCONS_00251255, TCONS_00121693, TCONS_00147885, TCONS_00015246, TCONS_00070138, TCONS_00188159, TCONS_00248502, TCONS_00223249, TCONS_00086807, TCONS_00007967, TCONS_00113975, TCONS_00126270, TCONS_00185910, TCONS_00073203, TCONS_00059717, TCONS_00053018, TCONS_00002793, TCONS_00209173, TCONS_00101875, TCONS_00088675, TCONS_00029480,…
anatomical structure morphogenesis	41	TCONS_00063941, TCONS_00008570, TCONS_00165372, TCONS_00009721, TCONS_00036368, TCONS_00001712, TCONS_00269716, TCONS_00134669, TCONS_00108840, TCONS_00241631, TCONS_00041280, TCONS_00160019, TCONS_00059717, TCONS_00251749, TCONS_00150287, TCONS_00213600, TCONS_00014603, TCONS_00216436, TCONS_00103557, TCONS_00197317, TCONS_00013610, TCONS_00014624, TCONS_00020609, TCONS_00199756, TCONS_00247188,…
movement of cell or subcellular component	41	TCONS_00019326, TCONS_00068912, TCONS_00133998, TCONS_00224356, TCONS_00248921, TCONS_00041280, TCONS_00134576, TCONS_00056526, TCONS_00025512, TCONS_00110837, TCONS_00127222, TCONS_00181539, TCONS_00012926, TCONS_00157291, TCONS_00124733, TCONS_00216413, TCONS_00251664, TCONS_00211189, TCONS_00006040, TCONS_00122334, TCONS_00113064, TCONS_00120153, TCONS_00226107, TCONS_00096557, TCONS_00135548,…
positive regulation of viral transcription	41	TCONS_00063762, TCONS_00226035, TCONS_00093856, TCONS_00199326, TCONS_00033610, TCONS_00231849, TCONS_00149544, TCONS_00047637, TCONS_00192657, TCONS_00253071, TCONS_00001656, TCONS_00151428, TCONS_00246837, TCONS_00151493, TCONS_00072477, TCONS_00178256, TCONS_00247826, TCONS_00045388, TCONS_00128751, TCONS_00216790, TCONS_00124973, TCONS_00134192, TCONS_00090738, TCONS_00131706, TCONS_00057733,…
glucose transport	41	TCONS_00226772, TCONS_00211958, TCONS_00194453, TCONS_00015426, TCONS_00233207, TCONS_00105408, TCONS_00204603, TCONS_00040621, TCONS_00248067, TCONS_00020357, TCONS_00220397, TCONS_00115853, TCONS_00167791, TCONS_00248328, TCONS_00090583, TCONS_00025235, TCONS_00107496, TCONS_00158466, TCONS_00179569, TCONS_00143658, TCONS_00141138, TCONS_00210451, TCONS_00060784, TCONS_00117680, TCONS_00191376,…
regulation of cellular amino acid metabolic process	41	TCONS_00016878, TCONS_00124768, TCONS_00007064, TCONS_00142791, TCONS_00147244, TCONS_00193423, TCONS_00042544, TCONS_00225747, TCONS_00221003, TCONS_00242613, TCONS_00102484, TCONS_00222800, TCONS_00072951, TCONS_00080378, TCONS_00070834, TCONS_00178170, TCONS_00014204, TCONS_00252012, TCONS_00252178, TCONS_00148721, TCONS_00007015, TCONS_00063876, TCONS_00092119, TCONS_00006983, TCONS_00097549,…
ion transmembrane transport	41	TCONS_00061267, TCONS_00113493, TCONS_00213738, TCONS_00000907, TCONS_00245232, TCONS_00111375, TCONS_00116983, TCONS_00208226, TCONS_00026638, TCONS_00123170, TCONS_00203198, TCONS_00138956, TCONS_00163925, TCONS_00188986, TCONS_00237394, TCONS_00026489, TCONS_00071007, TCONS_00107198, TCONS_00213488, TCONS_00086993, TCONS_00193733, TCONS_00018326, TCONS_00119429, TCONS_00249721, TCONS_00249742,…
positive regulation of neuron differentiation	41	TCONS_00119279, TCONS_00078881, TCONS_00112203, TCONS_00242200, TCONS_00099389, TCONS_00046154, TCONS_00047485, TCONS_00099897, TCONS_00178199, TCONS_00157232, TCONS_00187932, TCONS_00096490, TCONS_00183994, TCONS_00024323, TCONS_00128893, TCONS_00177545, TCONS_00137684, TCONS_00173362, TCONS_00212830, TCONS_00045243, TCONS_00116173, TCONS_00210217, TCONS_00247341, TCONS_00015571, TCONS_00115446,…
chemotaxis	41	TCONS_00067903, TCONS_00146217, TCONS_00170941, TCONS_00207514, TCONS_00190530, TCONS_00067505, TCONS_00185584, TCONS_00025506, TCONS_00060999, TCONS_00091130, TCONS_00133998, TCONS_00172527, TCONS_00180123, TCONS_00005488, TCONS_00127222, TCONS_00044255, TCONS_00091109, TCONS_00172514, TCONS_00202954, TCONS_00173345, TCONS_00245464, TCONS_00096977, TCONS_00223111, TCONS_00135548, TCONS_00115646,…
negative regulation of translation	41	TCONS_00027070, TCONS_00017405, TCONS_00037558, TCONS_00205516, TCONS_00078382, TCONS_00122287, TCONS_00148114, TCONS_00195106, TCONS_00201710, TCONS_00055639, TCONS_00048530, TCONS_00250937, TCONS_00080335, TCONS_00145959, TCONS_00042572, TCONS_00124675, TCONS_00107876, TCONS_00103713, TCONS_00127625, TCONS_00042073, TCONS_00120379, TCONS_00009652, TCONS_00252792, TCONS_00122175, TCONS_00186024,…
chloride transmembrane transport	40	TCONS_00145466, TCONS_00203873, TCONS_00149107, TCONS_00139540, TCONS_00216708, TCONS_00149488, TCONS_00191985, TCONS_00001759, TCONS_00193724, TCONS_00111299, TCONS_00201016, TCONS_00269527, TCONS_00131542, TCONS_00050188, TCONS_00124095, TCONS_00185978, TCONS_00097340, TCONS_00180665, TCONS_00127682, TCONS_00217805, TCONS_00237537, TCONS_00124113, TCONS_00016808, TCONS_00082115, TCONS_00106148,…
cellular response to glucose stimulus	40	TCONS_00248041, TCONS_00198635, TCONS_00025506, TCONS_00167091, TCONS_00045858, TCONS_00169199, TCONS_00212571, TCONS_00054801, TCONS_00054226, TCONS_00177643, TCONS_00221737, TCONS_00195272, TCONS_00215921, TCONS_00215920, TCONS_00081384, TCONS_00067155, TCONS_00085788, TCONS_00166378, TCONS_00121661, TCONS_00069559, TCONS_00025979, TCONS_00249469, TCONS_00084937, TCONS_00006009, TCONS_00099212,…
regulation of cell migration	40	TCONS_00195644, TCONS_00186095, TCONS_00198954, TCONS_00185584, TCONS_00154835, TCONS_00021097, TCONS_00099479, TCONS_00117906, TCONS_00154782, TCONS_00161448, TCONS_00214154, TCONS_00004796, TCONS_00100284, TCONS_00181016, TCONS_00052928, TCONS_00063150, TCONS_00159496, TCONS_00219344, TCONS_00086230, TCONS_00158320, TCONS_00234227, TCONS_00090836, TCONS_00148745, TCONS_00113064, TCONS_00191256,…
endosomal transport	40	TCONS_00036289, TCONS_00174788, TCONS_00187860, TCONS_00023943, TCONS_00045758, TCONS_00123170, TCONS_00138956, TCONS_00268924, TCONS_00136779, TCONS_00069272, TCONS_00237298, TCONS_00269227, TCONS_00187953, TCONS_00062160, TCONS_00214459, TCONS_00251568, TCONS_00080130, TCONS_00043128, TCONS_00139750, TCONS_00166896, TCONS_00198867, TCONS_00204957, TCONS_00268918, TCONS_00199917, TCONS_00028928,…
mitochondrion organization	40	TCONS_00226551, TCONS_00035872, TCONS_00059086, TCONS_00040025, TCONS_00170880, TCONS_00001818, TCONS_00017689, TCONS_00170189, TCONS_00220571, TCONS_00092880, TCONS_00026419, TCONS_00227545, TCONS_00109039, TCONS_00138707, TCONS_00139917, TCONS_00026548, TCONS_00132452, TCONS_00200515, TCONS_00233695, TCONS_00083145, TCONS_00028361, TCONS_00013279, TCONS_00065878, TCONS_00199539, TCONS_00226063,…
stem cell population maintenance	40	TCONS_00188393, TCONS_00090989, TCONS_00121214, TCONS_00145885, TCONS_00252024, TCONS_00015302, TCONS_00144353, TCONS_00061545, TCONS_00173015, TCONS_00195106, TCONS_00009304, TCONS_00204001, TCONS_00026816, TCONS_00133303, TCONS_00046972, TCONS_00075888, TCONS_00030872, TCONS_00142602, TCONS_00198563, TCONS_00252759, TCONS_00001360, TCONS_00025290, TCONS_00083266, TCONS_00066009, TCONS_00165543,…
mitochondrial respiratory chain complex I assembly	40	TCONS_00170467, TCONS_00008132, TCONS_00144231, TCONS_00198854, TCONS_00117354, TCONS_00175655, TCONS_00176029, TCONS_00252085, TCONS_00002804, TCONS_00154018, TCONS_00156679, TCONS_00197906, TCONS_00173617, TCONS_00067795, TCONS_00232563, TCONS_00164656, TCONS_00048392, TCONS_00087101, TCONS_00037908, TCONS_00082497, TCONS_00034112, TCONS_00163065, TCONS_00145155, TCONS_00138344, TCONS_00123383,…
regulation of immune response	40	TCONS_00046907, TCONS_00056251, TCONS_00124406, TCONS_00143583, TCONS_00032202, TCONS_00019863, TCONS_00132703, TCONS_00079436, TCONS_00112068, TCONS_00056134, TCONS_00135999, TCONS_00136109, TCONS_00217523, TCONS_00113449, TCONS_00048997, TCONS_00079801, TCONS_00217529, TCONS_00049062, TCONS_00127126, TCONS_00120639, TCONS_00175344, TCONS_00217541, TCONS_00021092, TCONS_00103018, TCONS_00083182,…
negative regulation of cyclin-dependent protein kinase activity	40	TCONS_00148515, TCONS_00040466, TCONS_00112100, TCONS_00061603, TCONS_00094544, TCONS_00003977, TCONS_00135317, TCONS_00215047, TCONS_00232662, TCONS_00133283, TCONS_00237235, TCONS_00026281, TCONS_00102249, TCONS_00238402, TCONS_00176450, TCONS_00179660, TCONS_00061674, TCONS_00060264, TCONS_00064544, TCONS_00203049, TCONS_00206118, TCONS_00034478, TCONS_00074070, TCONS_00114137, TCONS_00085906,…
cytokinesis	40	TCONS_00196578, TCONS_00123335, TCONS_00247573, TCONS_00162485, TCONS_00184397, TCONS_00229748, TCONS_00128193, TCONS_00018450, TCONS_00019142, TCONS_00026816, TCONS_00147282, TCONS_00074597, TCONS_00110955, TCONS_00141716, TCONS_00026486, TCONS_00030059, TCONS_00030873, TCONS_00051016, TCONS_00177545, TCONS_00165403, TCONS_00198563, TCONS_00002032, TCONS_00100520, TCONS_00215862, TCONS_00035520,…
substrate adhesion-dependent cell spreading	40	TCONS_00143583, TCONS_00009882, TCONS_00040922, TCONS_00033397, TCONS_00139484, TCONS_00033036, TCONS_00144353, TCONS_00228153, TCONS_00045812, TCONS_00161448, TCONS_00218999, TCONS_00125368, TCONS_00252678, TCONS_00178294, TCONS_00234227, TCONS_00233335, TCONS_00228005, TCONS_00222020, TCONS_00035763, TCONS_00078052, TCONS_00141277, TCONS_00197776, TCONS_00248298, TCONS_00245164, TCONS_00007412,…
positive regulation of protein binding	40	TCONS_00074040, TCONS_00237990, TCONS_00183458, TCONS_00141716, TCONS_00069391, TCONS_00024268, TCONS_00233112, TCONS_00129446, TCONS_00227133, TCONS_00016008, TCONS_00169960, TCONS_00141696, TCONS_00167500, TCONS_00226084, TCONS_00061897, TCONS_00036391, TCONS_00184121, TCONS_00019234, TCONS_00096557, TCONS_00205122, TCONS_00243005, TCONS_00096455, TCONS_00150292, TCONS_00212583, TCONS_00002246,…
cellular response to transforming growth factor beta stimulus	40	TCONS_00064852, TCONS_00065788, TCONS_00240636, TCONS_00112068, TCONS_00045858, TCONS_00182031, TCONS_00151073, TCONS_00214198, TCONS_00185456, TCONS_00083009, TCONS_00180449, TCONS_00145312, TCONS_00141130, TCONS_00041546, TCONS_00117680, TCONS_00019812, TCONS_00092239, TCONS_00123861, TCONS_00141696, TCONS_00210338, TCONS_00164233, TCONS_00226084, TCONS_00219395, TCONS_00232429, TCONS_00044952,…
substantia nigra development	40	TCONS_00124307, TCONS_00054150, TCONS_00253058, TCONS_00007146, TCONS_00204482, TCONS_00249379, TCONS_00163804, TCONS_00046299, TCONS_00106862, TCONS_00185736, TCONS_00188848, TCONS_00054248, TCONS_00102680, TCONS_00072338, TCONS_00070855, TCONS_00012849, TCONS_00157291, TCONS_00198203, TCONS_00123506, TCONS_00252238, TCONS_00030092, TCONS_00087129, TCONS_00147218, TCONS_00033660, TCONS_00166796,…
positive regulation of epithelial cell proliferation	40	TCONS_00196995, TCONS_00040123, TCONS_00225041, TCONS_00231309, TCONS_00112220, TCONS_00228618, TCONS_00223501, TCONS_00240636, TCONS_00253071, TCONS_00226516, TCONS_00054226, TCONS_00128212, TCONS_00025290, TCONS_00181613, TCONS_00237830, TCONS_00126319, TCONS_00172853, TCONS_00079482, TCONS_00009119, TCONS_00222425, TCONS_00061838, TCONS_00020208, TCONS_00104096, TCONS_00218602, TCONS_00238432,…
regulation of protein stability	39	TCONS_00124768, TCONS_00226850, TCONS_00018612, TCONS_00176349, TCONS_00020357, TCONS_00150850, TCONS_00039172, TCONS_00205210, TCONS_00110785, TCONS_00119538, TCONS_00131123, TCONS_00069391, TCONS_00117190, TCONS_00166835, TCONS_00005021, TCONS_00102204, TCONS_00064121, TCONS_00108625, TCONS_00166473, TCONS_00235418, TCONS_00086811, TCONS_00249662, TCONS_00168754, TCONS_00179309, TCONS_00207721,…
SMAD protein signal transduction	39	TCONS_00201395, TCONS_00123114, TCONS_00036525, TCONS_00229385, TCONS_00145443, TCONS_00074040, TCONS_00079436, TCONS_00023926, TCONS_00242200, TCONS_00116822, TCONS_00131684, TCONS_00235276, TCONS_00053554, TCONS_00000331, TCONS_00161266, TCONS_00233112, TCONS_00140204, TCONS_00010402, TCONS_00198389, TCONS_00025290, TCONS_00065730, TCONS_00015618, TCONS_00201240, TCONS_00191334, TCONS_00210217,…
positive regulation of phosphatidylinositol 3-kinase signaling	39	TCONS_00124406, TCONS_00211958, TCONS_00196610, TCONS_00013583, TCONS_00144494, TCONS_00170243, TCONS_00065469, TCONS_00025309, TCONS_00244784, TCONS_00034081, TCONS_00051481, TCONS_00030439, TCONS_00110955, TCONS_00181016, TCONS_00221737, TCONS_00081764, TCONS_00010402, TCONS_00039309, TCONS_00129408, TCONS_00230820, TCONS_00060264, TCONS_00189196, TCONS_00199759, TCONS_00199756, TCONS_00193910,…
heart looping	39	TCONS_00033353, TCONS_00229202, TCONS_00147885, TCONS_00142992, TCONS_00061545, TCONS_00070138, TCONS_00079752, TCONS_00007985, TCONS_00253071, TCONS_00079436, TCONS_00226516, TCONS_00182031, TCONS_00174826, TCONS_00220211, TCONS_00026623, TCONS_00157875, TCONS_00183059, TCONS_00219982, TCONS_00025290, TCONS_00159490, TCONS_00063897, TCONS_00116013, TCONS_00252352, TCONS_00045107, TCONS_00069559,…
mitotic G1 phase	39	TCONS_00013246, TCONS_00059362, TCONS_00063861, TCONS_00130408, TCONS_00036987, TCONS_00199326, TCONS_00249552, TCONS_00007324, TCONS_00003837, TCONS_00123170, TCONS_00006879, TCONS_00138956, TCONS_00249538, TCONS_00207158, TCONS_00136851, TCONS_00065078, TCONS_00230186, TCONS_00219148, TCONS_00210472, TCONS_00212059, TCONS_00231114, TCONS_00147777, TCONS_00197736, TCONS_00198525, TCONS_00160130,…
epithelial cell differentiation	39	TCONS_00016579, TCONS_00013249, TCONS_00066996, TCONS_00096529, TCONS_00225041, TCONS_00231309, TCONS_00139500, TCONS_00058775, TCONS_00169891, TCONS_00040329, TCONS_00159408, TCONS_00135007, TCONS_00025116, TCONS_00161266, TCONS_00162630, TCONS_00217682, TCONS_00212533, TCONS_00195374, TCONS_00108526, TCONS_00239459, TCONS_00040931, TCONS_00175549, TCONS_00195597, TCONS_00227156, TCONS_00142981,…
DNA duplex unwinding	39	TCONS_00144895, TCONS_00165379, TCONS_00027807, TCONS_00206285, TCONS_00241925, TCONS_00009109, TCONS_00025208, TCONS_00217919, TCONS_00023528, TCONS_00049864, TCONS_00046015, TCONS_00056129, TCONS_00134192, TCONS_00126558, TCONS_00036938, TCONS_00082473, TCONS_00081084, TCONS_00167541, TCONS_00056742, TCONS_00201128, TCONS_00052167, TCONS_00072492, TCONS_00113700, TCONS_00242137, TCONS_00048542,…
actin cytoskeleton reorganization	39	TCONS_00033397, TCONS_00204886, TCONS_00139484, TCONS_00032488, TCONS_00021742, TCONS_00139447, TCONS_00185564, TCONS_00037056, TCONS_00226654, TCONS_00220625, TCONS_00070694, TCONS_00045343, TCONS_00005488, TCONS_00176177, TCONS_00212377, TCONS_00146627, TCONS_00064567, TCONS_00189196, TCONS_00228005, TCONS_00061155, TCONS_00169800, TCONS_00146466, TCONS_00204659, TCONS_00018588, TCONS_00007139,…
mitotic nuclear envelope disassembly	39	TCONS_00226772, TCONS_00194453, TCONS_00015426, TCONS_00105408, TCONS_00247573, TCONS_00204603, TCONS_00040621, TCONS_00248067, TCONS_00020357, TCONS_00220397, TCONS_00115853, TCONS_00036362, TCONS_00167791, TCONS_00248328, TCONS_00090583, TCONS_00079009, TCONS_00107496, TCONS_00158466, TCONS_00071227, TCONS_00179569, TCONS_00143658, TCONS_00141138, TCONS_00104945, TCONS_00088872, TCONS_00137460,…
cellular response to amino acid stimulus	39	TCONS_00064578, TCONS_00143762, TCONS_00196610, TCONS_00203138, TCONS_00066996, TCONS_00194613, TCONS_00017420, TCONS_00223501, TCONS_00094544, TCONS_00112068, TCONS_00253270, TCONS_00169199, TCONS_00090440, TCONS_00157232, TCONS_00024323, TCONS_00147619, TCONS_00158286, TCONS_00218771, TCONS_00044892, TCONS_00085441, TCONS_00016940, TCONS_00166378, TCONS_00195219, TCONS_00146188, TCONS_00163364,…
transmembrane receptor protein tyrosine kinase signaling pathway	39	TCONS_00208626, TCONS_00084660, TCONS_00013583, TCONS_00193786, TCONS_00048606, TCONS_00134931, TCONS_00001886, TCONS_00071168, TCONS_00130333, TCONS_00140705, TCONS_00126033, TCONS_00020124, TCONS_00048437, TCONS_00269641, TCONS_00181539, TCONS_00157291, TCONS_00219982, TCONS_00080132, TCONS_00056283, TCONS_00193773, TCONS_00225376, TCONS_00038993, TCONS_00174412, TCONS_00139931, TCONS_00096679,…
stress-activated MAPK cascade	38	TCONS_00095818, TCONS_00101207, TCONS_00170880, TCONS_00111152, TCONS_00001979, TCONS_00192737, TCONS_00190416, TCONS_00152974, TCONS_00079397, TCONS_00207158, TCONS_00092570, TCONS_00030633, TCONS_00220848, TCONS_00024302, TCONS_00044379, TCONS_00144627, TCONS_00234268, TCONS_00043003, TCONS_00235795, TCONS_00015618, TCONS_00089403, TCONS_00223351, TCONS_00168754, TCONS_00060208, TCONS_00026527,…
'de novo' posttranslational protein folding	38	TCONS_00115792, TCONS_00019488, TCONS_00220671, TCONS_00016231, TCONS_00019001, TCONS_00139727, TCONS_00248921, TCONS_00050421, TCONS_00106641, TCONS_00074910, TCONS_00179588, TCONS_00057934, TCONS_00124431, TCONS_00005021, TCONS_00105698, TCONS_00163900, TCONS_00154608, TCONS_00223770, TCONS_00017699, TCONS_00211801, TCONS_00011059, TCONS_00051033, TCONS_00149011, TCONS_00223557, TCONS_00114498,…
cellular oxidant detoxification	38	TCONS_00146893, TCONS_00211415, TCONS_00170189, TCONS_00113994, TCONS_00034081, TCONS_00078461, TCONS_00240316, TCONS_00202445, TCONS_00181383, TCONS_00106801, TCONS_00086274, TCONS_00191191, TCONS_00198881, TCONS_00040713, TCONS_00120310, TCONS_00201481, TCONS_00227156, TCONS_00273491, TCONS_00008762, TCONS_00247485, TCONS_00031300, TCONS_00000638, TCONS_00003928, TCONS_00168491, TCONS_00007139,…
negative regulation of ERK1 and ERK2 cascade	38	TCONS_00121599, TCONS_00208704, TCONS_00251595, TCONS_00010256, TCONS_00111152, TCONS_00247451, TCONS_00185089, TCONS_00147188, TCONS_00016295, TCONS_00113456, TCONS_00203396, TCONS_00026419, TCONS_00208203, TCONS_00220625, TCONS_00108566, TCONS_00072338, TCONS_00221737, TCONS_00207809, TCONS_00066641, TCONS_00167845, TCONS_00105334, TCONS_00252678, TCONS_00012344, TCONS_00226084, TCONS_00248298,…
smoothened signaling pathway	38	TCONS_00010153, TCONS_00009289, TCONS_00131718, TCONS_00147885, TCONS_00074040, TCONS_00149024, TCONS_00077792, TCONS_00015441, TCONS_00006116, TCONS_00146550, TCONS_00149045, TCONS_00226875, TCONS_00174826, TCONS_00188309, TCONS_00046950, TCONS_00187998, TCONS_00030873, TCONS_00157875, TCONS_00183059, TCONS_00108881, TCONS_00233112, TCONS_00172471, TCONS_00164755, TCONS_00026221, TCONS_00231594,…
steroid hormone mediated signaling pathway	38	TCONS_00172347, TCONS_00211958, TCONS_00035872, TCONS_00200182, TCONS_00074040, TCONS_00058238, TCONS_00206102, TCONS_00110444, TCONS_00057619, TCONS_00110438, TCONS_00167908, TCONS_00127001, TCONS_00102582, TCONS_00161266, TCONS_00221737, TCONS_00013419, TCONS_00172351, TCONS_00217048, TCONS_00102500, TCONS_00196389, TCONS_00195956, TCONS_00060403, TCONS_00171840, TCONS_00195535, TCONS_00252194,…
cell morphogenesis	38	TCONS_00038886, TCONS_00038346, TCONS_00186095, TCONS_00175999, TCONS_00008478, TCONS_00198515, TCONS_00045858, TCONS_00057619, TCONS_00207071, TCONS_00082658, TCONS_00208040, TCONS_00177545, TCONS_00001040, TCONS_00211367, TCONS_00012926, TCONS_00193791, TCONS_00061011, TCONS_00144327, TCONS_00068366, TCONS_00041546, TCONS_00063378, TCONS_00273432, TCONS_00171741, TCONS_00030155, TCONS_00151355,…
response to endoplasmic reticulum stress	38	TCONS_00159291, TCONS_00228551, TCONS_00213439, TCONS_00229363, TCONS_00006553, TCONS_00123074, TCONS_00086609, TCONS_00114602, TCONS_00119612, TCONS_00000801, TCONS_00203112, TCONS_00129286, TCONS_00176272, TCONS_00053758, TCONS_00094592, TCONS_00080019, TCONS_00177643, TCONS_00077707, TCONS_00128737, TCONS_00063573, TCONS_00068969, TCONS_00161781, TCONS_00240329, TCONS_00106391, TCONS_00017694,…
epidermis development	38	TCONS_00237907, TCONS_00247177, TCONS_00036368, TCONS_00147885, TCONS_00009128, TCONS_00000926, TCONS_00019101, TCONS_00110587, TCONS_00134931, TCONS_00109378, TCONS_00001687, TCONS_00053758, TCONS_00167908, TCONS_00188848, TCONS_00219805, TCONS_00021114, TCONS_00048437, TCONS_00137343, TCONS_00176177, TCONS_00081384, TCONS_00108526, TCONS_00115024, TCONS_00191256, TCONS_00147230, TCONS_00002617,…
retina development in camera-type eye	38	TCONS_00059680, TCONS_00032289, TCONS_00231728, TCONS_00074040, TCONS_00248304, TCONS_00114046, TCONS_00012196, TCONS_00247554, TCONS_00200583, TCONS_00185978, TCONS_00000331, TCONS_00047160, TCONS_00067594, TCONS_00126536, TCONS_00060186, TCONS_00149716, TCONS_00093548, TCONS_00169800, TCONS_00217291, TCONS_00141277, TCONS_00234508, TCONS_00025638, TCONS_00115446, TCONS_00051033, TCONS_00147870,…
nucleotide-excision repair	37	TCONS_00062411, TCONS_00147669, TCONS_00205414, TCONS_00107906, TCONS_00122188, TCONS_00031134, TCONS_00190658, TCONS_00244587, TCONS_00048058, TCONS_00079705, TCONS_00099019, TCONS_00002552, TCONS_00030512, TCONS_00136972, TCONS_00234263, TCONS_00186987, TCONS_00187315, TCONS_00230184, TCONS_00197774, TCONS_00212730, TCONS_00067254, TCONS_00080095, TCONS_00086512, TCONS_00251222, TCONS_00192148,…
positive regulation of fibroblast proliferation	37	TCONS_00194335, TCONS_00059362, TCONS_00196610, TCONS_00204886, TCONS_00103747, TCONS_00245251, TCONS_00170243, TCONS_00198854, TCONS_00066976, TCONS_00110183, TCONS_00223501, TCONS_00008317, TCONS_00182031, TCONS_00024066, TCONS_00030059, TCONS_00167845, TCONS_00105698, TCONS_00212059, TCONS_00015618, TCONS_00067155, TCONS_00102566, TCONS_00231114, TCONS_00208118, TCONS_00018326, TCONS_00195878,…
fatty acid metabolic process	37	TCONS_00103904, TCONS_00102713, TCONS_00193981, TCONS_00190553, TCONS_00216829, TCONS_00240979, TCONS_00197906, TCONS_00054801, TCONS_00025299, TCONS_00167908, TCONS_00024401, TCONS_00076318, TCONS_00174355, TCONS_00004054, TCONS_00045103, TCONS_00173183, TCONS_00169488, TCONS_00088537, TCONS_00144962, TCONS_00015332, TCONS_00031100, TCONS_00034113, TCONS_00065237, TCONS_00018267, TCONS_00030155,…
regulation of translation	37	TCONS_00167430, TCONS_00009285, TCONS_00123952, TCONS_00249098, TCONS_00176922, TCONS_00190333, TCONS_00067920, TCONS_00015389, TCONS_00061749, TCONS_00226796, TCONS_00058793, TCONS_00242500, TCONS_00108840, TCONS_00140849, TCONS_00158722, TCONS_00001440, TCONS_00046972, TCONS_00182547, TCONS_00213600, TCONS_00108228, TCONS_00128999, TCONS_00102526, TCONS_00017634, TCONS_00172532, TCONS_00208134,…
regulation of ion transmembrane transport	37	TCONS_00061267, TCONS_00174209, TCONS_00216708, TCONS_00001759, TCONS_00152513, TCONS_00003003, TCONS_00029855, TCONS_00152520, TCONS_00056767, TCONS_00135266, TCONS_00217805, TCONS_00035305, TCONS_00217440, TCONS_00107932, TCONS_00212156, TCONS_00043109, TCONS_00044117, TCONS_00253141, TCONS_00142881, TCONS_00006588, TCONS_00151336, TCONS_00055377, TCONS_00006426, TCONS_00066906, TCONS_00048225,…
forebrain development	37	TCONS_00169895, TCONS_00179955, TCONS_00253071, TCONS_00223448, TCONS_00039850, TCONS_00115637, TCONS_00117929, TCONS_00178276, TCONS_00023010, TCONS_00139917, TCONS_00024920, TCONS_00126275, TCONS_00102680, TCONS_00187974, TCONS_00173362, TCONS_00087047, TCONS_00024907, TCONS_00152566, TCONS_00015133, TCONS_00160130, TCONS_00187650, TCONS_00053152, TCONS_00131228, TCONS_00157618, TCONS_00239582,…
positive regulation of gene expression, epigenetic	37	TCONS_00210627, TCONS_00056491, TCONS_00141321, TCONS_00210604, TCONS_00021502, TCONS_00150158, TCONS_00110785, TCONS_00137329, TCONS_00215322, TCONS_00215882, TCONS_00025177, TCONS_00178256, TCONS_00128751, TCONS_00126033, TCONS_00216054, TCONS_00210631, TCONS_00107338, TCONS_00191274, TCONS_00063278, TCONS_00167500, TCONS_00153557, TCONS_00113782, TCONS_00114498, TCONS_00098358, TCONS_00207245,…
negative regulation of angiogenesis	37	TCONS_00194312, TCONS_00064852, TCONS_00207514, TCONS_00202260, TCONS_00101969, TCONS_00247451, TCONS_00115314, TCONS_00202206, TCONS_00209991, TCONS_00147282, TCONS_00026106, TCONS_00070495, TCONS_00003169, TCONS_00180449, TCONS_00173362, TCONS_00077707, TCONS_00033482, TCONS_00060264, TCONS_00118231, TCONS_00101756, TCONS_00230547, TCONS_00230867, TCONS_00007652, TCONS_00194446, TCONS_00245164,…
positive regulation of neuron apoptotic process	37	TCONS_00117098, TCONS_00121599, TCONS_00167398, TCONS_00107906, TCONS_00120086, TCONS_00173015, TCONS_00197129, TCONS_00152974, TCONS_00198818, TCONS_00108840, TCONS_00183458, TCONS_00010402, TCONS_00213600, TCONS_00109978, TCONS_00126536, TCONS_00213488, TCONS_00015618, TCONS_00044131, TCONS_00232069, TCONS_00101756, TCONS_00060005, TCONS_00059292, TCONS_00207847, TCONS_00097549, TCONS_00121360,…
cellular calcium ion homeostasis	37	TCONS_00208726, TCONS_00079350, TCONS_00032289, TCONS_00101969, TCONS_00199648, TCONS_00060237, TCONS_00240016, TCONS_00107278, TCONS_00158501, TCONS_00057619, TCONS_00077568, TCONS_00134334, TCONS_00188606, TCONS_00156842, TCONS_00158165, TCONS_00104945, TCONS_00088872, TCONS_00101974, TCONS_00213488, TCONS_00101975, TCONS_00028780, TCONS_00008590, TCONS_00235655, TCONS_00043821, TCONS_00066009,…
DNA damage response, detection of DNA damage	37	TCONS_00037558, TCONS_00085735, TCONS_00063509, TCONS_00123170, TCONS_00159408, TCONS_00229526, TCONS_00054132, TCONS_00080839, TCONS_00138956, TCONS_00167494, TCONS_00049784, TCONS_00156385, TCONS_00245209, TCONS_00135146, TCONS_00230482, TCONS_00141015, TCONS_00043144, TCONS_00215921, TCONS_00215920, TCONS_00179241, TCONS_00065033, TCONS_00010220, TCONS_00021719, TCONS_00013599, TCONS_00228387,…
negative regulation of epithelial cell proliferation	37	TCONS_00211958, TCONS_00063861, TCONS_00251255, TCONS_00206528, TCONS_00147885, TCONS_00249552, TCONS_00040466, TCONS_00247451, TCONS_00074040, TCONS_00009304, TCONS_00240636, TCONS_00245158, TCONS_00152974, TCONS_00182031, TCONS_00016390, TCONS_00073049, TCONS_00157875, TCONS_00183059, TCONS_00010402, TCONS_00049364, TCONS_00231114, TCONS_00031366, TCONS_00091981, TCONS_00242253, TCONS_00241559,…
cellular response to retinoic acid	37	TCONS_00038346, TCONS_00225760, TCONS_00251595, TCONS_00101969, TCONS_00144353, TCONS_00045812, TCONS_00061603, TCONS_00112068, TCONS_00182031, TCONS_00139917, TCONS_00054902, TCONS_00083525, TCONS_00212377, TCONS_00251568, TCONS_00235634, TCONS_00174814, TCONS_00232967, TCONS_00117680, TCONS_00171840, TCONS_00219395, TCONS_00232429, TCONS_00123383, TCONS_00021775, TCONS_00058424, TCONS_00117588,…
ribosome biogenesis	37	TCONS_00164262, TCONS_00148217, TCONS_00195988, TCONS_00019106, TCONS_00194039, TCONS_00094769, TCONS_00190579, TCONS_00248469, TCONS_00001935, TCONS_00186496, TCONS_00205210, TCONS_00157058, TCONS_00001402, TCONS_00102180, TCONS_00158746, TCONS_00224803, TCONS_00021598, TCONS_00027533, TCONS_00023356, TCONS_00132077, TCONS_00014329, TCONS_00014702, TCONS_00252778, TCONS_00204357, TCONS_00252851,…
termination of RNA polymerase II transcription	37	TCONS_00189140, TCONS_00015389, TCONS_00009701, TCONS_00053040, TCONS_00006219, TCONS_00071197, TCONS_00246837, TCONS_00096572, TCONS_00158405, TCONS_00092071, TCONS_00137301, TCONS_00128014, TCONS_00043202, TCONS_00069976, TCONS_00104329, TCONS_00108228, TCONS_00002171, TCONS_00070937, TCONS_00126977, TCONS_00112290, TCONS_00191351, TCONS_00166133, TCONS_00202710, TCONS_00017634, TCONS_00164695,…
hydrogen ion transmembrane transport	37	TCONS_00011023, TCONS_00124307, TCONS_00200064, TCONS_00013545, TCONS_00166487, TCONS_00148355, TCONS_00046229, TCONS_00084905, TCONS_00109170, TCONS_00242343, TCONS_00030613, TCONS_00250936, TCONS_00132790, TCONS_00158261, TCONS_00011594, TCONS_00011592, TCONS_00012666, TCONS_00100426, TCONS_00252871, TCONS_00201161, TCONS_00112194, TCONS_00092637, TCONS_00197777, TCONS_00247303, TCONS_00058105,…
odontogenesis of dentin-containing tooth	37	TCONS_00195644, TCONS_00033275, TCONS_00204886, TCONS_00229389, TCONS_00112041, TCONS_00042425, TCONS_00173015, TCONS_00074040, TCONS_00172829, TCONS_00209991, TCONS_00226516, TCONS_00056395, TCONS_00161448, TCONS_00237376, TCONS_00030633, TCONS_00098791, TCONS_00187974, TCONS_00201527, TCONS_00161266, TCONS_00120779, TCONS_00126536, TCONS_00234227, TCONS_00166473, TCONS_00197776, TCONS_00219395,…
intrinsic apoptotic signaling pathway in response to DNA damage	37	TCONS_00146650, TCONS_00008478, TCONS_00169173, TCONS_00191801, TCONS_00000964, TCONS_00160061, TCONS_00138812, TCONS_00099269, TCONS_00119538, TCONS_00139917, TCONS_00251409, TCONS_00177643, TCONS_00117190, TCONS_00012706, TCONS_00068226, TCONS_00126536, TCONS_00166914, TCONS_00236344, TCONS_00252678, TCONS_00017939, TCONS_00216436, TCONS_00085343, TCONS_00172674, TCONS_00248298, TCONS_00111043,…
microtubule-based movement	36	TCONS_00058010, TCONS_00033011, TCONS_00211812, TCONS_00013001, TCONS_00057281, TCONS_00143168, TCONS_00173256, TCONS_00095711, TCONS_00076883, TCONS_00096985, TCONS_00201454, TCONS_00070197, TCONS_00078219, TCONS_00092293, TCONS_00003501, TCONS_00240242, TCONS_00026104, TCONS_00157335, TCONS_00199059, TCONS_00026023, TCONS_00069298, TCONS_00071918, TCONS_00041940, TCONS_00014840, TCONS_00011355,…
response to insulin	36	TCONS_00033275, TCONS_00246160, TCONS_00060973, TCONS_00034081, TCONS_00241203, TCONS_00183458, TCONS_00167908, TCONS_00021035, TCONS_00201506, TCONS_00180268, TCONS_00045103, TCONS_00122879, TCONS_00121306, TCONS_00147711, TCONS_00037247, TCONS_00016866, TCONS_00034474, TCONS_00172674, TCONS_00114137, TCONS_00222425, TCONS_00091383, TCONS_00226389, TCONS_00005615, TCONS_00137857, TCONS_00025101,…
activation of protein kinase activity	36	TCONS_00034561, TCONS_00014214, TCONS_00035693, TCONS_00168125, TCONS_00094504, TCONS_00172829, TCONS_00051241, TCONS_00095037, TCONS_00155529, TCONS_00026721, TCONS_00045343, TCONS_00152540, TCONS_00161126, TCONS_00177643, TCONS_00100381, TCONS_00177545, TCONS_00104149, TCONS_00233695, TCONS_00172471, TCONS_00010402, TCONS_00124894, TCONS_00212533, TCONS_00157131, TCONS_00120333, TCONS_00145731,…
lipid metabolic process	36	TCONS_00044407, TCONS_00169772, TCONS_00059086, TCONS_00017127, TCONS_00144099, TCONS_00210725, TCONS_00160043, TCONS_00241208, TCONS_00186570, TCONS_00172090, TCONS_00104440, TCONS_00095020, TCONS_00240121, TCONS_00151233, TCONS_00269320, TCONS_00044550, TCONS_00045243, TCONS_00125920, TCONS_00107217, TCONS_00040931, TCONS_00118852, TCONS_00253286, TCONS_00106948, TCONS_00141398, TCONS_00253144,…
response to calcium ion	36	TCONS_00208704, TCONS_00017646, TCONS_00143467, TCONS_00194613, TCONS_00036987, TCONS_00245232, TCONS_00187860, TCONS_00248208, TCONS_00137602, TCONS_00029995, TCONS_00029855, TCONS_00013815, TCONS_00195272, TCONS_00231251, TCONS_00077707, TCONS_00146708, TCONS_00235634, TCONS_00252632, TCONS_00009230, TCONS_00195851, TCONS_00147437, TCONS_00176713, TCONS_00205725, TCONS_00018348, TCONS_00226084,…
cholesterol homeostasis	36	TCONS_00088568, TCONS_00043898, TCONS_00118323, TCONS_00211415, TCONS_00116760, TCONS_00169199, TCONS_00238761, TCONS_00008927, TCONS_00162997, TCONS_00127001, TCONS_00107836, TCONS_00062360, TCONS_00044892, TCONS_00251568, TCONS_00235655, TCONS_00037642, TCONS_00121861, TCONS_00166378, TCONS_00090633, TCONS_00226084, TCONS_00253144, TCONS_00241559, TCONS_00074970, TCONS_00241699, TCONS_00112633,…
response to ionizing radiation	36	TCONS_00012455, TCONS_00194775, TCONS_00028083, TCONS_00143961, TCONS_00208866, TCONS_00170143, TCONS_00228110, TCONS_00019106, TCONS_00069889, TCONS_00097914, TCONS_00138016, TCONS_00036264, TCONS_00157232, TCONS_00184300, TCONS_00186742, TCONS_00080952, TCONS_00147619, TCONS_00173362, TCONS_00007181, TCONS_00108526, TCONS_00120333, TCONS_00013610, TCONS_00227772, TCONS_00121661, TCONS_00196822,…
cardiac conduction	36	TCONS_00126627, TCONS_00174209, TCONS_00009661, TCONS_00011004, TCONS_00060237, TCONS_00007942, TCONS_00054399, TCONS_00245476, TCONS_00056771, TCONS_00023968, TCONS_00050367, TCONS_00107278, TCONS_00077568, TCONS_00134334, TCONS_00053758, TCONS_00124095, TCONS_00137784, TCONS_00032810, TCONS_00124113, TCONS_00193253, TCONS_00124810, TCONS_00171346, TCONS_00230841, TCONS_00176713, TCONS_00055377,…
lipid catabolic process	36	TCONS_00009641, TCONS_00138034, TCONS_00185584, TCONS_00185661, TCONS_00054037, TCONS_00195606, TCONS_00038882, TCONS_00074024, TCONS_00147481, TCONS_00154858, TCONS_00099314, TCONS_00099479, TCONS_00137307, TCONS_00111503, TCONS_00072578, TCONS_00001480, TCONS_00043685, TCONS_00035825, TCONS_00026166, TCONS_00236049, TCONS_00071906, TCONS_00056481, TCONS_00228301, TCONS_00121222, TCONS_00273393,…
histone H3 acetylation	36	TCONS_00021926, TCONS_00171557, TCONS_00248542, TCONS_00146690, TCONS_00151502, TCONS_00212010, TCONS_00185898, TCONS_00128893, TCONS_00005243, TCONS_00103757, TCONS_00191073, TCONS_00102204, TCONS_00147915, TCONS_00235711, TCONS_00055719, TCONS_00201240, TCONS_00035588, TCONS_00010883, TCONS_00139970, TCONS_00019733, TCONS_00042532, TCONS_00195535, TCONS_00025537, TCONS_00179309, TCONS_00240668,…
negative regulation of protein ubiquitination	36	TCONS_00037558, TCONS_00213439, TCONS_00060973, TCONS_00077991, TCONS_00148492, TCONS_00205210, TCONS_00043480, TCONS_00090191, TCONS_00215047, TCONS_00096351, TCONS_00245209, TCONS_00178358, TCONS_00023356, TCONS_00106801, TCONS_00216759, TCONS_00216758, TCONS_00215921, TCONS_00215920, TCONS_00033769, TCONS_00211484, TCONS_00142307, TCONS_00016408, TCONS_00012521, TCONS_00226084, TCONS_00138684,…
spleen development	36	TCONS_00195644, TCONS_00037013, TCONS_00204886, TCONS_00010299, TCONS_00249552, TCONS_00195407, TCONS_00119538, TCONS_00220211, TCONS_00210392, TCONS_00109612, TCONS_00214273, TCONS_00075888, TCONS_00082658, TCONS_00005860, TCONS_00117190, TCONS_00252119, TCONS_00236344, TCONS_00252678, TCONS_00125846, TCONS_00147212, TCONS_00215708, TCONS_00044734, TCONS_00122352, TCONS_00248298, TCONS_00043126,…
actin filament organization	36	TCONS_00036102, TCONS_00225000, TCONS_00094504, TCONS_00169931, TCONS_00020656, TCONS_00078780, TCONS_00097994, TCONS_00119538, TCONS_00226358, TCONS_00247927, TCONS_00134576, TCONS_00188848, TCONS_00189516, TCONS_00201527, TCONS_00117190, TCONS_00176450, TCONS_00141031, TCONS_00197317, TCONS_00037247, TCONS_00061155, TCONS_00150949, TCONS_00208938, TCONS_00197259, TCONS_00177469, TCONS_00019234,…
cholesterol metabolic process	36	TCONS_00119399, TCONS_00118363, TCONS_00211958, TCONS_00095538, TCONS_00034081, TCONS_00039850, TCONS_00244744, TCONS_00133763, TCONS_00008927, TCONS_00162997, TCONS_00004378, TCONS_00235990, TCONS_00132452, TCONS_00102382, TCONS_00155477, TCONS_00039409, TCONS_00251568, TCONS_00104203, TCONS_00108625, TCONS_00121861, TCONS_00040530, TCONS_00090633, TCONS_00169787, TCONS_00234508, TCONS_00248555,…
cartilage development	36	TCONS_00201395, TCONS_00035872, TCONS_00095818, TCONS_00222373, TCONS_00020775, TCONS_00139984, TCONS_00153623, TCONS_00112220, TCONS_00051183, TCONS_00111830, TCONS_00182031, TCONS_00008639, TCONS_00030756, TCONS_00187998, TCONS_00075888, TCONS_00024323, TCONS_00161266, TCONS_00065730, TCONS_00158584, TCONS_00181613, TCONS_00060261, TCONS_00103614, TCONS_00159490, TCONS_00165947, TCONS_00041546,…
O-glycan processing	35	TCONS_00246160, TCONS_00147982, TCONS_00186574, TCONS_00018630, TCONS_00057325, TCONS_00178901, TCONS_00205550, TCONS_00178506, TCONS_00227725, TCONS_00054493, TCONS_00177979, TCONS_00039772, TCONS_00178728, TCONS_00246867, TCONS_00116427, TCONS_00202541, TCONS_00208346, TCONS_00130077, TCONS_00010888, TCONS_00003242, TCONS_00157196, TCONS_00032471, TCONS_00145830, TCONS_00192024, TCONS_00233713,…
negative regulation of phosphatase activity	35	TCONS_00064612, TCONS_00123798, TCONS_00087855, TCONS_00094805, TCONS_00163098, TCONS_00011367, TCONS_00093899, TCONS_00109709, TCONS_00077991, TCONS_00058134, TCONS_00248602, TCONS_00135106, TCONS_00215047, TCONS_00139619, TCONS_00214398, TCONS_00134430, TCONS_00158122, TCONS_00199970, TCONS_00131706, TCONS_00121265, TCONS_00095869, TCONS_00077880, TCONS_00099197, TCONS_00045669, TCONS_00077680,…
protein localization to plasma membrane	35	TCONS_00206865, TCONS_00123774, TCONS_00237728, TCONS_00094504, TCONS_00146311, TCONS_00185564, TCONS_00220075, TCONS_00247796, TCONS_00056395, TCONS_00126350, TCONS_00236046, TCONS_00026366, TCONS_00102141, TCONS_00083305, TCONS_00102861, TCONS_00111808, TCONS_00199575, TCONS_00177026, TCONS_00193253, TCONS_00024161, TCONS_00064567, TCONS_00222020, TCONS_00165761, TCONS_00008149, TCONS_00079368,…
phosphatidylinositol biosynthetic process	35	TCONS_00112380, TCONS_00164045, TCONS_00106915, TCONS_00146793, TCONS_00253052, TCONS_00018112, TCONS_00097658, TCONS_00188498, TCONS_00189983, TCONS_00246007, TCONS_00026347, TCONS_00051796, TCONS_00129227, TCONS_00214953, TCONS_00122879, TCONS_00066362, TCONS_00028263, TCONS_00166495, TCONS_00037247, TCONS_00190960, TCONS_00110197, TCONS_00095721, TCONS_00092358, TCONS_00146022, TCONS_00184188,…
neural crest cell migration	35	TCONS_00061048, TCONS_00084781, TCONS_00204621, TCONS_00206629, TCONS_00151908, TCONS_00226516, TCONS_00139945, TCONS_00161448, TCONS_00080998, TCONS_00129400, TCONS_00002176, TCONS_00204060, TCONS_00234227, TCONS_00152181, TCONS_00066605, TCONS_00230800, TCONS_00197776, TCONS_00230867, TCONS_00007652, TCONS_00069559, TCONS_00173840, TCONS_00195535, TCONS_00078573, TCONS_00150566, TCONS_00198806,…
modulation by virus of host process	35	TCONS_00226772, TCONS_00194453, TCONS_00015426, TCONS_00105408, TCONS_00204603, TCONS_00213915, TCONS_00040621, TCONS_00248067, TCONS_00148114, TCONS_00020357, TCONS_00220397, TCONS_00115853, TCONS_00167791, TCONS_00248328, TCONS_00090583, TCONS_00107496, TCONS_00158466, TCONS_00179569, TCONS_00143658, TCONS_00141138, TCONS_00210451, TCONS_00060784, TCONS_00052241, TCONS_00058446, TCONS_00021911,…
positive regulation of tumor necrosis factor production	35	TCONS_00194312, TCONS_00037013, TCONS_00082282, TCONS_00101969, TCONS_00156439, TCONS_00228618, TCONS_00237170, TCONS_00244784, TCONS_00229008, TCONS_00183316, TCONS_00047521, TCONS_00240121, TCONS_00158222, TCONS_00177643, TCONS_00129446, TCONS_00068226, TCONS_00109978, TCONS_00210054, TCONS_00146408, TCONS_00039743, TCONS_00253024, TCONS_00192563, TCONS_00044734, TCONS_00219395, TCONS_00166258,…
ovarian follicle development	35	TCONS_00041856, TCONS_00170143, TCONS_00229385, TCONS_00145443, TCONS_00074040, TCONS_00209991, TCONS_00160183, TCONS_00162381, TCONS_00119538, TCONS_00051338, TCONS_00161424, TCONS_00201527, TCONS_00081764, TCONS_00117190, TCONS_00158286, TCONS_00212533, TCONS_00126536, TCONS_00189196, TCONS_00232967, TCONS_00067810, TCONS_00121661, TCONS_00193910, TCONS_00160007, TCONS_00078668, TCONS_00221822,…
positive regulation of signal transduction	35	TCONS_00129839, TCONS_00225640, TCONS_00252342, TCONS_00176922, TCONS_00018755, TCONS_00273464, TCONS_00042400, TCONS_00122583, TCONS_00147566, TCONS_00023943, TCONS_00243312, TCONS_00241687, TCONS_00222729, TCONS_00152387, TCONS_00111808, TCONS_00089143, TCONS_00102848, TCONS_00228860, TCONS_00007495, TCONS_00205725, TCONS_00061313, TCONS_00034478, TCONS_00016760, TCONS_00021558, TCONS_00030353,…
spermatid development	35	TCONS_00252147, TCONS_00204006, TCONS_00170143, TCONS_00079752, TCONS_00057885, TCONS_00038266, TCONS_00226875, TCONS_00226358, TCONS_00068142, TCONS_00207091, TCONS_00072214, TCONS_00222768, TCONS_00244716, TCONS_00042572, TCONS_00159490, TCONS_00215128, TCONS_00186907, TCONS_00037829, TCONS_00120333, TCONS_00039941, TCONS_00189196, TCONS_00063878, TCONS_00192205, TCONS_00168413, TCONS_00249206,…
positive regulation of actin filament polymerization	35	TCONS_00036102, TCONS_00198954, TCONS_00068912, TCONS_00113670, TCONS_00051241, TCONS_00113399, TCONS_00148154, TCONS_00148492, TCONS_00037056, TCONS_00236046, TCONS_00106261, TCONS_00071306, TCONS_00176450, TCONS_00235634, TCONS_00141031, TCONS_00012521, TCONS_00222020, TCONS_00167046, TCONS_00169982, TCONS_00150949, TCONS_00121661, TCONS_00138684, TCONS_00204659, TCONS_00110472, TCONS_00017450,…
phosphatidylinositol phosphorylation	35	TCONS_00041613, TCONS_00000704, TCONS_00018112, TCONS_00123074, TCONS_00188498, TCONS_00021429, TCONS_00137718, TCONS_00075498, TCONS_00246007, TCONS_00026347, TCONS_00228709, TCONS_00051796, TCONS_00177643, TCONS_00150100, TCONS_00168713, TCONS_00129227, TCONS_00144667, TCONS_00028263, TCONS_00143855, TCONS_00173725, TCONS_00168634, TCONS_00116535, TCONS_00095702, TCONS_00110197, TCONS_00241711,…
mitotic metaphase plate congression	35	TCONS_00211812, TCONS_00174788, TCONS_00118009, TCONS_00207397, TCONS_00115853, TCONS_00245217, TCONS_00136779, TCONS_00237298, TCONS_00003501, TCONS_00110955, TCONS_00172592, TCONS_00202935, TCONS_00016848, TCONS_00145539, TCONS_00043989, TCONS_00154806, TCONS_00041940, TCONS_00098818, TCONS_00014840, TCONS_00119562, TCONS_00079368, TCONS_00002759, TCONS_00115745, TCONS_00157301, TCONS_00046663,…
toxin transport	34	TCONS_00019925, TCONS_00102736, TCONS_00220671, TCONS_00167050, TCONS_00039172, TCONS_00019001, TCONS_00056395, TCONS_00052372, TCONS_00139727, TCONS_00203211, TCONS_00184503, TCONS_00051217, TCONS_00162997, TCONS_00245209, TCONS_00046312, TCONS_00072797, TCONS_00031688, TCONS_00252238, TCONS_00163900, TCONS_00198065, TCONS_00068366, TCONS_00079262, TCONS_00194564, TCONS_00017699, TCONS_00174412,…
response to unfolded protein	34	TCONS_00245390, TCONS_00200260, TCONS_00201173, TCONS_00076182, TCONS_00192632, TCONS_00038602, TCONS_00065569, TCONS_00203292, TCONS_00229209, TCONS_00131139, TCONS_00203112, TCONS_00224356, TCONS_00153571, TCONS_00245209, TCONS_00217769, TCONS_00180246, TCONS_00050529, TCONS_00077707, TCONS_00037609, TCONS_00173922, TCONS_00145336, TCONS_00069418, TCONS_00172478, TCONS_00248215, TCONS_00008206,…
protein autoubiquitination	34	TCONS_00058891, TCONS_00063941, TCONS_00232977, TCONS_00040663, TCONS_00091795, TCONS_00201674, TCONS_00220745, TCONS_00073326, TCONS_00003461, TCONS_00040670, TCONS_00034635, TCONS_00081764, TCONS_00176873, TCONS_00020705, TCONS_00195311, TCONS_00086811, TCONS_00247780, TCONS_00111043, TCONS_00003849, TCONS_00054268, TCONS_00096557, TCONS_00201223, TCONS_00244845, TCONS_00106175, TCONS_00026097,…
mRNA polyadenylation	34	TCONS_00011880, TCONS_00139087, TCONS_00094966, TCONS_00009304, TCONS_00221760, TCONS_00155844, TCONS_00071197, TCONS_00133303, TCONS_00242437, TCONS_00096572, TCONS_00158405, TCONS_00137301, TCONS_00127521, TCONS_00212335, TCONS_00070937, TCONS_00083266, TCONS_00169949, TCONS_00037864, TCONS_00085922, TCONS_00244111, TCONS_00005828, TCONS_00243764, TCONS_00151482, TCONS_00076446, TCONS_00157965,…
B cell receptor signaling pathway	34	TCONS_00009388, TCONS_00193786, TCONS_00000704, TCONS_00051241, TCONS_00076561, TCONS_00170508, TCONS_00007845, TCONS_00027209, TCONS_00076541, TCONS_00097994, TCONS_00119538, TCONS_00140705, TCONS_00179766, TCONS_00117190, TCONS_00088872, TCONS_00252678, TCONS_00144504, TCONS_00224121, TCONS_00248298, TCONS_00168754, TCONS_00016760, TCONS_00112870, TCONS_00092358, TCONS_00150301, TCONS_00076553,…
platelet aggregation	34	TCONS_00040922, TCONS_00250002, TCONS_00115430, TCONS_00190333, TCONS_00033036, TCONS_00216708, TCONS_00139447, TCONS_00247796, TCONS_00188032, TCONS_00224356, TCONS_00157557, TCONS_00025512, TCONS_00157291, TCONS_00129227, TCONS_00158584, TCONS_00067155, TCONS_00040713, TCONS_00169800, TCONS_00035763, TCONS_00078052, TCONS_00044238, TCONS_00177029, TCONS_00114498, TCONS_00115425, TCONS_00228205,…
axonogenesis	34	TCONS_00015689, TCONS_00251134, TCONS_00063206, TCONS_00032488, TCONS_00179955, TCONS_00253071, TCONS_00045758, TCONS_00040824, TCONS_00119538, TCONS_00200583, TCONS_00106261, TCONS_00102680, TCONS_00117190, TCONS_00144704, TCONS_00180504, TCONS_00158320, TCONS_00060261, TCONS_00100801, TCONS_00120333, TCONS_00148745, TCONS_00138165, TCONS_00018326, TCONS_00036599, TCONS_00016884, TCONS_00009654,…
hemopoiesis	34	TCONS_00138771, TCONS_00170243, TCONS_00110183, TCONS_00223128, TCONS_00045758, TCONS_00187641, TCONS_00135836, TCONS_00115637, TCONS_00072065, TCONS_00245535, TCONS_00218535, TCONS_00025299, TCONS_00024066, TCONS_00074434, TCONS_00108566, TCONS_00157854, TCONS_00240361, TCONS_00177104, TCONS_00010402, TCONS_00159496, TCONS_00216910, TCONS_00128999, TCONS_00037829, TCONS_00065033, TCONS_00236028,…
interstrand cross-link repair	34	TCONS_00041856, TCONS_00028083, TCONS_00031134, TCONS_00192679, TCONS_00077494, TCONS_00123170, TCONS_00138956, TCONS_00002952, TCONS_00098851, TCONS_00080912, TCONS_00186742, TCONS_00103872, TCONS_00211964, TCONS_00013599, TCONS_00020705, TCONS_00228387, TCONS_00251222, TCONS_00012021, TCONS_00068844, TCONS_00123880, TCONS_00184662, TCONS_00006108, TCONS_00173509, TCONS_00096872, TCONS_00171727,…
neuron apoptotic process	34	TCONS_00168265, TCONS_00017405, TCONS_00063861, TCONS_00107906, TCONS_00078382, TCONS_00146650, TCONS_00066976, TCONS_00197129, TCONS_00070138, TCONS_00017286, TCONS_00187860, TCONS_00057585, TCONS_00051481, TCONS_00119538, TCONS_00055639, TCONS_00048530, TCONS_00117190, TCONS_00031688, TCONS_00126536, TCONS_00217860, TCONS_00213488, TCONS_00236344, TCONS_00053152, TCONS_00160007, TCONS_00107541,…
skeletal muscle cell differentiation	33	TCONS_00014612, TCONS_00063861, TCONS_00103747, TCONS_00192035, TCONS_00006572, TCONS_00095936, TCONS_00167236, TCONS_00248443, TCONS_00010256, TCONS_00083070, TCONS_00019049, TCONS_00253071, TCONS_00220211, TCONS_00129286, TCONS_00104182, TCONS_00201506, TCONS_00064269, TCONS_00009652, TCONS_00217171, TCONS_00014483, TCONS_00220268, TCONS_00030193, TCONS_00070372, TCONS_00202552, TCONS_00075810,…
neuromuscular process controlling balance	33	TCONS_00202461, TCONS_00106819, TCONS_00199648, TCONS_00241925, TCONS_00039850, TCONS_00188032, TCONS_00099314, TCONS_00160019, TCONS_00099911, TCONS_00107691, TCONS_00029855, TCONS_00217805, TCONS_00145959, TCONS_00000590, TCONS_00252678, TCONS_00198540, TCONS_00040931, TCONS_00102848, TCONS_00084074, TCONS_00169800, TCONS_00199810, TCONS_00248298, TCONS_00097606, TCONS_00234508, TCONS_00165938,…
rhythmic process	33	TCONS_00020716, TCONS_00159091, TCONS_00087755, TCONS_00204725, TCONS_00023868, TCONS_00228618, TCONS_00147282, TCONS_00094097, TCONS_00104182, TCONS_00161906, TCONS_00065955, TCONS_00235418, TCONS_00167521, TCONS_00171840, TCONS_00249469, TCONS_00110451, TCONS_00084937, TCONS_00051072, TCONS_00209502, TCONS_00024805, TCONS_00209369, TCONS_00222585, TCONS_00240785, TCONS_00004103, TCONS_00026576,…
negative regulation of fat cell differentiation	33	TCONS_00176868, TCONS_00065864, TCONS_00079436, TCONS_00093275, TCONS_00190956, TCONS_00182031, TCONS_00183994, TCONS_00238043, TCONS_00221737, TCONS_00214219, TCONS_00159496, TCONS_00184869, TCONS_00044252, TCONS_00062323, TCONS_00016866, TCONS_00227792, TCONS_00059292, TCONS_00160130, TCONS_00222425, TCONS_00070392, TCONS_00203187, TCONS_00025101, TCONS_00133215, TCONS_00133577, TCONS_00156215,…
positive regulation of JNK cascade	33	TCONS_00019408, TCONS_00204203, TCONS_00082282, TCONS_00040123, TCONS_00144353, TCONS_00229008, TCONS_00047521, TCONS_00219805, TCONS_00233112, TCONS_00004473, TCONS_00159370, TCONS_00039743, TCONS_00199759, TCONS_00089403, TCONS_00253024, TCONS_00166258, TCONS_00110472, TCONS_00246498, TCONS_00151216, TCONS_00096036, TCONS_00209962, TCONS_00247349, TCONS_00156550, TCONS_00001571, TCONS_00179579,…
potassium ion transmembrane transport	33	TCONS_00203873, TCONS_00011004, TCONS_00189288, TCONS_00052469, TCONS_00003003, TCONS_00097340, TCONS_00029855, TCONS_00134034, TCONS_00135266, TCONS_00137784, TCONS_00217440, TCONS_00045146, TCONS_00193253, TCONS_00107932, TCONS_00158261, TCONS_00212156, TCONS_00044117, TCONS_00247066, TCONS_00161144, TCONS_00000514, TCONS_00185724, TCONS_00158139, TCONS_00158337, TCONS_00217437, TCONS_00187528,…
gluconeogenesis	33	TCONS_00044407, TCONS_00251212, TCONS_00017405, TCONS_00167398, TCONS_00096849, TCONS_00010256, TCONS_00078382, TCONS_00060973, TCONS_00011084, TCONS_00061508, TCONS_00224334, TCONS_00055639, TCONS_00004316, TCONS_00048530, TCONS_00168419, TCONS_00231251, TCONS_00048692, TCONS_00123968, TCONS_00107415, TCONS_00139230, TCONS_00012385, TCONS_00030596, TCONS_00018421, TCONS_00132613, TCONS_00004944,…
positive regulation of MAPK cascade	33	TCONS_00020838, TCONS_00103747, TCONS_00202260, TCONS_00173015, TCONS_00000964, TCONS_00148492, TCONS_00240456, TCONS_00047485, TCONS_00106048, TCONS_00029536, TCONS_00011678, TCONS_00040770, TCONS_00044892, TCONS_00069233, TCONS_00129408, TCONS_00081384, TCONS_00232586, TCONS_00202874, TCONS_00007298, TCONS_00226063, TCONS_00138684, TCONS_00040411, TCONS_00190403, TCONS_00025979, TCONS_00114217,…
negative regulation of protein kinase activity	33	TCONS_00063861, TCONS_00176868, TCONS_00009388, TCONS_00033036, TCONS_00077991, TCONS_00192614, TCONS_00162881, TCONS_00147188, TCONS_00178967, TCONS_00207697, TCONS_00187617, TCONS_00238223, TCONS_00250759, TCONS_00004473, TCONS_00250755, TCONS_00087387, TCONS_00184869, TCONS_00143615, TCONS_00233335, TCONS_00093827, TCONS_00166473, TCONS_00122352, TCONS_00000638, TCONS_00001924, TCONS_00222425,…
autophagosome assembly	33	TCONS_00034561, TCONS_00054093, TCONS_00206601, TCONS_00146657, TCONS_00121693, TCONS_00099382, TCONS_00058239, TCONS_00070138, TCONS_00183164, TCONS_00154556, TCONS_00043919, TCONS_00114988, TCONS_00022264, TCONS_00050884, TCONS_00074114, TCONS_00072036, TCONS_00110955, TCONS_00002111, TCONS_00221939, TCONS_00233573, TCONS_00118550, TCONS_00116271, TCONS_00113184, TCONS_00149112, TCONS_00157339,…
determination of left/right symmetry	33	TCONS_00195644, TCONS_00086303, TCONS_00204886, TCONS_00169239, TCONS_00172829, TCONS_00091498, TCONS_00246148, TCONS_00245158, TCONS_00227725, TCONS_00093275, TCONS_00024958, TCONS_00237594, TCONS_00188309, TCONS_00219529, TCONS_00222405, TCONS_00174872, TCONS_00142507, TCONS_00010549, TCONS_00060186, TCONS_00152181, TCONS_00233713, TCONS_00093548, TCONS_00017432, TCONS_00115446, TCONS_00112313,…
protein peptidyl-prolyl isomerization	33	TCONS_00121599, TCONS_00131718, TCONS_00229001, TCONS_00199108, TCONS_00220375, TCONS_00248108, TCONS_00079904, TCONS_00217304, TCONS_00219166, TCONS_00035569, TCONS_00141138, TCONS_00216858, TCONS_00083941, TCONS_00102661, TCONS_00173085, TCONS_00025692, TCONS_00003081, TCONS_00206712, TCONS_00165761, TCONS_00196648, TCONS_00199119, TCONS_00034290, TCONS_00073683, TCONS_00070022, TCONS_00162193,…
B cell differentiation	33	TCONS_00143583, TCONS_00028083, TCONS_00009388, TCONS_00044448, TCONS_00130922, TCONS_00170508, TCONS_00223448, TCONS_00152878, TCONS_00188550, TCONS_00241631, TCONS_00026106, TCONS_00109612, TCONS_00021035, TCONS_00177643, TCONS_00181717, TCONS_00090836, TCONS_00147212, TCONS_00167500, TCONS_00215708, TCONS_00043126, TCONS_00078176, TCONS_00223991, TCONS_00154528, TCONS_00028559, TCONS_00155285,…
negative regulation of neuron differentiation	33	TCONS_00251993, TCONS_00229389, TCONS_00171299, TCONS_00195106, TCONS_00020456, TCONS_00189288, TCONS_00145083, TCONS_00077722, TCONS_00238267, TCONS_00046972, TCONS_00096490, TCONS_00161266, TCONS_00159496, TCONS_00116013, TCONS_00226084, TCONS_00038613, TCONS_00122175, TCONS_00110297, TCONS_00198806, TCONS_00240468, TCONS_00131228, TCONS_00028559, TCONS_00051325, TCONS_00183204, TCONS_00109542,…
response to cytokine	33	TCONS_00123776, TCONS_00143762, TCONS_00173015, TCONS_00123096, TCONS_00206564, TCONS_00248208, TCONS_00119538, TCONS_00177486, TCONS_00001480, TCONS_00083525, TCONS_00117190, TCONS_00044255, TCONS_00053915, TCONS_00017939, TCONS_00015618, TCONS_00252632, TCONS_00139099, TCONS_00012980, TCONS_00115346, TCONS_00122130, TCONS_00208278, TCONS_00009934, TCONS_00114217, TCONS_00173905, TCONS_00130611,…
regulation of blood pressure	33	TCONS_00088568, TCONS_00030145, TCONS_00200689, TCONS_00245476, TCONS_00162381, TCONS_00200342, TCONS_00000888, TCONS_00152540, TCONS_00107273, TCONS_00102861, TCONS_00166914, TCONS_00006191, TCONS_00021092, TCONS_00235655, TCONS_00066605, TCONS_00040713, TCONS_00191376, TCONS_00196687, TCONS_00247485, TCONS_00171840, TCONS_00191657, TCONS_00007931, TCONS_00200334, TCONS_00200356, TCONS_00206234,…
intrinsic apoptotic signaling pathway	33	TCONS_00168265, TCONS_00040123, TCONS_00197129, TCONS_00241925, TCONS_00144293, TCONS_00106862, TCONS_00240121, TCONS_00054248, TCONS_00157954, TCONS_00065078, TCONS_00235334, TCONS_00230660, TCONS_00104945, TCONS_00071969, TCONS_00065033, TCONS_00145539, TCONS_00065878, TCONS_00147218, TCONS_00154806, TCONS_00038476, TCONS_00166796, TCONS_00026923, TCONS_00227316, TCONS_00024805, TCONS_00077740,…
positive regulation of interleukin-6 production	32	TCONS_00141382, TCONS_00200260, TCONS_00191543, TCONS_00015302, TCONS_00172802, TCONS_00182031, TCONS_00229008, TCONS_00153571, TCONS_00183316, TCONS_00180246, TCONS_00129446, TCONS_00173362, TCONS_00191550, TCONS_00253024, TCONS_00174999, TCONS_00192563, TCONS_00007298, TCONS_00100508, TCONS_00008149, TCONS_00218719, TCONS_00224567, TCONS_00249644, TCONS_00222425, TCONS_00198806, TCONS_00244830,…
regulation of cardiac conduction	32	TCONS_00009661, TCONS_00060237, TCONS_00243077, TCONS_00007942, TCONS_00054399, TCONS_00245476, TCONS_00056771, TCONS_00107278, TCONS_00077568, TCONS_00134334, TCONS_00053758, TCONS_00124095, TCONS_00032810, TCONS_00124113, TCONS_00006191, TCONS_00124810, TCONS_00008590, TCONS_00171346, TCONS_00148327, TCONS_00176713, TCONS_00007931, TCONS_00005828, TCONS_00056959, TCONS_00131059, TCONS_00100096,…
hippocampus development	32	TCONS_00194115, TCONS_00229389, TCONS_00009661, TCONS_00112062, TCONS_00151908, TCONS_00197129, TCONS_00079752, TCONS_00097754, TCONS_00099314, TCONS_00183458, TCONS_00106862, TCONS_00137684, TCONS_00159490, TCONS_00100125, TCONS_00166473, TCONS_00201161, TCONS_00011279, TCONS_00252792, TCONS_00191413, TCONS_00197777, TCONS_00189832, TCONS_00197959, TCONS_00223277, TCONS_00104096, TCONS_00246905,…
long-chain fatty-acyl-CoA biosynthetic process	32	TCONS_00103904, TCONS_00012237, TCONS_00014535, TCONS_00195625, TCONS_00026859, TCONS_00026567, TCONS_00183655, TCONS_00070182, TCONS_00026421, TCONS_00076318, TCONS_00168419, TCONS_00004054, TCONS_00210534, TCONS_00145515, TCONS_00211660, TCONS_00217984, TCONS_00014720, TCONS_00226980, TCONS_00018267, TCONS_00110054, TCONS_00018265, TCONS_00205200, TCONS_00114825, TCONS_00070192, TCONS_00023886,…
positive regulation of telomere maintenance via telomerase	32	TCONS_00095818, TCONS_00173015, TCONS_00220671, TCONS_00099286, TCONS_00130627, TCONS_00019001, TCONS_00052372, TCONS_00139727, TCONS_00021152, TCONS_00030953, TCONS_00135146, TCONS_00215086, TCONS_00028963, TCONS_00100101, TCONS_00108008, TCONS_00163900, TCONS_00234704, TCONS_00223770, TCONS_00017699, TCONS_00009377, TCONS_00090338, TCONS_00168754, TCONS_00121360, TCONS_00149011, TCONS_00223557,…
positive regulation of fat cell differentiation	32	TCONS_00147689, TCONS_00211958, TCONS_00240815, TCONS_00240636, TCONS_00060999, TCONS_00169199, TCONS_00153250, TCONS_00058629, TCONS_00069391, TCONS_00049205, TCONS_00132452, TCONS_00144627, TCONS_00158286, TCONS_00064069, TCONS_00121821, TCONS_00063356, TCONS_00064269, TCONS_00166378, TCONS_00171840, TCONS_00037766, TCONS_00038790, TCONS_00208696, TCONS_00041705, TCONS_00002743, TCONS_00073872,…
intrinsic apoptotic signaling pathway in response to endoplasmic reticulum stress	32	TCONS_00117098, TCONS_00167398, TCONS_00032488, TCONS_00247451, TCONS_00160061, TCONS_00169199, TCONS_00119538, TCONS_00183458, TCONS_00188801, TCONS_00134891, TCONS_00050529, TCONS_00117190, TCONS_00158286, TCONS_00126536, TCONS_00239954, TCONS_00171346, TCONS_00143632, TCONS_00166378, TCONS_00059292, TCONS_00220089, TCONS_00079842, TCONS_00053152, TCONS_00150292, TCONS_00112902, TCONS_00134543,…
extrinsic apoptotic signaling pathway in absence of ligand	32	TCONS_00037013, TCONS_00158180, TCONS_00146650, TCONS_00197129, TCONS_00025309, TCONS_00017286, TCONS_00160061, TCONS_00051481, TCONS_00119538, TCONS_00108840, TCONS_00183458, TCONS_00250937, TCONS_00027098, TCONS_00117190, TCONS_00213600, TCONS_00126536, TCONS_00017939, TCONS_00128999, TCONS_00085343, TCONS_00174272, TCONS_00044734, TCONS_00025979, TCONS_00161781, TCONS_00075783, TCONS_00151216,…
positive regulation of cell adhesion	32	TCONS_00036620, TCONS_00090824, TCONS_00033594, TCONS_00228278, TCONS_00198832, TCONS_00198635, TCONS_00035171, TCONS_00058775, TCONS_00222012, TCONS_00200583, TCONS_00178276, TCONS_00108566, TCONS_00236046, TCONS_00111808, TCONS_00104945, TCONS_00181613, TCONS_00024184, TCONS_00028780, TCONS_00083860, TCONS_00089746, TCONS_00251641, TCONS_00019853, TCONS_00016760, TCONS_00120191, TCONS_00160592,…
protein localization	32	TCONS_00169895, TCONS_00142114, TCONS_00167257, TCONS_00007885, TCONS_00110462, TCONS_00220379, TCONS_00151428, TCONS_00082617, TCONS_00108962, TCONS_00217805, TCONS_00050847, TCONS_00133083, TCONS_00170174, TCONS_00170170, TCONS_00087047, TCONS_00015513, TCONS_00071918, TCONS_00013138, TCONS_00011355, TCONS_00224942, TCONS_00059634, TCONS_00075063, TCONS_00019891, TCONS_00055012, TCONS_00104791,…
protein destabilization	31	TCONS_00085279, TCONS_00120760, TCONS_00040663, TCONS_00247430, TCONS_00009304, TCONS_00094943, TCONS_00052270, TCONS_00169199, TCONS_00220745, TCONS_00178358, TCONS_00124276, TCONS_00136393, TCONS_00211685, TCONS_00088854, TCONS_00166378, TCONS_00241559, TCONS_00026527, TCONS_00240566, TCONS_00243005, TCONS_00157618, TCONS_00240785, TCONS_00075535, TCONS_00025101, TCONS_00156533, TCONS_00238351,…
nucleotide-excision repair, DNA incision	31	TCONS_00033610, TCONS_00063509, TCONS_00077494, TCONS_00123170, TCONS_00159408, TCONS_00229526, TCONS_00054132, TCONS_00138956, TCONS_00151428, TCONS_00167494, TCONS_00251409, TCONS_00034635, TCONS_00230482, TCONS_00043144, TCONS_00134192, TCONS_00199695, TCONS_00065033, TCONS_00021719, TCONS_00013599, TCONS_00171569, TCONS_00228387, TCONS_00037487, TCONS_00096872, TCONS_00099228, TCONS_00054698,…
memory	31	TCONS_00168129, TCONS_00070138, TCONS_00030121, TCONS_00244744, TCONS_00203211, TCONS_00236024, TCONS_00058649, TCONS_00044313, TCONS_00144627, TCONS_00180449, TCONS_00158286, TCONS_00171780, TCONS_00171028, TCONS_00171029, TCONS_00247485, TCONS_00040411, TCONS_00201664, TCONS_00094752, TCONS_00205122, TCONS_00020373, TCONS_00025288, TCONS_00210042, TCONS_00156550, TCONS_00025942, TCONS_00109542,…
negative regulation of cell death	31	TCONS_00009882, TCONS_00084062, TCONS_00228551, TCONS_00241208, TCONS_00116822, TCONS_00136779, TCONS_00157950, TCONS_00219805, TCONS_00027412, TCONS_00134891, TCONS_00159830, TCONS_00238043, TCONS_00035305, TCONS_00236900, TCONS_00215921, TCONS_00215920, TCONS_00179241, TCONS_00176450, TCONS_00239459, TCONS_00238569, TCONS_00043109, TCONS_00116173, TCONS_00190960, TCONS_00119562, TCONS_00073280,…
cellular response to starvation	31	TCONS_00251375, TCONS_00065864, TCONS_00118521, TCONS_00006035, TCONS_00240636, TCONS_00141716, TCONS_00223819, TCONS_00104568, TCONS_00218771, TCONS_00080155, TCONS_00105698, TCONS_00067155, TCONS_00108625, TCONS_00063698, TCONS_00166450, TCONS_00016008, TCONS_00144384, TCONS_00226084, TCONS_00088918, TCONS_00167580, TCONS_00197959, TCONS_00020208, TCONS_00047277, TCONS_00025101, TCONS_00074467,…
chemokine-mediated signaling pathway	31	TCONS_00194312, TCONS_00144994, TCONS_00194313, TCONS_00146217, TCONS_00141882, TCONS_00101969, TCONS_00060999, TCONS_00180783, TCONS_00180449, TCONS_00102101, TCONS_00173362, TCONS_00101974, TCONS_00109978, TCONS_00101975, TCONS_00028780, TCONS_00235634, TCONS_00194324, TCONS_00090715, TCONS_00151816, TCONS_00019812, TCONS_00194446, TCONS_00173345, TCONS_00194447, TCONS_00154404, TCONS_00189612,…
collagen fibril organization	31	TCONS_00143762, TCONS_00014678, TCONS_00016712, TCONS_00245251, TCONS_00216829, TCONS_00010496, TCONS_00148178, TCONS_00246882, TCONS_00008317, TCONS_00112068, TCONS_00209991, TCONS_00029611, TCONS_00209173, TCONS_00010402, TCONS_00060261, TCONS_00019817, TCONS_00025294, TCONS_00037609, TCONS_00101756, TCONS_00153335, TCONS_00020803, TCONS_00130216, TCONS_00224961, TCONS_00217039, TCONS_00080886,…
retrograde vesicle-mediated transport, Golgi to ER	31	TCONS_00147328, TCONS_00063802, TCONS_00208906, TCONS_00075098, TCONS_00187860, TCONS_00097631, TCONS_00161170, TCONS_00045064, TCONS_00019381, TCONS_00026568, TCONS_00184503, TCONS_00051217, TCONS_00181679, TCONS_00176013, TCONS_00232820, TCONS_00068366, TCONS_00176054, TCONS_00164112, TCONS_00037645, TCONS_00117500, TCONS_00000337, TCONS_00099574, TCONS_00151536, TCONS_00226644, TCONS_00158877,…
peptidyl-threonine phosphorylation	31	TCONS_00035693, TCONS_00058472, TCONS_00034027, TCONS_00225063, TCONS_00246882, TCONS_00195704, TCONS_00119538, TCONS_00183458, TCONS_00137886, TCONS_00152540, TCONS_00162752, TCONS_00117190, TCONS_00233112, TCONS_00101355, TCONS_00172471, TCONS_00087387, TCONS_00152181, TCONS_00093827, TCONS_00012521, TCONS_00234704, TCONS_00168754, TCONS_00024989, TCONS_00024805, TCONS_00153714, TCONS_00048123,…
regulation of cilium assembly	31	TCONS_00087337, TCONS_00167458, TCONS_00027928, TCONS_00188698, TCONS_00183164, TCONS_00114327, TCONS_00150832, TCONS_00212096, TCONS_00247529, TCONS_00023676, TCONS_00052521, TCONS_00209294, TCONS_00089560, TCONS_00167965, TCONS_00126951, TCONS_00085187, TCONS_00236367, TCONS_00251441, TCONS_00093548, TCONS_00248036, TCONS_00016422, TCONS_00188049, TCONS_00090310, TCONS_00110132, TCONS_00169364,…
response to retinoic acid	31	TCONS_00009186, TCONS_00085279, TCONS_00208704, TCONS_00251255, TCONS_00130408, TCONS_00074040, TCONS_00245232, TCONS_00249259, TCONS_00248208, TCONS_00107057, TCONS_00186669, TCONS_00024920, TCONS_00215043, TCONS_00003169, TCONS_00137684, TCONS_00144949, TCONS_00252632, TCONS_00108625, TCONS_00017358, TCONS_00131828, TCONS_00210217, TCONS_00018721, TCONS_00248555, TCONS_00237182, TCONS_00249742,…
extrinsic apoptotic signaling pathway	31	TCONS_00058891, TCONS_00229385, TCONS_00010090, TCONS_00006116, TCONS_00058336, TCONS_00237170, TCONS_00244784, TCONS_00079436, TCONS_00153787, TCONS_00000964, TCONS_00185610, TCONS_00010402, TCONS_00129446, TCONS_00071969, TCONS_00087387, TCONS_00067430, TCONS_00093827, TCONS_00144246, TCONS_00007298, TCONS_00092239, TCONS_00079842, TCONS_00085906, TCONS_00244830, TCONS_00054340, TCONS_00247349,…
androgen receptor signaling pathway	31	TCONS_00123776, TCONS_00063861, TCONS_00140255, TCONS_00199326, TCONS_00173015, TCONS_00079510, TCONS_00063849, TCONS_00205011, TCONS_00036264, TCONS_00096055, TCONS_00245209, TCONS_00081764, TCONS_00137684, TCONS_00089888, TCONS_00202053, TCONS_00111043, TCONS_00059634, TCONS_00110297, TCONS_00110399, TCONS_00002712, TCONS_00038175, TCONS_00112633, TCONS_00161317, TCONS_00048269, TCONS_00054930,…
establishment of protein localization to plasma membrane	31	TCONS_00138771, TCONS_00069824, TCONS_00115314, TCONS_00110682, TCONS_00057225, TCONS_00018275, TCONS_00137718, TCONS_00075498, TCONS_00113456, TCONS_00226510, TCONS_00221301, TCONS_00147282, TCONS_00220625, TCONS_00161448, TCONS_00109378, TCONS_00228709, TCONS_00150100, TCONS_00234184, TCONS_00032239, TCONS_00105334, TCONS_00234227, TCONS_00046472, TCONS_00118231, TCONS_00197776, TCONS_00019436,…
positive regulation of T cell proliferation	31	TCONS_00010054, TCONS_00191241, TCONS_00035334, TCONS_00051241, TCONS_00205055, TCONS_00017342, TCONS_00025526, TCONS_00048606, TCONS_00217028, TCONS_00079801, TCONS_00042112, TCONS_00067476, TCONS_00176450, TCONS_00141031, TCONS_00064820, TCONS_00230668, TCONS_00150949, TCONS_00224360, TCONS_00019234, TCONS_00091423, TCONS_00222425, TCONS_00130775, TCONS_00226389, TCONS_00089291, TCONS_00244802,…
cellular response to calcium ion	31	TCONS_00016777, TCONS_00248041, TCONS_00233207, TCONS_00237409, TCONS_00001759, TCONS_00123096, TCONS_00195704, TCONS_00090681, TCONS_00182031, TCONS_00110522, TCONS_00077568, TCONS_00129720, TCONS_00177545, TCONS_00025692, TCONS_00015618, TCONS_00063351, TCONS_00081044, TCONS_00210338, TCONS_00091525, TCONS_00122130, TCONS_00088718, TCONS_00070372, TCONS_00131672, TCONS_00126040, TCONS_00235181,…
response to peptide hormone	31	TCONS_00062279, TCONS_00208726, TCONS_00014854, TCONS_00060299, TCONS_00224550, TCONS_00173655, TCONS_00189645, TCONS_00123096, TCONS_00112068, TCONS_00056395, TCONS_00053758, TCONS_00219805, TCONS_00161266, TCONS_00181433, TCONS_00028780, TCONS_00107217, TCONS_00239459, TCONS_00060486, TCONS_00009652, TCONS_00122130, TCONS_00025979, TCONS_00208278, TCONS_00131672, TCONS_00219539, TCONS_00179499,…
peptidyl-tyrosine autophosphorylation	31	TCONS_00095818, TCONS_00013583, TCONS_00193786, TCONS_00244784, TCONS_00130333, TCONS_00140705, TCONS_00269641, TCONS_00252678, TCONS_00081384, TCONS_00235634, TCONS_00056283, TCONS_00193773, TCONS_00117680, TCONS_00193910, TCONS_00015753, TCONS_00248298, TCONS_00211208, TCONS_00129250, TCONS_00079960, TCONS_00157618, TCONS_00200495, TCONS_00246513, TCONS_00020131, TCONS_00186617, TCONS_00114407,…
double-strand break repair	31	TCONS_00173977, TCONS_00249891, TCONS_00094805, TCONS_00158180, TCONS_00107906, TCONS_00169173, TCONS_00040824, TCONS_00175739, TCONS_00157732, TCONS_00230380, TCONS_00133083, TCONS_00197970, TCONS_00013610, TCONS_00191274, TCONS_00043989, TCONS_00070809, TCONS_00212739, TCONS_00249662, TCONS_00242892, TCONS_00085906, TCONS_00024805, TCONS_00137515, TCONS_00105040, TCONS_00178620, TCONS_00003235,…
face morphogenesis	31	TCONS_00142178, TCONS_00231309, TCONS_00092542, TCONS_00112220, TCONS_00112068, TCONS_00027209, TCONS_00056395, TCONS_00090440, TCONS_00025299, TCONS_00024920, TCONS_00098791, TCONS_00000331, TCONS_00177104, TCONS_00187974, TCONS_00198563, TCONS_00010402, TCONS_00146408, TCONS_00195535, TCONS_00075120, TCONS_00240668, TCONS_00168472, TCONS_00133577, TCONS_00024995, TCONS_00239000, TCONS_00026890,…
nucleotide-binding oligomerization domain containing signaling pathway	31	TCONS_00086448, TCONS_00086009, TCONS_00014311, TCONS_00144293, TCONS_00123170, TCONS_00138956, TCONS_00229008, TCONS_00030633, TCONS_00140366, TCONS_00060340, TCONS_00171745, TCONS_00253024, TCONS_00032013, TCONS_00244571, TCONS_00174555, TCONS_00090310, TCONS_00022524, TCONS_00047903, TCONS_00093484, TCONS_00096872, TCONS_00167361, TCONS_00218822, TCONS_00157321, TCONS_00047852, TCONS_00214382,…
activation of GTPase activity	31	TCONS_00015689, TCONS_00061048, TCONS_00122445, TCONS_00234517, TCONS_00082282, TCONS_00040646, TCONS_00091337, TCONS_00104618, TCONS_00016158, TCONS_00070694, TCONS_00215781, TCONS_00048437, TCONS_00177545, TCONS_00012706, TCONS_00159750, TCONS_00235634, TCONS_00233335, TCONS_00085300, TCONS_00252792, TCONS_00157716, TCONS_00110472, TCONS_00070047, TCONS_00133403, TCONS_00189992, TCONS_00006967,…
lamellipodium assembly	31	TCONS_00036620, TCONS_00105408, TCONS_00077073, TCONS_00202280, TCONS_00081708, TCONS_00077376, TCONS_00080639, TCONS_00049960, TCONS_00077448, TCONS_00153253, TCONS_00005488, TCONS_00025512, TCONS_00063150, TCONS_00089143, TCONS_00148805, TCONS_00049343, TCONS_00176450, TCONS_00141031, TCONS_00189196, TCONS_00222020, TCONS_00013572, TCONS_00150949, TCONS_00031168, TCONS_00016760, TCONS_00204393,…
negative regulation of protein kinase B signaling	30	TCONS_00034781, TCONS_00251595, TCONS_00106915, TCONS_00173655, TCONS_00027209, TCONS_00113456, TCONS_00108566, TCONS_00181433, TCONS_00221737, TCONS_00218275, TCONS_00012706, TCONS_00105334, TCONS_00081384, TCONS_00020609, TCONS_00117168, TCONS_00217171, TCONS_00230724, TCONS_00059292, TCONS_00190403, TCONS_00148002, TCONS_00249469, TCONS_00085906, TCONS_00040813, TCONS_00209502, TCONS_00025101,…
response to gamma radiation	30	TCONS_00063941, TCONS_00233746, TCONS_00107906, TCONS_00009388, TCONS_00066976, TCONS_00101969, TCONS_00204725, TCONS_00169173, TCONS_00160061, TCONS_00181383, TCONS_00119538, TCONS_00095141, TCONS_00117190, TCONS_00126536, TCONS_00236344, TCONS_00273491, TCONS_00085788, TCONS_00226084, TCONS_00194446, TCONS_00114137, TCONS_00079842, TCONS_00171727, TCONS_00240785, TCONS_00238432, TCONS_00178566,…
receptor internalization	30	TCONS_00144994, TCONS_00146217, TCONS_00231728, TCONS_00113670, TCONS_00146311, TCONS_00115652, TCONS_00045758, TCONS_00220625, TCONS_00153294, TCONS_00079228, TCONS_00102861, TCONS_00166212, TCONS_00008149, TCONS_00154404, TCONS_00224567, TCONS_00117969, TCONS_00223355, TCONS_00246513, TCONS_00028559, TCONS_00001798, TCONS_00048446, TCONS_00189602, TCONS_00036649, TCONS_00083458, TCONS_00108858,…
positive regulation of pathway-restricted SMAD protein phosphorylation	30	TCONS_00123114, TCONS_00229385, TCONS_00145443, TCONS_00074040, TCONS_00246882, TCONS_00242200, TCONS_00116822, TCONS_00131684, TCONS_00235276, TCONS_00083989, TCONS_00161266, TCONS_00010402, TCONS_00025290, TCONS_00142507, TCONS_00152181, TCONS_00144384, TCONS_00210217, TCONS_00252352, TCONS_00235839, TCONS_00075120, TCONS_00204695, TCONS_00223399, TCONS_00051325, TCONS_00133577, TCONS_00156533,…
mitotic spindle assembly checkpoint	30	TCONS_00061222, TCONS_00195801, TCONS_00061963, TCONS_00020357, TCONS_00207397, TCONS_00115833, TCONS_00172309, TCONS_00200583, TCONS_00106400, TCONS_00251806, TCONS_00196284, TCONS_00140328, TCONS_00003180, TCONS_00088854, TCONS_00158070, TCONS_00228064, TCONS_00111680, TCONS_00024946, TCONS_00151113, TCONS_00172319, TCONS_00223399, TCONS_00046663, TCONS_00150250, TCONS_00213170, TCONS_00151166,…
endosome to lysosome transport	30	TCONS_00041758, TCONS_00040801, TCONS_00087813, TCONS_00166883, TCONS_00202260, TCONS_00007168, TCONS_00150918, TCONS_00115578, TCONS_00039172, TCONS_00245217, TCONS_00074114, TCONS_00077965, TCONS_00108148, TCONS_00238648, TCONS_00176014, TCONS_00215862, TCONS_00085961, TCONS_00016866, TCONS_00130837, TCONS_00056048, TCONS_00075200, TCONS_00053194, TCONS_00241754, TCONS_00096455, TCONS_00137605,…
response to heat	30	TCONS_00062279, TCONS_00249396, TCONS_00014854, TCONS_00211339, TCONS_00038602, TCONS_00101969, TCONS_00162381, TCONS_00227545, TCONS_00096276, TCONS_00153571, TCONS_00096055, TCONS_00245209, TCONS_00220408, TCONS_00180246, TCONS_00028780, TCONS_00107217, TCONS_00009230, TCONS_00089888, TCONS_00100569, TCONS_00114137, TCONS_00121360, TCONS_00222425, TCONS_00130257, TCONS_00242179, TCONS_00218009,…
erythrocyte differentiation	30	TCONS_00119399, TCONS_00201395, TCONS_00225760, TCONS_00229385, TCONS_00145443, TCONS_00197129, TCONS_00074040, TCONS_00244784, TCONS_00223448, TCONS_00203198, TCONS_00163071, TCONS_00138707, TCONS_00001440, TCONS_00233112, TCONS_00103557, TCONS_00125503, TCONS_00102500, TCONS_00189196, TCONS_00018548, TCONS_00172894, TCONS_00042532, TCONS_00208134, TCONS_00130896, TCONS_00072764, TCONS_00002165,…
sodium ion transport	30	TCONS_00196357, TCONS_00096828, TCONS_00116983, TCONS_00147781, TCONS_00173814, TCONS_00094670, TCONS_00069495, TCONS_00022761, TCONS_00201091, TCONS_00042210, TCONS_00048392, TCONS_00159376, TCONS_00213744, TCONS_00086451, TCONS_00234428, TCONS_00057490, TCONS_00194900, TCONS_00244491, TCONS_00152446, TCONS_00216180, TCONS_00057476, TCONS_00162590, TCONS_00124082, TCONS_00057508, TCONS_00050776,…
protein import into nucleus	30	TCONS_00163271, TCONS_00017646, TCONS_00037954, TCONS_00105408, TCONS_00204603, TCONS_00248067, TCONS_00006553, TCONS_00187860, TCONS_00201797, TCONS_00099620, TCONS_00248328, TCONS_00090583, TCONS_00107496, TCONS_00110837, TCONS_00158225, TCONS_00033205, TCONS_00164952, TCONS_00195272, TCONS_00216358, TCONS_00218457, TCONS_00018548, TCONS_00034474, TCONS_00052241, TCONS_00057358, TCONS_00017694,…
bicellular tight junction assembly	30	TCONS_00237907, TCONS_00007026, TCONS_00069824, TCONS_00186299, TCONS_00200583, TCONS_00106641, TCONS_00177545, TCONS_00237778, TCONS_00102861, TCONS_00124851, TCONS_00158320, TCONS_00199375, TCONS_00228005, TCONS_00019436, TCONS_00087528, TCONS_00091981, TCONS_00148100, TCONS_00177469, TCONS_00091440, TCONS_00119889, TCONS_00028559, TCONS_00199382, TCONS_00028610, TCONS_00186798, TCONS_00028410,…
inositol phosphate metabolic process	30	TCONS_00140750, TCONS_00025926, TCONS_00111503, TCONS_00082758, TCONS_00200459, TCONS_00070855, TCONS_00035825, TCONS_00125268, TCONS_00026166, TCONS_00037247, TCONS_00173725, TCONS_00251141, TCONS_00148560, TCONS_00146022, TCONS_00014384, TCONS_00157779, TCONS_00131689, TCONS_00021736, TCONS_00173529, TCONS_00134446, TCONS_00154990, TCONS_00180332, TCONS_00105189, TCONS_00156550, TCONS_00181469,…
cellular component disassembly involved in execution phase of apoptosis	30	TCONS_00014214, TCONS_00247430, TCONS_00173015, TCONS_00210207, TCONS_00009469, TCONS_00115314, TCONS_00144293, TCONS_00178967, TCONS_00246024, TCONS_00023926, TCONS_00041858, TCONS_00200583, TCONS_00200976, TCONS_00269641, TCONS_00103310, TCONS_00118231, TCONS_00116250, TCONS_00195597, TCONS_00066789, TCONS_00146466, TCONS_00091684, TCONS_00026923, TCONS_00038376, TCONS_00243985, TCONS_00247987,…
regulation of inflammatory response	30	TCONS_00227201, TCONS_00084781, TCONS_00090989, TCONS_00038367, TCONS_00234977, TCONS_00175974, TCONS_00204428, TCONS_00172802, TCONS_00030439, TCONS_00046299, TCONS_00046312, TCONS_00152540, TCONS_00131242, TCONS_00174999, TCONS_00198424, TCONS_00204659, TCONS_00019875, TCONS_00000638, TCONS_00038376, TCONS_00082905, TCONS_00107541, TCONS_00186258, TCONS_00183962, TCONS_00182516, TCONS_00157180,…
RNA processing	30	TCONS_00149824, TCONS_00190694, TCONS_00149647, TCONS_00168547, TCONS_00059822, TCONS_00200641, TCONS_00133713, TCONS_00104462, TCONS_00005446, TCONS_00056502, TCONS_00066003, TCONS_00061472, TCONS_00199772, TCONS_00215841, TCONS_00205006, TCONS_00149856, TCONS_00074093, TCONS_00176733, TCONS_00031586, TCONS_00194628, TCONS_00054983, TCONS_00131804, TCONS_00148263, TCONS_00014461, TCONS_00052167,…
positive regulation of multicellular organism growth	30	TCONS_00176704, TCONS_00102713, TCONS_00063206, TCONS_00079752, TCONS_00244320, TCONS_00223448, TCONS_00226516, TCONS_00119538, TCONS_00220625, TCONS_00160019, TCONS_00244558, TCONS_00071568, TCONS_00117190, TCONS_00144627, TCONS_00198563, TCONS_00042572, TCONS_00083941, TCONS_00159490, TCONS_00253646, TCONS_00031100, TCONS_00040411, TCONS_00115289, TCONS_00062902, TCONS_00022649, TCONS_00005813,…
negative regulation of protein phosphorylation	30	TCONS_00188412, TCONS_00079436, TCONS_00000801, TCONS_00145083, TCONS_00074114, TCONS_00213086, TCONS_00152540, TCONS_00127565, TCONS_00012521, TCONS_00154906, TCONS_00143632, TCONS_00205604, TCONS_00223852, TCONS_00148002, TCONS_00146385, TCONS_00015550, TCONS_00172758, TCONS_00091440, TCONS_00240785, TCONS_00114727, TCONS_00133577, TCONS_00007809, TCONS_00059409, TCONS_00242704, TCONS_00020310,…
branching involved in ureteric bud morphogenesis	30	TCONS_00141461, TCONS_00204621, TCONS_00229389, TCONS_00251255, TCONS_00033036, TCONS_00173015, TCONS_00074040, TCONS_00222653, TCONS_00156954, TCONS_00075056, TCONS_00116822, TCONS_00119538, TCONS_00161448, TCONS_00214273, TCONS_00117190, TCONS_00234227, TCONS_00042073, TCONS_00040952, TCONS_00190960, TCONS_00197776, TCONS_00228923, TCONS_00221479, TCONS_00096413, TCONS_00190989, TCONS_00190507,…
regulation of cell adhesion	30	TCONS_00064313, TCONS_00142696, TCONS_00117906, TCONS_00161448, TCONS_00152163, TCONS_00214154, TCONS_00005488, TCONS_00177368, TCONS_00219344, TCONS_00086230, TCONS_00234227, TCONS_00060021, TCONS_00138050, TCONS_00204510, TCONS_00195257, TCONS_00121661, TCONS_00197776, TCONS_00252352, TCONS_00015196, TCONS_00079842, TCONS_00060944, TCONS_00221479, TCONS_00220999, TCONS_00076468, TCONS_00127253,…
cellular response to glucose starvation	29	TCONS_00117098, TCONS_00167398, TCONS_00203138, TCONS_00107906, TCONS_00204725, TCONS_00223423, TCONS_00169199, TCONS_00244744, TCONS_00119538, TCONS_00074114, TCONS_00110955, TCONS_00117190, TCONS_00005021, TCONS_00252238, TCONS_00107338, TCONS_00166495, TCONS_00230402, TCONS_00116173, TCONS_00014689, TCONS_00166378, TCONS_00231318, TCONS_00007873, TCONS_00020909, TCONS_00184188, TCONS_00245840,…
positive regulation of interferon-gamma production	29	TCONS_00037013, TCONS_00200260, TCONS_00092640, TCONS_00182031, TCONS_00153571, TCONS_00217028, TCONS_00154120, TCONS_00180246, TCONS_00004395, TCONS_00173362, TCONS_00125846, TCONS_00193773, TCONS_00205149, TCONS_00122312, TCONS_00230668, TCONS_00038993, TCONS_00044734, TCONS_00224360, TCONS_00046613, TCONS_00198806, TCONS_00096036, TCONS_00131601, TCONS_00019394, TCONS_00247349, TCONS_00162467,…
RNA secondary structure unwinding	29	TCONS_00224593, TCONS_00229664, TCONS_00114341, TCONS_00038525, TCONS_00097416, TCONS_00006018, TCONS_00057760, TCONS_00002669, TCONS_00002675, TCONS_00025177, TCONS_00243527, TCONS_00046972, TCONS_00075822, TCONS_00054689, TCONS_00061472, TCONS_00252778, TCONS_00062544, TCONS_00141572, TCONS_00123241, TCONS_00178459, TCONS_00201268, TCONS_00002679, TCONS_00025169, TCONS_00104791, TCONS_00110106,…
phototransduction, visible light	29	TCONS_00231964, TCONS_00138034, TCONS_00211415, TCONS_00016531, TCONS_00184524, TCONS_00137602, TCONS_00236640, TCONS_00250759, TCONS_00235098, TCONS_00051313, TCONS_00250755, TCONS_00231594, TCONS_00146427, TCONS_00038654, TCONS_00013138, TCONS_00121861, TCONS_00147437, TCONS_00192324, TCONS_00152566, TCONS_00015394, TCONS_00012581, TCONS_00160790, TCONS_00023464, TCONS_00237140, TCONS_00000122,…
locomotory behavior	29	TCONS_00194115, TCONS_00087958, TCONS_00199648, TCONS_00139104, TCONS_00015122, TCONS_00187860, TCONS_00130209, TCONS_00039850, TCONS_00095037, TCONS_00170745, TCONS_00162381, TCONS_00058629, TCONS_00250539, TCONS_00015913, TCONS_00165508, TCONS_00213563, TCONS_00033727, TCONS_00196687, TCONS_00074070, TCONS_00148100, TCONS_00246179, TCONS_00204792, TCONS_00204178, TCONS_00213693, TCONS_00183642,…
negative regulation of GTPase activity	29	TCONS_00064578, TCONS_00149767, TCONS_00199728, TCONS_00188290, TCONS_00040123, TCONS_00104618, TCONS_00247451, TCONS_00079752, TCONS_00188412, TCONS_00241327, TCONS_00054902, TCONS_00188848, TCONS_00066641, TCONS_00159490, TCONS_00106502, TCONS_00046472, TCONS_00081044, TCONS_00233856, TCONS_00131927, TCONS_00146188, TCONS_00019436, TCONS_00053594, TCONS_00190967, TCONS_00099434, TCONS_00186617,…
DNA integration	29	TCONS_00018779, TCONS_00171334, TCONS_00187301, TCONS_00216171, TCONS_00206341, TCONS_00036362, TCONS_00022979, TCONS_00189939, TCONS_00108066, TCONS_00235870, TCONS_00156984, TCONS_00179623, TCONS_00179129, TCONS_00232940, TCONS_00083440, TCONS_00062863, TCONS_00086456, TCONS_00002918, TCONS_00062864, TCONS_00166017, TCONS_00060669, TCONS_00209941, TCONS_00221234, TCONS_00246315, TCONS_00109123,…
lactation	29	TCONS_00175835, TCONS_00102713, TCONS_00036987, TCONS_00079071, TCONS_00098727, TCONS_00212571, TCONS_00057619, TCONS_00124192, TCONS_00030633, TCONS_00137886, TCONS_00137684, TCONS_00144627, TCONS_00212533, TCONS_00062323, TCONS_00204510, TCONS_00193998, TCONS_00226084, TCONS_00066327, TCONS_00069559, TCONS_00211208, TCONS_00148002, TCONS_00110297, TCONS_00206595, TCONS_00139958, TCONS_00104096,…
adult locomotory behavior	29	TCONS_00204621, TCONS_00014535, TCONS_00032289, TCONS_00191985, TCONS_00186332, TCONS_00099314, TCONS_00134931, TCONS_00220745, TCONS_00102680, TCONS_00145959, TCONS_00028780, TCONS_00215841, TCONS_00011059, TCONS_00252792, TCONS_00000638, TCONS_00007931, TCONS_00094752, TCONS_00246834, TCONS_00132520, TCONS_00109425, TCONS_00070640, TCONS_00217416, TCONS_00237025, TCONS_00025886, TCONS_00152135,…
embryo implantation	29	TCONS_00018539, TCONS_00208726, TCONS_00211958, TCONS_00141321, TCONS_00094504, TCONS_00025506, TCONS_00246148, TCONS_00162381, TCONS_00240016, TCONS_00090440, TCONS_00180271, TCONS_00218359, TCONS_00154782, TCONS_00245328, TCONS_00245508, TCONS_00159830, TCONS_00158125, TCONS_00133083, TCONS_00172471, TCONS_00167845, TCONS_00190083, TCONS_00204510, TCONS_00211208, TCONS_00248555, TCONS_00020373,…
negative regulation of MAP kinase activity	29	TCONS_00034781, TCONS_00009285, TCONS_00106915, TCONS_00247451, TCONS_00074040, TCONS_00203396, TCONS_00183458, TCONS_00161266, TCONS_00188888, TCONS_00207809, TCONS_00066641, TCONS_00199674, TCONS_00217362, TCONS_00039409, TCONS_00125862, TCONS_00101756, TCONS_00018689, TCONS_00032993, TCONS_00052161, TCONS_00190967, TCONS_00158311, TCONS_00108893, TCONS_00048745, TCONS_00101003, TCONS_00125895,…
positive regulation of phosphatidylinositol 3-kinase activity	29	TCONS_00167232, TCONS_00013583, TCONS_00170243, TCONS_00065469, TCONS_00193429, TCONS_00154858, TCONS_00074114, TCONS_00234143, TCONS_00228051, TCONS_00005021, TCONS_00235634, TCONS_00189196, TCONS_00222020, TCONS_00124518, TCONS_00190960, TCONS_00245164, TCONS_00016760, TCONS_00092477, TCONS_00110472, TCONS_00184188, TCONS_00187650, TCONS_00157618, TCONS_00133577, TCONS_00208075, TCONS_00001571,…
response to activity	29	TCONS_00211958, TCONS_00101969, TCONS_00204725, TCONS_00173015, TCONS_00025506, TCONS_00247872, TCONS_00034081, TCONS_00183458, TCONS_00157232, TCONS_00021035, TCONS_00144627, TCONS_00045103, TCONS_00100125, TCONS_00210217, TCONS_00210338, TCONS_00031100, TCONS_00024989, TCONS_00130257, TCONS_00204771, TCONS_00226389, TCONS_00240785, TCONS_00028559, TCONS_00181101, TCONS_00239269, TCONS_00129850,…
regulation of autophagy	29	TCONS_00172587, TCONS_00194639, TCONS_00177712, TCONS_00190435, TCONS_00123074, TCONS_00160513, TCONS_00046312, TCONS_00150100, TCONS_00250937, TCONS_00108948, TCONS_00103310, TCONS_00252678, TCONS_00089802, TCONS_00016008, TCONS_00016965, TCONS_00092536, TCONS_00248298, TCONS_00007873, TCONS_00115583, TCONS_00166258, TCONS_00053298, TCONS_00083918, TCONS_00025025, TCONS_00020131, TCONS_00246406,…
sodium ion transmembrane transport	29	TCONS_00061487, TCONS_00079350, TCONS_00163230, TCONS_00035610, TCONS_00011004, TCONS_00140572, TCONS_00152513, TCONS_00050188, TCONS_00188529, TCONS_00046896, TCONS_00156842, TCONS_00055578, TCONS_00152520, TCONS_00163489, TCONS_00141356, TCONS_00149716, TCONS_00158261, TCONS_00273432, TCONS_00142881, TCONS_00163168, TCONS_00091323, TCONS_00150544, TCONS_00189553, TCONS_00066906, TCONS_00269508,…
bone development	29	TCONS_00100912, TCONS_00201395, TCONS_00196610, TCONS_00248085, TCONS_00014678, TCONS_00006893, TCONS_00147885, TCONS_00198635, TCONS_00112100, TCONS_00245476, TCONS_00161008, TCONS_00025932, TCONS_00098791, TCONS_00119050, TCONS_00175169, TCONS_00083941, TCONS_00065730, TCONS_00191334, TCONS_00017334, TCONS_00187675, TCONS_00208278, TCONS_00208696, TCONS_00046716, TCONS_00197959, TCONS_00099412,…
response to progesterone	29	TCONS_00123776, TCONS_00017646, TCONS_00202260, TCONS_00101969, TCONS_00198635, TCONS_00094544, TCONS_00224038, TCONS_00137684, TCONS_00102861, TCONS_00010402, TCONS_00044255, TCONS_00077707, TCONS_00105698, TCONS_00108625, TCONS_00116250, TCONS_00226084, TCONS_00115346, TCONS_00122130, TCONS_00075120, TCONS_00114137, TCONS_00188981, TCONS_00070372, TCONS_00126040, TCONS_00129790, TCONS_00133577,…
visual learning	29	TCONS_00082240, TCONS_00211838, TCONS_00084660, TCONS_00233207, TCONS_00079071, TCONS_00187860, TCONS_00203396, TCONS_00099368, TCONS_00203211, TCONS_00144627, TCONS_00032138, TCONS_00199674, TCONS_00171780, TCONS_00142727, TCONS_00215841, TCONS_00056907, TCONS_00012521, TCONS_00189196, TCONS_00101756, TCONS_00199810, TCONS_00069559, TCONS_00007931, TCONS_00039024, TCONS_00028559, TCONS_00020131,…
mitochondrial electron transport, NADH to ubiquinone	29	TCONS_00170467, TCONS_00008132, TCONS_00144231, TCONS_00198854, TCONS_00175655, TCONS_00252085, TCONS_00002804, TCONS_00154018, TCONS_00225922, TCONS_00197906, TCONS_00250936, TCONS_00232563, TCONS_00164656, TCONS_00048392, TCONS_00087101, TCONS_00082497, TCONS_00163065, TCONS_00095347, TCONS_00228429, TCONS_00011591, TCONS_00207641, TCONS_00207224, TCONS_00177693, TCONS_00045431, TCONS_00075736,…
skeletal muscle tissue development	29	TCONS_00140156, TCONS_00174326, TCONS_00019326, TCONS_00153787, TCONS_00028448, TCONS_00177486, TCONS_00182148, TCONS_00226092, TCONS_00089563, TCONS_00218037, TCONS_00239459, TCONS_00152805, TCONS_00060264, TCONS_00144246, TCONS_00010482, TCONS_00101756, TCONS_00122674, TCONS_00167500, TCONS_00011279, TCONS_00226084, TCONS_00228525, TCONS_00226007, TCONS_00159425, TCONS_00051548, TCONS_00177092,…
response to cold	29	TCONS_00033275, TCONS_00210409, TCONS_00076182, TCONS_00202260, TCONS_00060237, TCONS_00144293, TCONS_00240456, TCONS_00153571, TCONS_00220408, TCONS_00235098, TCONS_00180246, TCONS_00004054, TCONS_00045103, TCONS_00122879, TCONS_00120379, TCONS_00102500, TCONS_00119763, TCONS_00194740, TCONS_00171840, TCONS_00194446, TCONS_00025638, TCONS_00222425, TCONS_00026948, TCONS_00070372, TCONS_00106675,…
negative regulation of viral genome replication	29	TCONS_00032202, TCONS_00148114, TCONS_00244023, TCONS_00156439, TCONS_00053960, TCONS_00208203, TCONS_00032938, TCONS_00233094, TCONS_00080879, TCONS_00167307, TCONS_00180788, TCONS_00232069, TCONS_00018548, TCONS_00035125, TCONS_00007873, TCONS_00053971, TCONS_00061933, TCONS_00000117, TCONS_00184756, TCONS_00131554, TCONS_00160784, TCONS_00162940, TCONS_00026015, TCONS_00020233, TCONS_00137255,…
regulation of glucose transport	29	TCONS_00226772, TCONS_00194453, TCONS_00015426, TCONS_00105408, TCONS_00204603, TCONS_00040621, TCONS_00248067, TCONS_00020357, TCONS_00220397, TCONS_00115853, TCONS_00167791, TCONS_00248328, TCONS_00090583, TCONS_00107496, TCONS_00158466, TCONS_00179569, TCONS_00143658, TCONS_00141138, TCONS_00210451, TCONS_00060784, TCONS_00052241, TCONS_00058446, TCONS_00021911, TCONS_00224401, TCONS_00156215,…
negative regulation of type I interferon production	29	TCONS_00121599, TCONS_00152015, TCONS_00156439, TCONS_00090641, TCONS_00052072, TCONS_00228217, TCONS_00123170, TCONS_00138956, TCONS_00071689, TCONS_00135060, TCONS_00195311, TCONS_00116277, TCONS_00090310, TCONS_00222688, TCONS_00249644, TCONS_00112233, TCONS_00000117, TCONS_00190109, TCONS_00096872, TCONS_00110775, TCONS_00009907, TCONS_00152370, TCONS_00157321, TCONS_00051101, TCONS_00214382,…
regulation of protein localization	28	TCONS_00251255, TCONS_00033255, TCONS_00213439, TCONS_00149225, TCONS_00153909, TCONS_00188698, TCONS_00146550, TCONS_00045758, TCONS_00149045, TCONS_00112203, TCONS_00181141, TCONS_00153253, TCONS_00232580, TCONS_00108881, TCONS_00206718, TCONS_00040770, TCONS_00216910, TCONS_00064242, TCONS_00145336, TCONS_00059173, TCONS_00087208, TCONS_00094636, TCONS_00252053, TCONS_00227874, TCONS_00130953,…
positive regulation of bone mineralization	28	TCONS_00202260, TCONS_00010496, TCONS_00074040, TCONS_00172829, TCONS_00079436, TCONS_00050188, TCONS_00079801, TCONS_00161266, TCONS_00142507, TCONS_00237830, TCONS_00152181, TCONS_00206832, TCONS_00009230, TCONS_00148327, TCONS_00144384, TCONS_00210217, TCONS_00075120, TCONS_00063418, TCONS_00138546, TCONS_00221633, TCONS_00054340, TCONS_00215651, TCONS_00137877, TCONS_00133577, TCONS_00273507,…
cellular response to ionizing radiation	28	TCONS_00107906, TCONS_00113670, TCONS_00240815, TCONS_00243791, TCONS_00204482, TCONS_00247912, TCONS_00193948, TCONS_00027412, TCONS_00236481, TCONS_00177545, TCONS_00004473, TCONS_00048371, TCONS_00023493, TCONS_00212059, TCONS_00122316, TCONS_00021171, TCONS_00082473, TCONS_00081084, TCONS_00238827, TCONS_00007873, TCONS_00229816, TCONS_00229855, TCONS_00137605, TCONS_00028559, TCONS_00025101,…
social behavior	28	TCONS_00227289, TCONS_00168125, TCONS_00043779, TCONS_00040123, TCONS_00168129, TCONS_00032289, TCONS_00273364, TCONS_00079752, TCONS_00187860, TCONS_00236024, TCONS_00107691, TCONS_00029672, TCONS_00070616, TCONS_00159490, TCONS_00056907, TCONS_00171028, TCONS_00012521, TCONS_00168477, TCONS_00171029, TCONS_00234508, TCONS_00246179, TCONS_00025288, TCONS_00025942, TCONS_00109542, TCONS_00135331,…
protein export from nucleus	28	TCONS_00148975, TCONS_00231405, TCONS_00020357, TCONS_00077991, TCONS_00095497, TCONS_00091473, TCONS_00248328, TCONS_00215047, TCONS_00183458, TCONS_00217722, TCONS_00107496, TCONS_00158225, TCONS_00065255, TCONS_00144327, TCONS_00084476, TCONS_00018548, TCONS_00122175, TCONS_00207441, TCONS_00112750, TCONS_00005828, TCONS_00099867, TCONS_00133577, TCONS_00054930, TCONS_00156952, TCONS_00185546,…
calcium ion transport	28	TCONS_00230973, TCONS_00035610, TCONS_00059380, TCONS_00146311, TCONS_00195704, TCONS_00208226, TCONS_00180783, TCONS_00057619, TCONS_00109612, TCONS_00153294, TCONS_00004332, TCONS_00102861, TCONS_00195272, TCONS_00088872, TCONS_00101974, TCONS_00215708, TCONS_00247221, TCONS_00226084, TCONS_00043126, TCONS_00066009, TCONS_00078176, TCONS_00066906, TCONS_00223355, TCONS_00002623, TCONS_00182012,…
negative regulation of osteoblast differentiation	28	TCONS_00013249, TCONS_00251255, TCONS_00173313, TCONS_00189645, TCONS_00112220, TCONS_00228618, TCONS_00240636, TCONS_00253071, TCONS_00070179, TCONS_00079436, TCONS_00057585, TCONS_00115637, TCONS_00026623, TCONS_00178276, TCONS_00000331, TCONS_00146408, TCONS_00231114, TCONS_00113085, TCONS_00196903, TCONS_00154352, TCONS_00155285, TCONS_00050259, TCONS_00137279, TCONS_00160002, TCONS_00102971,…
myelination	28	TCONS_00118661, TCONS_00199648, TCONS_00140451, TCONS_00249313, TCONS_00228709, TCONS_00048437, TCONS_00083305, TCONS_00231494, TCONS_00217860, TCONS_00215128, TCONS_00051638, TCONS_00039941, TCONS_00041249, TCONS_00118653, TCONS_00251681, TCONS_00252792, TCONS_00017279, TCONS_00016884, TCONS_00143892, TCONS_00168472, TCONS_00096652, TCONS_00156410, TCONS_00133577, TCONS_00214462, TCONS_00178049,…
CENP-A containing nucleosome assembly	28	TCONS_00210627, TCONS_00019967, TCONS_00056491, TCONS_00210604, TCONS_00073693, TCONS_00045388, TCONS_00216054, TCONS_00002472, TCONS_00199311, TCONS_00212676, TCONS_00273610, TCONS_00197136, TCONS_00026281, TCONS_00155130, TCONS_00214113, TCONS_00191274, TCONS_00203049, TCONS_00082491, TCONS_00206118, TCONS_00170452, TCONS_00194105, TCONS_00077880, TCONS_00205288, TCONS_00092298, TCONS_00246557,…
transcription initiation from RNA polymerase I promoter	28	TCONS_00095818, TCONS_00141321, TCONS_00199326, TCONS_00033610, TCONS_00094769, TCONS_00021502, TCONS_00150158, TCONS_00151428, TCONS_00110853, TCONS_00215322, TCONS_00178256, TCONS_00128751, TCONS_00126033, TCONS_00134192, TCONS_00063278, TCONS_00252772, TCONS_00111282, TCONS_00098358, TCONS_00228622, TCONS_00054698, TCONS_00134223, TCONS_00102730, TCONS_00040284, TCONS_00205939, TCONS_00237869,…
focal adhesion assembly	28	TCONS_00036620, TCONS_00077073, TCONS_00198832, TCONS_00273464, TCONS_00037056, TCONS_00077376, TCONS_00119538, TCONS_00080639, TCONS_00077448, TCONS_00161448, TCONS_00219648, TCONS_00117190, TCONS_00087387, TCONS_00234227, TCONS_00235634, TCONS_00093827, TCONS_00089403, TCONS_00197776, TCONS_00030353, TCONS_00221479, TCONS_00006967, TCONS_00054215, TCONS_00239582, TCONS_00047139, TCONS_00074648,…
positive regulation of stress fiber assembly	28	TCONS_00234517, TCONS_00233207, TCONS_00224096, TCONS_00147188, TCONS_00240636, TCONS_00079436, TCONS_00018275, TCONS_00045858, TCONS_00070694, TCONS_00045343, TCONS_00236046, TCONS_00219805, TCONS_00071306, TCONS_00100242, TCONS_00083860, TCONS_00233335, TCONS_00166473, TCONS_00012521, TCONS_00222020, TCONS_00227277, TCONS_00251681, TCONS_00057555, TCONS_00160790, TCONS_00181387, TCONS_00050239,…
base-excision repair	28	TCONS_00107906, TCONS_00067447, TCONS_00033335, TCONS_00063509, TCONS_00159408, TCONS_00229526, TCONS_00054132, TCONS_00134669, TCONS_00072276, TCONS_00135146, TCONS_00028886, TCONS_00230482, TCONS_00067430, TCONS_00021719, TCONS_00013599, TCONS_00228387, TCONS_00037487, TCONS_00192148, TCONS_00166258, TCONS_00099228, TCONS_00029429, TCONS_00186214, TCONS_00029068, TCONS_00005551, TCONS_00235883,…
protein K63-linked ubiquitination	28	TCONS_00225585, TCONS_00231746, TCONS_00119496, TCONS_00143564, TCONS_00091795, TCONS_00223205, TCONS_00172309, TCONS_00220745, TCONS_00073326, TCONS_00236548, TCONS_00040770, TCONS_00060340, TCONS_00211685, TCONS_00035067, TCONS_00020705, TCONS_00086811, TCONS_00201223, TCONS_00113965, TCONS_00240566, TCONS_00157321, TCONS_00216187, TCONS_00083458, TCONS_00042221, TCONS_00088168, TCONS_00017609,…
DNA strand renaturation	28	TCONS_00062411, TCONS_00147669, TCONS_00107906, TCONS_00190658, TCONS_00244587, TCONS_00048058, TCONS_00079705, TCONS_00099019, TCONS_00002552, TCONS_00136972, TCONS_00234263, TCONS_00186987, TCONS_00187315, TCONS_00230184, TCONS_00197774, TCONS_00212730, TCONS_00067254, TCONS_00086512, TCONS_00081084, TCONS_00253340, TCONS_00056742, TCONS_00209564, TCONS_00155935, TCONS_00151782, TCONS_00144913,…
7-methylguanosine mRNA capping	28	TCONS_00063762, TCONS_00199326, TCONS_00033610, TCONS_00231849, TCONS_00097699, TCONS_00115912, TCONS_00151428, TCONS_00246837, TCONS_00107255, TCONS_00151493, TCONS_00178256, TCONS_00218736, TCONS_00128751, TCONS_00124973, TCONS_00134192, TCONS_00212114, TCONS_00090738, TCONS_00186762, TCONS_00035580, TCONS_00189297, TCONS_00054698, TCONS_00132781, TCONS_00099949, TCONS_00129679, TCONS_00040284,…
negative regulation of epidermal growth factor receptor signaling pathway	28	TCONS_00034781, TCONS_00032460, TCONS_00113670, TCONS_00247451, TCONS_00223501, TCONS_00023943, TCONS_00123170, TCONS_00198818, TCONS_00138956, TCONS_00128031, TCONS_00131388, TCONS_00188848, TCONS_00066641, TCONS_00039309, TCONS_00015232, TCONS_00190967, TCONS_00096872, TCONS_00245524, TCONS_00152076, TCONS_00134522, TCONS_00001571, TCONS_00108496, TCONS_00102037, TCONS_00108858, TCONS_00126885,…
negative regulation of BMP signaling pathway	28	TCONS_00231405, TCONS_00078387, TCONS_00017223, TCONS_00112220, TCONS_00240636, TCONS_00253071, TCONS_00188114, TCONS_00115637, TCONS_00182031, TCONS_00128692, TCONS_00178276, TCONS_00222949, TCONS_00024920, TCONS_00000331, TCONS_00233112, TCONS_00169902, TCONS_00252678, TCONS_00069475, TCONS_00120133, TCONS_00226084, TCONS_00065711, TCONS_00119023, TCONS_00248298, TCONS_00224844, TCONS_00027224,…
fatty acid biosynthetic process	28	TCONS_00088568, TCONS_00017689, TCONS_00175974, TCONS_00204725, TCONS_00191920, TCONS_00092424, TCONS_00039398, TCONS_00169199, TCONS_00005269, TCONS_00235098, TCONS_00053655, TCONS_00233695, TCONS_00145515, TCONS_00013698, TCONS_00166378, TCONS_00170595, TCONS_00111043, TCONS_00110054, TCONS_00095347, TCONS_00054185, TCONS_00208358, TCONS_00196809, TCONS_00114825, TCONS_00004103, TCONS_00023886,…
positive regulation of MAP kinase activity	28	TCONS_00082282, TCONS_00196610, TCONS_00195784, TCONS_00018315, TCONS_00040123, TCONS_00033036, TCONS_00170243, TCONS_00065469, TCONS_00070138, TCONS_00223501, TCONS_00045858, TCONS_00185416, TCONS_00181539, TCONS_00158165, TCONS_00212533, TCONS_00056907, TCONS_00079960, TCONS_00157618, TCONS_00154990, TCONS_00046243, TCONS_00133577, TCONS_00208075, TCONS_00214062, TCONS_00102430, TCONS_00207819,…
heterophilic cell-cell adhesion via plasma membrane cell adhesion molecules	28	TCONS_00046907, TCONS_00143583, TCONS_00035334, TCONS_00175258, TCONS_00007885, TCONS_00119636, TCONS_00019482, TCONS_00057516, TCONS_00058649, TCONS_00134157, TCONS_00125880, TCONS_00175344, TCONS_00047160, TCONS_00040952, TCONS_00125826, TCONS_00121661, TCONS_00016884, TCONS_00019853, TCONS_00019875, TCONS_00046716, TCONS_00133986, TCONS_00190989, TCONS_00058166, TCONS_00181463, TCONS_00089592,…
lung alveolus development	28	TCONS_00006230, TCONS_00001818, TCONS_00194018, TCONS_00074040, TCONS_00091992, TCONS_00014250, TCONS_00182031, TCONS_00052800, TCONS_00214273, TCONS_00200515, TCONS_00160750, TCONS_00001040, TCONS_00125563, TCONS_00252119, TCONS_00215841, TCONS_00087047, TCONS_00012344, TCONS_00151517, TCONS_00144384, TCONS_00193910, TCONS_00031366, TCONS_00075120, TCONS_00138546, TCONS_00224844, TCONS_00222188,…
macroautophagy	28	TCONS_00017689, TCONS_00211910, TCONS_00204725, TCONS_00054248, TCONS_00233695, TCONS_00218771, TCONS_00044892, TCONS_00166495, TCONS_00012521, TCONS_00171789, TCONS_00016940, TCONS_00195219, TCONS_00007599, TCONS_00225338, TCONS_00184188, TCONS_00054185, TCONS_00055012, TCONS_00211907, TCONS_00245008, TCONS_00104332, TCONS_00004103, TCONS_00102971, TCONS_00199982, TCONS_00171550, TCONS_00233682,…
neurotransmitter secretion	28	TCONS_00086962, TCONS_00126605, TCONS_00210528, TCONS_00126608, TCONS_00014535, TCONS_00043779, TCONS_00087958, TCONS_00009623, TCONS_00171819, TCONS_00247796, TCONS_00041913, TCONS_00093481, TCONS_00244758, TCONS_00250539, TCONS_00070616, TCONS_00042175, TCONS_00198540, TCONS_00171767, TCONS_00233856, TCONS_00057490, TCONS_00055276, TCONS_00112337, TCONS_00047277, TCONS_00057508, TCONS_00143907,…
chromatin silencing	28	TCONS_00017868, TCONS_00210629, TCONS_00228177, TCONS_00229682, TCONS_00006752, TCONS_00057843, TCONS_00021866, TCONS_00054231, TCONS_00077843, TCONS_00049329, TCONS_00155136, TCONS_00210611, TCONS_00216115, TCONS_00044738, TCONS_00120598, TCONS_00010442, TCONS_00210758, TCONS_00017874, TCONS_00021456, TCONS_00207245, TCONS_00212286, TCONS_00216045, TCONS_00025282, TCONS_00080420, TCONS_00210368,…
signal transduction by protein phosphorylation	28	TCONS_00172829, TCONS_00244980, TCONS_00178967, TCONS_00246882, TCONS_00155529, TCONS_00026721, TCONS_00152540, TCONS_00172471, TCONS_00010402, TCONS_00124894, TCONS_00142507, TCONS_00152181, TCONS_00145731, TCONS_00144384, TCONS_00078052, TCONS_00193910, TCONS_00066789, TCONS_00196822, TCONS_00077764, TCONS_00180086, TCONS_00158413, TCONS_00208670, TCONS_00129850, TCONS_00157984, TCONS_00025880,…
protein deubiquitination	28	TCONS_00079194, TCONS_00165312, TCONS_00115318, TCONS_00155110, TCONS_00095283, TCONS_00188888, TCONS_00191251, TCONS_00015518, TCONS_00066562, TCONS_00114195, TCONS_00139053, TCONS_00172853, TCONS_00100304, TCONS_00083162, TCONS_00092536, TCONS_00140166, TCONS_00037801, TCONS_00193858, TCONS_00190843, TCONS_00218918, TCONS_00222005, TCONS_00139777, TCONS_00025416, TCONS_00241313, TCONS_00094460,…
hair follicle development	28	TCONS_00042425, TCONS_00229385, TCONS_00115698, TCONS_00007985, TCONS_00223501, TCONS_00247554, TCONS_00170745, TCONS_00052492, TCONS_00200583, TCONS_00161448, TCONS_00213086, TCONS_00024920, TCONS_00158441, TCONS_00193192, TCONS_00234227, TCONS_00141635, TCONS_00235739, TCONS_00249361, TCONS_00197776, TCONS_00063117, TCONS_00097606, TCONS_00041906, TCONS_00221479, TCONS_00073872, TCONS_00135115,…
regulation of tumor necrosis factor-mediated signaling pathway	28	TCONS_00038367, TCONS_00252042, TCONS_00144293, TCONS_00006116, TCONS_00132766, TCONS_00123170, TCONS_00138956, TCONS_00030633, TCONS_00156226, TCONS_00105698, TCONS_00210054, TCONS_00034694, TCONS_00090310, TCONS_00244055, TCONS_00249469, TCONS_00222688, TCONS_00038376, TCONS_00209502, TCONS_00096036, TCONS_00096872, TCONS_00246513, TCONS_00068096, TCONS_00214382, TCONS_00097096, TCONS_00108496,…
exonucleolytic nuclear-transcribed mRNA catabolic process involved in deadenylation-dependent decay	27	TCONS_00039754, TCONS_00203679, TCONS_00202625, TCONS_00248286, TCONS_00091476, TCONS_00129062, TCONS_00200619, TCONS_00239651, TCONS_00046972, TCONS_00110714, TCONS_00133583, TCONS_00043025, TCONS_00173283, TCONS_00216754, TCONS_00066506, TCONS_00191351, TCONS_00063557, TCONS_00171967, TCONS_00190901, TCONS_00240468, TCONS_00184636, TCONS_00131675, TCONS_00181986, TCONS_00079956, TCONS_00084803,…
protein targeting	27	TCONS_00036620, TCONS_00083394, TCONS_00214749, TCONS_00153821, TCONS_00169078, TCONS_00074980, TCONS_00154759, TCONS_00131123, TCONS_00106862, TCONS_00131784, TCONS_00240242, TCONS_00157954, TCONS_00180720, TCONS_00240361, TCONS_00230660, TCONS_00068501, TCONS_00063298, TCONS_00090859, TCONS_00130416, TCONS_00059356, TCONS_00130357, TCONS_00104175, TCONS_00242469, TCONS_00074727, TCONS_00199169,…
myeloid cell differentiation	27	TCONS_00170189, TCONS_00040466, TCONS_00195407, TCONS_00160183, TCONS_00092640, TCONS_00111853, TCONS_00109612, TCONS_00047521, TCONS_00185456, TCONS_00133086, TCONS_00086230, TCONS_00039743, TCONS_00089802, TCONS_00215708, TCONS_00164233, TCONS_00031300, TCONS_00043126, TCONS_00038790, TCONS_00190469, TCONS_00078176, TCONS_00079842, TCONS_00240668, TCONS_00099774, TCONS_00241974, TCONS_00091188,…
spliceosomal snRNP assembly	27	TCONS_00017007, TCONS_00009701, TCONS_00116004, TCONS_00138437, TCONS_00053040, TCONS_00211918, TCONS_00134306, TCONS_00246837, TCONS_00072652, TCONS_00273518, TCONS_00199432, TCONS_00049364, TCONS_00068706, TCONS_00191351, TCONS_00166133, TCONS_00236649, TCONS_00186762, TCONS_00229417, TCONS_00009814, TCONS_00036350, TCONS_00106751, TCONS_00045376, TCONS_00131675, TCONS_00199481, TCONS_00200969,…
activation of JUN kinase activity	27	TCONS_00226035, TCONS_00043855, TCONS_00198954, TCONS_00247451, TCONS_00093275, TCONS_00182031, TCONS_00158864, TCONS_00212216, TCONS_00210054, TCONS_00044131, TCONS_00087047, TCONS_00013556, TCONS_00143274, TCONS_00191256, TCONS_00122352, TCONS_00220089, TCONS_00121360, TCONS_00079325, TCONS_00151435, TCONS_00112134, TCONS_00246513, TCONS_00112902, TCONS_00158311, TCONS_00133112, TCONS_00125113,…
regulation of G-protein coupled receptor protein signaling pathway	27	TCONS_00019648, TCONS_00146311, TCONS_00248682, TCONS_00020236, TCONS_00247236, TCONS_00203396, TCONS_00070076, TCONS_00109478, TCONS_00022148, TCONS_00102861, TCONS_00133086, TCONS_00026166, TCONS_00024161, TCONS_00252116, TCONS_00061177, TCONS_00016008, TCONS_00236606, TCONS_00009258, TCONS_00093265, TCONS_00248219, TCONS_00223355, TCONS_00028559, TCONS_00156550, TCONS_00220618, TCONS_00053521,…
protein kinase B signaling	27	TCONS_00033036, TCONS_00101969, TCONS_00003519, TCONS_00154858, TCONS_00177643, TCONS_00076318, TCONS_00012706, TCONS_00158165, TCONS_00125368, TCONS_00109978, TCONS_00067155, TCONS_00078052, TCONS_00141277, TCONS_00018267, TCONS_00112214, TCONS_00133403, TCONS_00020869, TCONS_00133215, TCONS_00133577, TCONS_00002167, TCONS_00185005, TCONS_00025942, TCONS_00128302, TCONS_00104516, TCONS_00252767,…
positive regulation of insulin secretion	27	TCONS_00211958, TCONS_00163230, TCONS_00009960, TCONS_00087958, TCONS_00244784, TCONS_00148492, TCONS_00000801, TCONS_00050301, TCONS_00054801, TCONS_00099911, TCONS_00157632, TCONS_00221737, TCONS_00215921, TCONS_00215920, TCONS_00030092, TCONS_00138684, TCONS_00146466, TCONS_00198806, TCONS_00020208, TCONS_00025365, TCONS_00219539, TCONS_00106691, TCONS_00026890, TCONS_00213977, TCONS_00210484,…
cellular defense response	27	TCONS_00036862, TCONS_00140196, TCONS_00144994, TCONS_00132703, TCONS_00237170, TCONS_00007845, TCONS_00029518, TCONS_00106047, TCONS_00110955, TCONS_00048997, TCONS_00180449, TCONS_00011678, TCONS_00173362, TCONS_00044255, TCONS_00235634, TCONS_00126319, TCONS_00230544, TCONS_00100508, TCONS_00016166, TCONS_00021039, TCONS_00028559, TCONS_00089291, TCONS_00056219, TCONS_00183784, TCONS_00173353,…
mitotic cytokinesis	27	TCONS_00058010, TCONS_00223022, TCONS_00200080, TCONS_00079752, TCONS_00138930, TCONS_00201454, TCONS_00268924, TCONS_00200583, TCONS_00078712, TCONS_00269227, TCONS_00029257, TCONS_00217660, TCONS_00080130, TCONS_00088854, TCONS_00083161, TCONS_00169800, TCONS_00198867, TCONS_00204957, TCONS_00268918, TCONS_00139777, TCONS_00078017, TCONS_00025939, TCONS_00161756, TCONS_00026131, TCONS_00214944,…
ion transport	27	TCONS_00008152, TCONS_00005081, TCONS_00006176, TCONS_00170822, TCONS_00225520, TCONS_00136013, TCONS_00035305, TCONS_00080574, TCONS_00180788, TCONS_00005086, TCONS_00062462, TCONS_00105931, TCONS_00043109, TCONS_00037761, TCONS_00114093, TCONS_00088417, TCONS_00140582, TCONS_00246015, TCONS_00006588, TCONS_00006426, TCONS_00096652, TCONS_00048123, TCONS_00125890, TCONS_00178588, TCONS_00021661,…
positive regulation of protein secretion	27	TCONS_00201253, TCONS_00196995, TCONS_00231728, TCONS_00189227, TCONS_00040824, TCONS_00220625, TCONS_00079904, TCONS_00010402, TCONS_00106701, TCONS_00210217, TCONS_00196648, TCONS_00017973, TCONS_00075120, TCONS_00204393, TCONS_00034290, TCONS_00030193, TCONS_00162193, TCONS_00236155, TCONS_00109445, TCONS_00133577, TCONS_00048546, TCONS_00223328, TCONS_00046445, TCONS_00055744, TCONS_00010778,…
termination of RNA polymerase I transcription	27	TCONS_00141321, TCONS_00199326, TCONS_00033610, TCONS_00021502, TCONS_00150158, TCONS_00151428, TCONS_00110853, TCONS_00137329, TCONS_00215322, TCONS_00178256, TCONS_00128751, TCONS_00126033, TCONS_00134192, TCONS_00063278, TCONS_00252772, TCONS_00111282, TCONS_00098358, TCONS_00228622, TCONS_00245601, TCONS_00054698, TCONS_00134223, TCONS_00102730, TCONS_00040284, TCONS_00205939, TCONS_00237869,…
T cell activation	27	TCONS_00172426, TCONS_00200260, TCONS_00121154, TCONS_00122583, TCONS_00144293, TCONS_00079436, TCONS_00056178, TCONS_00180050, TCONS_00153571, TCONS_00240242, TCONS_00079801, TCONS_00160750, TCONS_00180246, TCONS_00195272, TCONS_00176450, TCONS_00141031, TCONS_00204510, TCONS_00150949, TCONS_00012980, TCONS_00006205, TCONS_00094059, TCONS_00039000, TCONS_00186798, TCONS_00162467, TCONS_00152333,…
mismatch repair	27	TCONS_00231625, TCONS_00011225, TCONS_00199942, TCONS_00228230, TCONS_00053366, TCONS_00159408, TCONS_00229526, TCONS_00134669, TCONS_00143817, TCONS_00230263, TCONS_00252678, TCONS_00230586, TCONS_00222062, TCONS_00013599, TCONS_00228387, TCONS_00037487, TCONS_00014882, TCONS_00122134, TCONS_00172674, TCONS_00248298, TCONS_00075063, TCONS_00211470, TCONS_00049652, TCONS_00179596, TCONS_00099228,…
cellular response to cAMP	27	TCONS_00067447, TCONS_00106915, TCONS_00045858, TCONS_00240016, TCONS_00052205, TCONS_00072276, TCONS_00078956, TCONS_00220625, TCONS_00068501, TCONS_00042073, TCONS_00144762, TCONS_00205149, TCONS_00148327, TCONS_00032697, TCONS_00088718, TCONS_00057555, TCONS_00197959, TCONS_00006009, TCONS_00056959, TCONS_00154352, TCONS_00235181, TCONS_00050239, TCONS_00199765, TCONS_00163810, TCONS_00104278,…
cell chemotaxis	27	TCONS_00040646, TCONS_00041734, TCONS_00204843, TCONS_00249859, TCONS_00176808, TCONS_00097994, TCONS_00138904, TCONS_00177643, TCONS_00204060, TCONS_00012706, TCONS_00196883, TCONS_00160914, TCONS_00232303, TCONS_00028780, TCONS_00230820, TCONS_00251681, TCONS_00252352, TCONS_00058180, TCONS_00195535, TCONS_00189612, TCONS_00207589, TCONS_00006967, TCONS_00207267, TCONS_00099434, TCONS_00000422,…
ureteric bud development	27	TCONS_00201395, TCONS_00138791, TCONS_00033874, TCONS_00069868, TCONS_00188412, TCONS_00240636, TCONS_00034081, TCONS_00079436, TCONS_00209991, TCONS_00137602, TCONS_00222949, TCONS_00161266, TCONS_00065730, TCONS_00041920, TCONS_00147437, TCONS_00191334, TCONS_00119023, TCONS_00031366, TCONS_00131747, TCONS_00118958, TCONS_00160790, TCONS_00190967, TCONS_00051325, TCONS_00133577, TCONS_00079418,…
protein targeting to mitochondrion	27	TCONS_00168265, TCONS_00007462, TCONS_00205733, TCONS_00231789, TCONS_00036766, TCONS_00273267, TCONS_00202306, TCONS_00182891, TCONS_00046607, TCONS_00171317, TCONS_00160775, TCONS_00166835, TCONS_00192883, TCONS_00143379, TCONS_00044952, TCONS_00207441, TCONS_00225734, TCONS_00000936, TCONS_00237182, TCONS_00227975, TCONS_00209369, TCONS_00142839, TCONS_00196093, TCONS_00001178, TCONS_00155422,…
positive regulation of cell-substrate adhesion	27	TCONS_00205897, TCONS_00171910, TCONS_00251134, TCONS_00228551, TCONS_00195826, TCONS_00244784, TCONS_00148492, TCONS_00174969, TCONS_00183655, TCONS_00058649, TCONS_00077707, TCONS_00182900, TCONS_00190083, TCONS_00028141, TCONS_00198600, TCONS_00138684, TCONS_00202019, TCONS_00183177, TCONS_00190507, TCONS_00028559, TCONS_00022177, TCONS_00029547, TCONS_00109166, TCONS_00028179, TCONS_00269593,…
positive regulation of endothelial cell migration	27	TCONS_00144532, TCONS_00104618, TCONS_00074040, TCONS_00147188, TCONS_00182031, TCONS_00097994, TCONS_00147282, TCONS_00062360, TCONS_00140204, TCONS_00235634, TCONS_00144384, TCONS_00210338, TCONS_00245164, TCONS_00189832, TCONS_00208278, TCONS_00154406, TCONS_00137605, TCONS_00002743, TCONS_00047554, TCONS_00023641, TCONS_00179579, TCONS_00127992, TCONS_00214647, TCONS_00182516, TCONS_00107645,…
skin development	27	TCONS_00140097, TCONS_00143762, TCONS_00063206, TCONS_00110682, TCONS_00216598, TCONS_00247926, TCONS_00026623, TCONS_00188848, TCONS_00209173, TCONS_00124810, TCONS_00189819, TCONS_00015513, TCONS_00172853, TCONS_00105617, TCONS_00195535, TCONS_00211208, TCONS_00036290, TCONS_00153335, TCONS_00002618, TCONS_00130216, TCONS_00220930, TCONS_00269477, TCONS_00206073, TCONS_00026890, TCONS_00143228,…
keratinocyte differentiation	27	TCONS_00041758, TCONS_00038346, TCONS_00017646, TCONS_00039338, TCONS_00197129, TCONS_00210207, TCONS_00220390, TCONS_00001759, TCONS_00253071, TCONS_00079397, TCONS_00182031, TCONS_00110522, TCONS_00188550, TCONS_00012706, TCONS_00159496, TCONS_00175725, TCONS_00018324, TCONS_00110297, TCONS_00039860, TCONS_00006967, TCONS_00073872, TCONS_00211296, TCONS_00236155, TCONS_00021122, TCONS_00178566,…
positive regulation of autophagy	27	TCONS_00146657, TCONS_00123774, TCONS_00040663, TCONS_00065864, TCONS_00237728, TCONS_00119496, TCONS_00204725, TCONS_00169199, TCONS_00074114, TCONS_00108566, TCONS_00113808, TCONS_00030872, TCONS_00237778, TCONS_00217563, TCONS_00120333, TCONS_00015454, TCONS_00166378, TCONS_00146188, TCONS_00037645, TCONS_00094013, TCONS_00205122, TCONS_00242179, TCONS_00026629, TCONS_00002743, TCONS_00157344,…
glycerophospholipid biosynthetic process	27	TCONS_00244082, TCONS_00138034, TCONS_00237409, TCONS_00175974, TCONS_00147169, TCONS_00168226, TCONS_00137759, TCONS_00072578, TCONS_00021158, TCONS_00033469, TCONS_00043685, TCONS_00136032, TCONS_00032371, TCONS_00037642, TCONS_00056481, TCONS_00147711, TCONS_00215909, TCONS_00167687, TCONS_00169144, TCONS_00134636, TCONS_00159425, TCONS_00048940, TCONS_00232250, TCONS_00082549, TCONS_00183962,…
response to UV	27	TCONS_00117098, TCONS_00084185, TCONS_00130408, TCONS_00009289, TCONS_00204725, TCONS_00197129, TCONS_00150751, TCONS_00000727, TCONS_00138812, TCONS_00099620, TCONS_00251409, TCONS_00120379, TCONS_00179241, TCONS_00010220, TCONS_00235418, TCONS_00148300, TCONS_00247341, TCONS_00121360, TCONS_00229816, TCONS_00079842, TCONS_00201223, TCONS_00024805, TCONS_00004266, TCONS_00151782, TCONS_00239924,…
outflow tract morphogenesis	26	TCONS_00017724, TCONS_00190594, TCONS_00033036, TCONS_00061545, TCONS_00006578, TCONS_00152974, TCONS_00188550, TCONS_00220211, TCONS_00214074, TCONS_00198563, TCONS_00212533, TCONS_00077707, TCONS_00015618, TCONS_00124810, TCONS_00196687, TCONS_00230800, TCONS_00191851, TCONS_00069559, TCONS_00184121, TCONS_00012581, TCONS_00014483, TCONS_00224844, TCONS_00168472, TCONS_00103122, TCONS_00083458,…
positive regulation of nitric oxide biosynthetic process	26	TCONS_00251595, TCONS_00076182, TCONS_00191543, TCONS_00010553, TCONS_00223501, TCONS_00244784, TCONS_00240121, TCONS_00217769, TCONS_00129446, TCONS_00235634, TCONS_00107217, TCONS_00191550, TCONS_00012521, TCONS_00021519, TCONS_00040713, TCONS_00210338, TCONS_00121661, TCONS_00222425, TCONS_00133403, TCONS_00209369, TCONS_00247349, TCONS_00212583, TCONS_00020373, TCONS_00177137, TCONS_00129850,…
inner ear morphogenesis	26	TCONS_00141461, TCONS_00016712, TCONS_00063206, TCONS_00106819, TCONS_00225041, TCONS_00231309, TCONS_00170745, TCONS_00001612, TCONS_00008639, TCONS_00003003, TCONS_00100284, TCONS_00183994, TCONS_00066641, TCONS_00213563, TCONS_00235739, TCONS_00227792, TCONS_00165938, TCONS_00215651, TCONS_00160644, TCONS_00151241, TCONS_00023641, TCONS_00074328, TCONS_00100775, TCONS_00141604, TCONS_00237984,…
negative regulation of neuron projection development	26	TCONS_00007168, TCONS_00145740, TCONS_00207958, TCONS_00167091, TCONS_00023926, TCONS_00099343, TCONS_00220379, TCONS_00244687, TCONS_00076320, TCONS_00099314, TCONS_00108324, TCONS_00207295, TCONS_00061155, TCONS_00251681, TCONS_00192502, TCONS_00139796, TCONS_00020963, TCONS_00085906, TCONS_00048269, TCONS_00107163, TCONS_00057745, TCONS_00121937, TCONS_00157280, TCONS_00051648, TCONS_00028172,…
camera-type eye development	26	TCONS_00237907, TCONS_00063786, TCONS_00166202, TCONS_00131718, TCONS_00142178, TCONS_00040466, TCONS_00247872, TCONS_00149045, TCONS_00209991, TCONS_00115637, TCONS_00163071, TCONS_00033949, TCONS_00126275, TCONS_00083009, TCONS_00108881, TCONS_00066025, TCONS_00042073, TCONS_00206832, TCONS_00038113, TCONS_00248555, TCONS_00226007, TCONS_00155422, TCONS_00250844, TCONS_00174641, TCONS_00148839,…
humoral immune response	26	TCONS_00144494, TCONS_00101969, TCONS_00253071, TCONS_00178506, TCONS_00035251, TCONS_00119538, TCONS_00188550, TCONS_00129340, TCONS_00002234, TCONS_00217529, TCONS_00117190, TCONS_00210179, TCONS_00123968, TCONS_00217541, TCONS_00217563, TCONS_00217860, TCONS_00066847, TCONS_00017432, TCONS_00222425, TCONS_00131554, TCONS_00241583, TCONS_00023641, TCONS_00120888, TCONS_00219279, TCONS_00030408,…
complement activation, classical pathway	26	TCONS_00010054, TCONS_00009985, TCONS_00009987, TCONS_00076561, TCONS_00150316, TCONS_00076541, TCONS_00240121, TCONS_00034956, TCONS_00211546, TCONS_00055839, TCONS_00211509, TCONS_00195614, TCONS_00198645, TCONS_00204758, TCONS_00248792, TCONS_00009997, TCONS_00150301, TCONS_00001602, TCONS_00076553, TCONS_00244796, TCONS_00013170, TCONS_00076530, TCONS_00129790, TCONS_00001593, TCONS_00010019,…
regulation of protein kinase activity	26	TCONS_00123776, TCONS_00059362, TCONS_00013583, TCONS_00143467, TCONS_00170000, TCONS_00017689, TCONS_00169931, TCONS_00061947, TCONS_00113456, TCONS_00011678, TCONS_00230682, TCONS_00105334, TCONS_00080793, TCONS_00211421, TCONS_00235711, TCONS_00012521, TCONS_00043726, TCONS_00252792, TCONS_00194446, TCONS_00015196, TCONS_00054185, TCONS_00224268, TCONS_00251619, TCONS_00001571, TCONS_00033931,…
dendrite morphogenesis	26	TCONS_00064612, TCONS_00012356, TCONS_00168125, TCONS_00042425, TCONS_00045758, TCONS_00244744, TCONS_00069391, TCONS_00156645, TCONS_00144704, TCONS_00082036, TCONS_00222020, TCONS_00147156, TCONS_00058105, TCONS_00222221, TCONS_00028559, TCONS_00154078, TCONS_00020131, TCONS_00237025, TCONS_00159522, TCONS_00005674, TCONS_00169717, TCONS_00219297, TCONS_00233586, TCONS_00237748, TCONS_00081450,…
regulation of translational initiation	26	TCONS_00062279, TCONS_00224110, TCONS_00033971, TCONS_00124828, TCONS_00172949, TCONS_00078400, TCONS_00130227, TCONS_00224356, TCONS_00246837, TCONS_00116718, TCONS_00178199, TCONS_00242879, TCONS_00089101, TCONS_00071749, TCONS_00102645, TCONS_00140788, TCONS_00031282, TCONS_00139053, TCONS_00148785, TCONS_00178459, TCONS_00221793, TCONS_00186762, TCONS_00137515, TCONS_00002422, TCONS_00070346,…
lipopolysaccharide-mediated signaling pathway	26	TCONS_00095818, TCONS_00191543, TCONS_00035334, TCONS_00101969, TCONS_00237170, TCONS_00148492, TCONS_00227545, TCONS_00073488, TCONS_00237778, TCONS_00062360, TCONS_00129446, TCONS_00109978, TCONS_00135060, TCONS_00191550, TCONS_00171745, TCONS_00138684, TCONS_00168754, TCONS_00046613, TCONS_00153417, TCONS_00247349, TCONS_00133577, TCONS_00157180, TCONS_00236653, TCONS_00237445, TCONS_00013626,…
placenta development	26	TCONS_00112041, TCONS_00225587, TCONS_00055540, TCONS_00162381, TCONS_00231193, TCONS_00215086, TCONS_00160750, TCONS_00226092, TCONS_00217660, TCONS_00060264, TCONS_00169621, TCONS_00087309, TCONS_00171840, TCONS_00040477, TCONS_00009019, TCONS_00002618, TCONS_00038376, TCONS_00224982, TCONS_00226389, TCONS_00020824, TCONS_00212583, TCONS_00049578, TCONS_00092383, TCONS_00027224, TCONS_00124301,…
cellular response to glucagon stimulus	26	TCONS_00147587, TCONS_00227943, TCONS_00090263, TCONS_00185736, TCONS_00214198, TCONS_00022148, TCONS_00105097, TCONS_00041266, TCONS_00158584, TCONS_00198000, TCONS_00016108, TCONS_00144762, TCONS_00225472, TCONS_00224942, TCONS_00225830, TCONS_00004944, TCONS_00181201, TCONS_00111910, TCONS_00094120, TCONS_00131059, TCONS_00073138, TCONS_00183642, TCONS_00057745, TCONS_00015825, TCONS_00011986,…
cellular response to growth factor stimulus	26	TCONS_00123798, TCONS_00251595, TCONS_00237409, TCONS_00228618, TCONS_00034081, TCONS_00000964, TCONS_00139917, TCONS_00240121, TCONS_00082539, TCONS_00047446, TCONS_00105698, TCONS_00210054, TCONS_00067155, TCONS_00035940, TCONS_00015394, TCONS_00208278, TCONS_00249469, TCONS_00224844, TCONS_00197959, TCONS_00209502, TCONS_00209369, TCONS_00155584, TCONS_00239269, TCONS_00129850, TCONS_00212249,…
positive regulation of epithelial to mesenchymal transition	26	TCONS_00176868, TCONS_00253071, TCONS_00079436, TCONS_00112068, TCONS_00116822, TCONS_00240433, TCONS_00096055, TCONS_00024268, TCONS_00010402, TCONS_00158280, TCONS_00184869, TCONS_00146408, TCONS_00089888, TCONS_00141696, TCONS_00113085, TCONS_00219395, TCONS_00195535, TCONS_00075120, TCONS_00118958, TCONS_00204695, TCONS_00133577, TCONS_00245517, TCONS_00235980, TCONS_00046984, TCONS_00156533,…
tricarboxylic acid cycle	26	TCONS_00038625, TCONS_00225922, TCONS_00224334, TCONS_00186648, TCONS_00183018, TCONS_00154147, TCONS_00023696, TCONS_00186865, TCONS_00167526, TCONS_00159254, TCONS_00139230, TCONS_00008166, TCONS_00066127, TCONS_00197797, TCONS_00085901, TCONS_00245189, TCONS_00022249, TCONS_00178739, TCONS_00223277, TCONS_00058917, TCONS_00182434, TCONS_00012836, TCONS_00070329, TCONS_00080267, TCONS_00198753,…
transferrin transport	26	TCONS_00036862, TCONS_00102736, TCONS_00226475, TCONS_00176349, TCONS_00219120, TCONS_00225063, TCONS_00186669, TCONS_00054721, TCONS_00137401, TCONS_00235110, TCONS_00203102, TCONS_00148501, TCONS_00237959, TCONS_00240924, TCONS_00247303, TCONS_00058105, TCONS_00057013, TCONS_00168253, TCONS_00233080, TCONS_00049777, TCONS_00107406, TCONS_00175432, TCONS_00074509, TCONS_00141620, TCONS_00121437,…
positive regulation of B cell proliferation	26	TCONS_00009388, TCONS_00044448, TCONS_00051241, TCONS_00119538, TCONS_00047521, TCONS_00128893, TCONS_00160750, TCONS_00117190, TCONS_00011678, TCONS_00129446, TCONS_00158165, TCONS_00069233, TCONS_00212059, TCONS_00039743, TCONS_00066847, TCONS_00064820, TCONS_00208118, TCONS_00144028, TCONS_00016760, TCONS_00149076, TCONS_00247349, TCONS_00241583, TCONS_00161158, TCONS_00186258, TCONS_00066990,…
regulation of mitophagy	26	TCONS_00196477, TCONS_00143780, TCONS_00037056, TCONS_00110785, TCONS_00185910, TCONS_00220745, TCONS_00139917, TCONS_00154120, TCONS_00128014, TCONS_00165508, TCONS_00108625, TCONS_00114195, TCONS_00127947, TCONS_00168851, TCONS_00171789, TCONS_00164695, TCONS_00096775, TCONS_00167580, TCONS_00207148, TCONS_00029923, TCONS_00092680, TCONS_00133732, TCONS_00028656, TCONS_00177677, TCONS_00007270,…
telomere maintenance via recombination	26	TCONS_00062577, TCONS_00067447, TCONS_00063509, TCONS_00147362, TCONS_00036088, TCONS_00159408, TCONS_00229526, TCONS_00054132, TCONS_00134669, TCONS_00072276, TCONS_00238387, TCONS_00073763, TCONS_00072236, TCONS_00230482, TCONS_00212873, TCONS_00013599, TCONS_00228387, TCONS_00037487, TCONS_00246058, TCONS_00076326, TCONS_00099228, TCONS_00029429, TCONS_00077897, TCONS_00186214, TCONS_00127016,…
response to antibiotic	26	TCONS_00102913, TCONS_00248041, TCONS_00076182, TCONS_00107906, TCONS_00101969, TCONS_00197129, TCONS_00144293, TCONS_00244784, TCONS_00001536, TCONS_00162381, TCONS_00240456, TCONS_00177486, TCONS_00181613, TCONS_00088038, TCONS_00198540, TCONS_00015753, TCONS_00240329, TCONS_00222425, TCONS_00132336, TCONS_00227536, TCONS_00213232, TCONS_00047554, TCONS_00160002, TCONS_00181624, TCONS_00177150,…
proteolysis involved in cellular protein catabolic process	26	TCONS_00198879, TCONS_00251375, TCONS_00085279, TCONS_00170567, TCONS_00036327, TCONS_00204428, TCONS_00144293, TCONS_00075748, TCONS_00121109, TCONS_00239459, TCONS_00116197, TCONS_00064544, TCONS_00085666, TCONS_00084052, TCONS_00198424, TCONS_00211724, TCONS_00196604, TCONS_00010562, TCONS_00161364, TCONS_00017990, TCONS_00228966, TCONS_00246428, TCONS_00002342, TCONS_00152354, TCONS_00085270,…
inner ear development	26	TCONS_00033874, TCONS_00192833, TCONS_00052492, TCONS_00222949, TCONS_00132452, TCONS_00228928, TCONS_00087147, TCONS_00194042, TCONS_00041920, TCONS_00147812, TCONS_00223351, TCONS_00032697, TCONS_00075120, TCONS_00208278, TCONS_00009934, TCONS_00001602, TCONS_00207267, TCONS_00098159, TCONS_00220999, TCONS_00133577, TCONS_00208075, TCONS_00156533, TCONS_00060052, TCONS_00049211, TCONS_00053927,…
endosome organization	26	TCONS_00040801, TCONS_00123774, TCONS_00237728, TCONS_00176249, TCONS_00061306, TCONS_00222596, TCONS_00077965, TCONS_00078712, TCONS_00158222, TCONS_00022002, TCONS_00150485, TCONS_00044892, TCONS_00051418, TCONS_00080130, TCONS_00167609, TCONS_00085961, TCONS_00083161, TCONS_00130837, TCONS_00204957, TCONS_00028928, TCONS_00096455, TCONS_00236396, TCONS_00004205, TCONS_00158498, TCONS_00010936,…
mitotic spindle assembly	26	TCONS_00234517, TCONS_00038367, TCONS_00148038, TCONS_00211812, TCONS_00078283, TCONS_00169173, TCONS_00021152, TCONS_00031749, TCONS_00158864, TCONS_00081727, TCONS_00183257, TCONS_00026104, TCONS_00199059, TCONS_00027298, TCONS_00157131, TCONS_00079368, TCONS_00038376, TCONS_00170834, TCONS_00157202, TCONS_00181387, TCONS_00067086, TCONS_00151362, TCONS_00103461, TCONS_00157886, TCONS_00064254,…
hippo signaling	25	TCONS_00038226, TCONS_00038346, TCONS_00176868, TCONS_00217281, TCONS_00194259, TCONS_00206409, TCONS_00149665, TCONS_00197129, TCONS_00220390, TCONS_00246024, TCONS_00012196, TCONS_00184348, TCONS_00048313, TCONS_00106862, TCONS_00157954, TCONS_00189537, TCONS_00184869, TCONS_00040952, TCONS_00202874, TCONS_00190989, TCONS_00134955, TCONS_00073872, TCONS_00157984, TCONS_00033413, TCONS_00065267
protein K11-linked ubiquitination	25	TCONS_00061222, TCONS_00143564, TCONS_00165731, TCONS_00061963, TCONS_00207397, TCONS_00223205, TCONS_00241501, TCONS_00172309, TCONS_00220745, TCONS_00106400, TCONS_00184366, TCONS_00251806, TCONS_00196284, TCONS_00140328, TCONS_00020705, TCONS_00120794, TCONS_00158070, TCONS_00195311, TCONS_00111680, TCONS_00232749, TCONS_00201223, TCONS_00150250, TCONS_00151166, TCONS_00253217, TCONS_00136381
fatty acid beta-oxidation	25	TCONS_00211958, TCONS_00176429, TCONS_00170986, TCONS_00170328, TCONS_00137759, TCONS_00214375, TCONS_00005269, TCONS_00126851, TCONS_00195374, TCONS_00147711, TCONS_00064704, TCONS_00078691, TCONS_00149556, TCONS_00191338, TCONS_00241559, TCONS_00226389, TCONS_00093762, TCONS_00186000, TCONS_00215476, TCONS_00237462, TCONS_00217876, TCONS_00048940, TCONS_00002167, TCONS_00003990, TCONS_00031779
nucleocytoplasmic transport	25	TCONS_00170000, TCONS_00102817, TCONS_00101607, TCONS_00015264, TCONS_00093275, TCONS_00203396, TCONS_00054468, TCONS_00177081, TCONS_00026281, TCONS_00065130, TCONS_00080155, TCONS_00107338, TCONS_00203049, TCONS_00206118, TCONS_00248018, TCONS_00058446, TCONS_00223111, TCONS_00173924, TCONS_00048546, TCONS_00055744, TCONS_00233586, TCONS_00251514, TCONS_00084326, TCONS_00063188, TCONS_00177150
negative regulation of cell cycle	25	TCONS_00196930, TCONS_00103747, TCONS_00210546, TCONS_00058238, TCONS_00017286, TCONS_00139917, TCONS_00219648, TCONS_00043685, TCONS_00060982, TCONS_00219395, TCONS_00026828, TCONS_00245464, TCONS_00021558, TCONS_00207721, TCONS_00076353, TCONS_00137605, TCONS_00002446, TCONS_00020373, TCONS_00050871, TCONS_00047554, TCONS_00099526, TCONS_00023641, TCONS_00156533, TCONS_00233586, TCONS_00231544
regulation of phosphoprotein phosphatase activity	25	TCONS_00176409, TCONS_00037475, TCONS_00148114, TCONS_00186554, TCONS_00187860, TCONS_00248108, TCONS_00136307, TCONS_00046533, TCONS_00177081, TCONS_00027435, TCONS_00010228, TCONS_00207929, TCONS_00083323, TCONS_00017956, TCONS_00252792, TCONS_00035940, TCONS_00062606, TCONS_00076175, TCONS_00248018, TCONS_00053352, TCONS_00074373, TCONS_00127253, TCONS_00235582, TCONS_00212322, TCONS_00036904
negative chemotaxis	25	TCONS_00084781, TCONS_00206629, TCONS_00206383, TCONS_00139945, TCONS_00182031, TCONS_00080998, TCONS_00129400, TCONS_00204060, TCONS_00230800, TCONS_00230867, TCONS_00007652, TCONS_00173840, TCONS_00078573, TCONS_00150566, TCONS_00181387, TCONS_00018080, TCONS_00183620, TCONS_00026456, TCONS_00173794, TCONS_00181824, TCONS_00250986, TCONS_00038869, TCONS_00103405, TCONS_00143706, TCONS_00230873
positive regulation of establishment of protein localization to plasma membrane	25	TCONS_00176704, TCONS_00040646, TCONS_00112062, TCONS_00228551, TCONS_00068912, TCONS_00132766, TCONS_00220625, TCONS_00177643, TCONS_00221737, TCONS_00197893, TCONS_00012706, TCONS_00087387, TCONS_00093827, TCONS_00089746, TCONS_00100227, TCONS_00177469, TCONS_00030353, TCONS_00000337, TCONS_00085906, TCONS_00223355, TCONS_00028559, TCONS_00000422, TCONS_00028533, TCONS_00186798, TCONS_00199264
positive regulation of protein serine/threonine kinase activity	25	TCONS_00084062, TCONS_00113195, TCONS_00135007, TCONS_00141716, TCONS_00066641, TCONS_00070855, TCONS_00180788, TCONS_00122879, TCONS_00081044, TCONS_00145731, TCONS_00086998, TCONS_00040411, TCONS_00148560, TCONS_00112750, TCONS_00085906, TCONS_00134446, TCONS_00212583, TCONS_00105189, TCONS_00157984, TCONS_00109707, TCONS_00195041, TCONS_00197146, TCONS_00126203, TCONS_00025285, TCONS_00106239
protein localization to nucleus	25	TCONS_00148975, TCONS_00008971, TCONS_00149104, TCONS_00074040, TCONS_00112068, TCONS_00226516, TCONS_00052270, TCONS_00154858, TCONS_00025950, TCONS_00026106, TCONS_00133303, TCONS_00187974, TCONS_00161266, TCONS_00069612, TCONS_00144667, TCONS_00196542, TCONS_00252635, TCONS_00083442, TCONS_00122175, TCONS_00038790, TCONS_00001645, TCONS_00227874, TCONS_00090231, TCONS_00074328, TCONS_00164803
histone H4 acetylation	25	TCONS_00219061, TCONS_00226211, TCONS_00225084, TCONS_00003418, TCONS_00055044, TCONS_00040824, TCONS_00028548, TCONS_00207372, TCONS_00052347, TCONS_00128893, TCONS_00155136, TCONS_00137684, TCONS_00126558, TCONS_00235711, TCONS_00167500, TCONS_00010442, TCONS_00195535, TCONS_00021456, TCONS_00143194, TCONS_00183271, TCONS_00109026, TCONS_00177677, TCONS_00033931, TCONS_00080420, TCONS_00107964
response to stimulus	25	TCONS_00061487, TCONS_00014535, TCONS_00009202, TCONS_00166202, TCONS_00059943, TCONS_00149004, TCONS_00142992, TCONS_00014652, TCONS_00140572, TCONS_00036483, TCONS_00052601, TCONS_00222928, TCONS_00200538, TCONS_00055578, TCONS_00070731, TCONS_00067594, TCONS_00115069, TCONS_00147870, TCONS_00150544, TCONS_00201367, TCONS_00030568, TCONS_00155027, TCONS_00134261, TCONS_00072927, TCONS_00070947
regulation of defense response to virus by virus	25	TCONS_00032460, TCONS_00229268, TCONS_00144494, TCONS_00169239, TCONS_00273585, TCONS_00178967, TCONS_00048606, TCONS_00225589, TCONS_00154759, TCONS_00222020, TCONS_00202954, TCONS_00036391, TCONS_00240924, TCONS_00130416, TCONS_00097764, TCONS_00134522, TCONS_00002443, TCONS_00010778, TCONS_00102037, TCONS_00122607, TCONS_00219297, TCONS_00126885, TCONS_00157180, TCONS_00044287, TCONS_00178085
calcium-mediated signaling	25	TCONS_00225000, TCONS_00112062, TCONS_00061947, TCONS_00001712, TCONS_00176808, TCONS_00217523, TCONS_00026166, TCONS_00087387, TCONS_00109978, TCONS_00105698, TCONS_00093827, TCONS_00151816, TCONS_00224121, TCONS_00210338, TCONS_00019875, TCONS_00092358, TCONS_00157779, TCONS_00242533, TCONS_00154990, TCONS_00150292, TCONS_00025365, TCONS_00078106, TCONS_00052873, TCONS_00189602, TCONS_00081313
response to hormone	25	TCONS_00195644, TCONS_00036525, TCONS_00038486, TCONS_00078446, TCONS_00160183, TCONS_00051338, TCONS_00030512, TCONS_00029734, TCONS_00218551, TCONS_00235634, TCONS_00015513, TCONS_00017612, TCONS_00056540, TCONS_00114217, TCONS_00132336, TCONS_00204771, TCONS_00033140, TCONS_00218009, TCONS_00058813, TCONS_00028891, TCONS_00169819, TCONS_00183527, TCONS_00212388, TCONS_00129517, TCONS_00237920
lysosome organization	25	TCONS_00040801, TCONS_00042504, TCONS_00199648, TCONS_00060737, TCONS_00169078, TCONS_00245217, TCONS_00077965, TCONS_00110955, TCONS_00044892, TCONS_00217563, TCONS_00251568, TCONS_00210893, TCONS_00040931, TCONS_00205688, TCONS_00130837, TCONS_00234508, TCONS_00187555, TCONS_00094377, TCONS_00096455, TCONS_00098322, TCONS_00236396, TCONS_00004205, TCONS_00030568, TCONS_00106116, TCONS_00216126
oligodendrocyte apoptotic process	25	TCONS_00062411, TCONS_00147669, TCONS_00107906, TCONS_00190658, TCONS_00244587, TCONS_00048058, TCONS_00079705, TCONS_00099019, TCONS_00002552, TCONS_00136972, TCONS_00234263, TCONS_00186987, TCONS_00187315, TCONS_00230184, TCONS_00197774, TCONS_00217860, TCONS_00212730, TCONS_00067254, TCONS_00086512, TCONS_00253340, TCONS_00209564, TCONS_00155935, TCONS_00234014, TCONS_00253737, TCONS_00156174
response to amino acid	25	TCONS_00101969, TCONS_00198635, TCONS_00197129, TCONS_00214198, TCONS_00030633, TCONS_00219805, TCONS_00042175, TCONS_00144762, TCONS_00012521, TCONS_00210338, TCONS_00121661, TCONS_00231318, TCONS_00097606, TCONS_00191698, TCONS_00206595, TCONS_00245840, TCONS_00222425, TCONS_00025939, TCONS_00108611, TCONS_00160204, TCONS_00039180, TCONS_00251836, TCONS_00044201, TCONS_00236653, TCONS_00049211
bicarbonate transport	25	TCONS_00145466, TCONS_00111299, TCONS_00241801, TCONS_00094670, TCONS_00237376, TCONS_00022761, TCONS_00237537, TCONS_00086451, TCONS_00106148, TCONS_00149716, TCONS_00040713, TCONS_00234428, TCONS_00244491, TCONS_00244471, TCONS_00202359, TCONS_00216180, TCONS_00189553, TCONS_00227599, TCONS_00050776, TCONS_00180014, TCONS_00269652, TCONS_00104537, TCONS_00088088, TCONS_00171197, TCONS_00086563
cellular response to interferon-gamma	25	TCONS_00017405, TCONS_00078382, TCONS_00101969, TCONS_00182031, TCONS_00055639, TCONS_00048530, TCONS_00023951, TCONS_00250937, TCONS_00026285, TCONS_00102101, TCONS_00101974, TCONS_00109978, TCONS_00101975, TCONS_00090715, TCONS_00019812, TCONS_00210338, TCONS_00016323, TCONS_00017311, TCONS_00021418, TCONS_00131601, TCONS_00109963, TCONS_00246406, TCONS_00129277, TCONS_00102113, TCONS_00192292
mitotic spindle organization	25	TCONS_00062893, TCONS_00163410, TCONS_00115379, TCONS_00223941, TCONS_00059303, TCONS_00132727, TCONS_00025706, TCONS_00026816, TCONS_00071288, TCONS_00234704, TCONS_00015133, TCONS_00205122, TCONS_00005628, TCONS_00223399, TCONS_00180210, TCONS_00161237, TCONS_00054930, TCONS_00099626, TCONS_00056975, TCONS_00071611, TCONS_00213170, TCONS_00199300, TCONS_00230250, TCONS_00124422, TCONS_00013428
ATP hydrolysis coupled proton transport	25	TCONS_00036862, TCONS_00102736, TCONS_00059086, TCONS_00226475, TCONS_00007942, TCONS_00152997, TCONS_00200001, TCONS_00054721, TCONS_00063170, TCONS_00137401, TCONS_00235110, TCONS_00006191, TCONS_00203102, TCONS_00118852, TCONS_00148501, TCONS_00237959, TCONS_00058503, TCONS_00240924, TCONS_00007931, TCONS_00168253, TCONS_00097211, TCONS_00233080, TCONS_00003331, TCONS_00175432, TCONS_00103688
sensory perception of pain	25	TCONS_00204204, TCONS_00095818, TCONS_00103747, TCONS_00037317, TCONS_00017286, TCONS_00099911, TCONS_00024645, TCONS_00188888, TCONS_00177026, TCONS_00107953, TCONS_00236423, TCONS_00066605, TCONS_00191376, TCONS_00196687, TCONS_00210338, TCONS_00247485, TCONS_00168754, TCONS_00045669, TCONS_00054340, TCONS_00177052, TCONS_00020373, TCONS_00182558, TCONS_00233586, TCONS_00035858, TCONS_00081752
negative regulation of extrinsic apoptotic signaling pathway in absence of ligand	25	TCONS_00194312, TCONS_00204621, TCONS_00204886, TCONS_00240815, TCONS_00025309, TCONS_00119538, TCONS_00201527, TCONS_00117190, TCONS_00180449, TCONS_00216759, TCONS_00216758, TCONS_00017939, TCONS_00144327, TCONS_00210054, TCONS_00211484, TCONS_00079482, TCONS_00090715, TCONS_00232766, TCONS_00013592, TCONS_00151216, TCONS_00160007, TCONS_00241583, TCONS_00108893, TCONS_00101003, TCONS_00219297
intracellular receptor signaling pathway	25	TCONS_00211958, TCONS_00035872, TCONS_00200182, TCONS_00065469, TCONS_00058238, TCONS_00206102, TCONS_00110438, TCONS_00167908, TCONS_00207372, TCONS_00110837, TCONS_00172351, TCONS_00102500, TCONS_00017998, TCONS_00018965, TCONS_00017432, TCONS_00252194, TCONS_00050871, TCONS_00179930, TCONS_00222316, TCONS_00152135, TCONS_00246905, TCONS_00034667, TCONS_00182857, TCONS_00083795, TCONS_00081352
ventricular septum development	25	TCONS_00088843, TCONS_00138230, TCONS_00093217, TCONS_00009749, TCONS_00052270, TCONS_00013182, TCONS_00183754, TCONS_00026623, TCONS_00073326, TCONS_00182667, TCONS_00228928, TCONS_00213523, TCONS_00212377, TCONS_00204579, TCONS_00061533, TCONS_00152566, TCONS_00247389, TCONS_00096413, TCONS_00075661, TCONS_00023641, TCONS_00052358, TCONS_00079418, TCONS_00102037, TCONS_00234796, TCONS_00005051
transcription elongation from RNA polymerase I promoter	25	TCONS_00141321, TCONS_00199326, TCONS_00033610, TCONS_00021502, TCONS_00150158, TCONS_00151428, TCONS_00137329, TCONS_00215322, TCONS_00178256, TCONS_00128751, TCONS_00126033, TCONS_00134192, TCONS_00063278, TCONS_00111282, TCONS_00098358, TCONS_00228622, TCONS_00245601, TCONS_00054698, TCONS_00134223, TCONS_00040284, TCONS_00029047, TCONS_00205939, TCONS_00237869, TCONS_00214962, TCONS_00211057
embryonic forelimb morphogenesis	25	TCONS_00121214, TCONS_00061545, TCONS_00173015, TCONS_00222653, TCONS_00228618, TCONS_00153008, TCONS_00019101, TCONS_00245508, TCONS_00187974, TCONS_00185215, TCONS_00228928, TCONS_00083525, TCONS_00198563, TCONS_00242719, TCONS_00237830, TCONS_00061533, TCONS_00021775, TCONS_00228923, TCONS_00203187, TCONS_00215651, TCONS_00111658, TCONS_00237140, TCONS_00179579, TCONS_00176102, TCONS_00147408
extrinsic apoptotic signaling pathway via death domain receptors	25	TCONS_00168265, TCONS_00247451, TCONS_00019489, TCONS_00017286, TCONS_00119538, TCONS_00133713, TCONS_00030656, TCONS_00235451, TCONS_00177643, TCONS_00250937, TCONS_00027098, TCONS_00117190, TCONS_00126536, TCONS_00239954, TCONS_00101756, TCONS_00202032, TCONS_00016866, TCONS_00025979, TCONS_00144284, TCONS_00075783, TCONS_00246406, TCONS_00213393, TCONS_00097096, TCONS_00199264, TCONS_00239965
response to wounding	24	TCONS_00033275, TCONS_00013249, TCONS_00103747, TCONS_00060005, TCONS_00105617, TCONS_00190530, TCONS_00101969, TCONS_00231728, TCONS_00121360, TCONS_00096652, TCONS_00180783, TCONS_00041280, TCONS_00070495, TCONS_00219805, TCONS_00080900, TCONS_00100381, TCONS_00180449, TCONS_00069976, TCONS_00173362, TCONS_00104516, TCONS_00042175, TCONS_00184529, TCONS_00198540, TCONS_00239459
establishment of protein localization	24	TCONS_00088854, TCONS_00061048, TCONS_00064567, TCONS_00141130, TCONS_00039246, TCONS_00206528, TCONS_00198832, TCONS_00248298, TCONS_00138741, TCONS_00113782, TCONS_00091423, TCONS_00149045, TCONS_00223448, TCONS_00027209, TCONS_00052270, TCONS_00190507, TCONS_00022396, TCONS_00151073, TCONS_00107691, TCONS_00026131, TCONS_00175287, TCONS_00252678, TCONS_00012855, TCONS_00030716
positive regulation of peptidyl-threonine phosphorylation	24	TCONS_00088854, TCONS_00145731, TCONS_00168754, TCONS_00020775, TCONS_00120191, TCONS_00148560, TCONS_00093275, TCONS_00182031, TCONS_00046154, TCONS_00134446, TCONS_00032938, TCONS_00183458, TCONS_00105189, TCONS_00133577, TCONS_00188801, TCONS_00080545, TCONS_00161266, TCONS_00233695, TCONS_00070855, TCONS_00126203, TCONS_00025285, TCONS_00105698, TCONS_00237445, TCONS_00218457
chondrocyte differentiation	24	TCONS_00013138, TCONS_00164233, TCONS_00006035, TCONS_00019049, TCONS_00074040, TCONS_00192833, TCONS_00201367, TCONS_00187650, TCONS_00241974, TCONS_00242864, TCONS_00133577, TCONS_00185456, TCONS_00156533, TCONS_00179579, TCONS_00239000, TCONS_00048181, TCONS_00104945, TCONS_00025880, TCONS_00173394, TCONS_00237830, TCONS_00211993, TCONS_00147408, TCONS_00140558, TCONS_00233049
DNA strand elongation involved in DNA replication	24	TCONS_00013599, TCONS_00228387, TCONS_00037487, TCONS_00175943, TCONS_00067447, TCONS_00090920, TCONS_00165379, TCONS_00063509, TCONS_00217919, TCONS_00036088, TCONS_00151799, TCONS_00229526, TCONS_00054132, TCONS_00072276, TCONS_00099228, TCONS_00236254, TCONS_00186214, TCONS_00156511, TCONS_00127016, TCONS_00230482, TCONS_00236520, TCONS_00193484, TCONS_00212873, TCONS_00231521
positive regulation of smooth muscle cell migration	24	TCONS_00015689, TCONS_00037338, TCONS_00037317, TCONS_00170243, TCONS_00198832, TCONS_00065788, TCONS_00198635, TCONS_00016551, TCONS_00025506, TCONS_00078573, TCONS_00057555, TCONS_00195704, TCONS_00242991, TCONS_00045858, TCONS_00119538, TCONS_00157618, TCONS_00155285, TCONS_00050239, TCONS_00208075, TCONS_00109166, TCONS_00117190, TCONS_00104516, TCONS_00121306, TCONS_00232303
protein monoubiquitination	24	TCONS_00010220, TCONS_00020705, TCONS_00041758, TCONS_00154806, TCONS_00195311, TCONS_00040663, TCONS_00087813, TCONS_00245273, TCONS_00172587, TCONS_00112233, TCONS_00116983, TCONS_00020746, TCONS_00201223, TCONS_00227316, TCONS_00113965, TCONS_00167494, TCONS_00241501, TCONS_00249648, TCONS_00220745, TCONS_00109894, TCONS_00083458, TCONS_00168604, TCONS_00179241, TCONS_00145539
bone mineralization	24	TCONS_00222480, TCONS_00007033, TCONS_00113085, TCONS_00059380, TCONS_00031366, TCONS_00223941, TCONS_00041906, TCONS_00138546, TCONS_00187650, TCONS_00025926, TCONS_00243105, TCONS_00150292, TCONS_00020373, TCONS_00107665, TCONS_00001583, TCONS_00242606, TCONS_00026592, TCONS_00026890, TCONS_00230250, TCONS_00242719, TCONS_00134192, TCONS_00173394, TCONS_00128768, TCONS_00233026
cytoplasmic translation	24	TCONS_00189372, TCONS_00012214, TCONS_00085414, TCONS_00019621, TCONS_00193507, TCONS_00061856, TCONS_00203096, TCONS_00117885, TCONS_00244247, TCONS_00078400, TCONS_00241446, TCONS_00180271, TCONS_00073751, TCONS_00029669, TCONS_00212297, TCONS_00080604, TCONS_00181766, TCONS_00041596, TCONS_00037505, TCONS_00215856, TCONS_00172330, TCONS_00210341, TCONS_00234943, TCONS_00140844
nuclear-transcribed mRNA poly(A) tail shortening	24	TCONS_00042824, TCONS_00232977, TCONS_00100865, TCONS_00204864, TCONS_00094718, TCONS_00194520, TCONS_00114341, TCONS_00172674, TCONS_00203679, TCONS_00172532, TCONS_00195106, TCONS_00202625, TCONS_00178459, TCONS_00145131, TCONS_00096796, TCONS_00140849, TCONS_00178199, TCONS_00239651, TCONS_00242437, TCONS_00216319, TCONS_00034934, TCONS_00083478, TCONS_00127625, TCONS_00063298
adherens junction organization	24	TCONS_00091659, TCONS_00035003, TCONS_00096907, TCONS_00125826, TCONS_00091039, TCONS_00175258, TCONS_00210207, TCONS_00007885, TCONS_00091684, TCONS_00114498, TCONS_00046716, TCONS_00092395, TCONS_00079167, TCONS_00019482, TCONS_00079960, TCONS_00157618, TCONS_00228205, TCONS_00131367, TCONS_00001571, TCONS_00134157, TCONS_00074824, TCONS_00125880, TCONS_00201527, TCONS_00047160
regulation of circadian rhythm	24	TCONS_00235418, TCONS_00059020, TCONS_00194613, TCONS_00170089, TCONS_00032289, TCONS_00171840, TCONS_00204725, TCONS_00110451, TCONS_00024805, TCONS_00209369, TCONS_00114865, TCONS_00147282, TCONS_00240785, TCONS_00110438, TCONS_00167908, TCONS_00004103, TCONS_00024401, TCONS_00242606, TCONS_00081764, TCONS_00144627, TCONS_00239924, TCONS_00034667, TCONS_00065200, TCONS_00191160
positive chemotaxis	24	TCONS_00034781, TCONS_00230820, TCONS_00196995, TCONS_00204886, TCONS_00041734, TCONS_00033594, TCONS_00190960, TCONS_00170243, TCONS_00166258, TCONS_00074040, TCONS_00138904, TCONS_00078668, TCONS_00242704, TCONS_00204060, TCONS_00048437, TCONS_00226092, TCONS_00089494, TCONS_00212533, TCONS_00243919, TCONS_00109978, TCONS_00196883, TCONS_00028780, TCONS_00084442, TCONS_00087157
negative regulation of nucleic acid-templated transcription	24	TCONS_00038346, TCONS_00043824, TCONS_00123488, TCONS_00067447, TCONS_00144210, TCONS_00042544, TCONS_00114054, TCONS_00019774, TCONS_00046416, TCONS_00244157, TCONS_00176949, TCONS_00072276, TCONS_00128440, TCONS_00210160, TCONS_00072652, TCONS_00063071, TCONS_00213393, TCONS_00126169, TCONS_00124003, TCONS_00252219, TCONS_00025143, TCONS_00061472, TCONS_00184979, TCONS_00215952
multivesicular body assembly	24	TCONS_00041758, TCONS_00102868, TCONS_00043128, TCONS_00098818, TCONS_00174788, TCONS_00119562, TCONS_00118009, TCONS_00079368, TCONS_00023943, TCONS_00111882, TCONS_00245217, TCONS_00115745, TCONS_00136779, TCONS_00157301, TCONS_00237298, TCONS_00152076, TCONS_00106250, TCONS_00235463, TCONS_00180237, TCONS_00150198, TCONS_00172592, TCONS_00062160, TCONS_00214459, TCONS_00234953
cell junction assembly	24	TCONS_00091659, TCONS_00141130, TCONS_00040922, TCONS_00033397, TCONS_00035003, TCONS_00096907, TCONS_00125826, TCONS_00033036, TCONS_00175258, TCONS_00226471, TCONS_00007885, TCONS_00091684, TCONS_00245442, TCONS_00114498, TCONS_00046716, TCONS_00092395, TCONS_00019482, TCONS_00228205, TCONS_00151073, TCONS_00134157, TCONS_00125880, TCONS_00001210, TCONS_00047160, TCONS_00028141
positive regulation of intrinsic apoptotic signaling pathway	24	TCONS_00018319, TCONS_00168265, TCONS_00228783, TCONS_00123774, TCONS_00231789, TCONS_00107906, TCONS_00226084, TCONS_00160043, TCONS_00220100, TCONS_00151113, TCONS_00249469, TCONS_00007139, TCONS_00113456, TCONS_00209502, TCONS_00220048, TCONS_00077740, TCONS_00119538, TCONS_00160007, TCONS_00240121, TCONS_00002443, TCONS_00117190, TCONS_00105334, TCONS_00126536, TCONS_00082343
positive regulation of substrate adhesion-dependent cell spreading	24	TCONS_00064127, TCONS_00141130, TCONS_00145006, TCONS_00167102, TCONS_00222020, TCONS_00233207, TCONS_00122175, TCONS_00242991, TCONS_00018275, TCONS_00085906, TCONS_00113754, TCONS_00114727, TCONS_00151073, TCONS_00210194, TCONS_00215562, TCONS_00161028, TCONS_00188848, TCONS_00235181, TCONS_00106470, TCONS_00001571, TCONS_00127565, TCONS_00038869, TCONS_00023493, TCONS_00210563
photoreceptor cell maintenance	24	TCONS_00246470, TCONS_00016965, TCONS_00217291, TCONS_00016531, TCONS_00059943, TCONS_00193126, TCONS_00191985, TCONS_00218481, TCONS_00234508, TCONS_00079752, TCONS_00012196, TCONS_00036483, TCONS_00184260, TCONS_00190956, TCONS_00001329, TCONS_00033140, TCONS_00052601, TCONS_00236640, TCONS_00070731, TCONS_00183555, TCONS_00029047, TCONS_00159490, TCONS_00060186, TCONS_00085199
protein glycosylation	24	TCONS_00247365, TCONS_00218295, TCONS_00070138, TCONS_00152566, TCONS_00053982, TCONS_00185311, TCONS_00253170, TCONS_00094377, TCONS_00038210, TCONS_00170559, TCONS_00001862, TCONS_00029736, TCONS_00134851, TCONS_00000153, TCONS_00252829, TCONS_00240361, TCONS_00129586, TCONS_00211797, TCONS_00043431, TCONS_00242907, TCONS_00041372, TCONS_00184958, TCONS_00210241, TCONS_00183848
pituitary gland development	24	TCONS_00008570, TCONS_00204886, TCONS_00001617, TCONS_00074040, TCONS_00091684, TCONS_00244320, TCONS_00112220, TCONS_00115289, TCONS_00062902, TCONS_00197959, TCONS_00198806, TCONS_00096413, TCONS_00022649, TCONS_00188550, TCONS_00244558, TCONS_00047554, TCONS_00134445, TCONS_00183994, TCONS_00083525, TCONS_00137431, TCONS_00144627, TCONS_00026890, TCONS_00025880, TCONS_00253646
glutathione metabolic process	24	TCONS_00210528, TCONS_00227156, TCONS_00273491, TCONS_00216708, TCONS_00253141, TCONS_00016895, TCONS_00043379, TCONS_00217949, TCONS_00001759, TCONS_00240316, TCONS_00237182, TCONS_00020427, TCONS_00133954, TCONS_00181383, TCONS_00162381, TCONS_00099368, TCONS_00217426, TCONS_00026735, TCONS_00154147, TCONS_00026730, TCONS_00217805, TCONS_00165843, TCONS_00168925, TCONS_00107226
C-terminal protein lipidation	24	TCONS_00015975, TCONS_00153519, TCONS_00146657, TCONS_00171789, TCONS_00019945, TCONS_00121693, TCONS_00018612, TCONS_00238937, TCONS_00119506, TCONS_00019323, TCONS_00187434, TCONS_00133998, TCONS_00178958, TCONS_00249914, TCONS_00002016, TCONS_00102141, TCONS_00161135, TCONS_00158031, TCONS_00164347, TCONS_00042088, TCONS_00086681, TCONS_00100534, TCONS_00219018, TCONS_00273548
learning	24	TCONS_00194115, TCONS_00193661, TCONS_00247485, TCONS_00112062, TCONS_00273364, TCONS_00074070, TCONS_00150809, TCONS_00030121, TCONS_00058446, TCONS_00168472, TCONS_00207148, TCONS_00225830, TCONS_00158139, TCONS_00220745, TCONS_00020373, TCONS_00077722, TCONS_00182129, TCONS_00107691, TCONS_00219297, TCONS_00044255, TCONS_00070616, TCONS_00015618, TCONS_00029682, TCONS_00233026
DNA replication initiation	24	TCONS_00151958, TCONS_00062577, TCONS_00123776, TCONS_00175943, TCONS_00165379, TCONS_00120086, TCONS_00015296, TCONS_00153755, TCONS_00225679, TCONS_00201710, TCONS_00217919, TCONS_00036088, TCONS_00151799, TCONS_00242169, TCONS_00023760, TCONS_00236254, TCONS_00073763, TCONS_00005120, TCONS_00236520, TCONS_00212873, TCONS_00102566, TCONS_00166926, TCONS_00231521, TCONS_00232037
synapse assembly	24	TCONS_00064612, TCONS_00041920, TCONS_00033874, TCONS_00231728, TCONS_00091684, TCONS_00184121, TCONS_00201941, TCONS_00224844, TCONS_00046716, TCONS_00221875, TCONS_00113412, TCONS_00154912, TCONS_00189331, TCONS_00154120, TCONS_00048821, TCONS_00184334, TCONS_00028656, TCONS_00029547, TCONS_00201923, TCONS_00232232, TCONS_00044389, TCONS_00233586, TCONS_00070616, TCONS_00010757
cellular response to estradiol stimulus	24	TCONS_00017868, TCONS_00044738, TCONS_00060005, TCONS_00194613, TCONS_00112062, TCONS_00195878, TCONS_00198832, TCONS_00223501, TCONS_00240636, TCONS_00197959, TCONS_00036264, TCONS_00203187, TCONS_00223355, TCONS_00240433, TCONS_00021035, TCONS_00235980, TCONS_00221737, TCONS_00068697, TCONS_00158197, TCONS_00069643, TCONS_00105208, TCONS_00199765, TCONS_00126558, TCONS_00195242
intrinsic apoptotic signaling pathway in response to DNA damage by p53 class mediator	24	TCONS_00125846, TCONS_00117098, TCONS_00020609, TCONS_00043109, TCONS_00107906, TCONS_00167500, TCONS_00019106, TCONS_00007873, TCONS_00076175, TCONS_00006116, TCONS_00079842, TCONS_00052189, TCONS_00096036, TCONS_00249648, TCONS_00025101, TCONS_00094242, TCONS_00178566, TCONS_00075239, TCONS_00025346, TCONS_00083867, TCONS_00216628, TCONS_00233112, TCONS_00035305, TCONS_00212059
negative regulation of DNA binding	24	TCONS_00198879, TCONS_00247086, TCONS_00086714, TCONS_00219395, TCONS_00007873, TCONS_00091625, TCONS_00153909, TCONS_00195535, TCONS_00001617, TCONS_00246775, TCONS_00244784, TCONS_00160130, TCONS_00196903, TCONS_00226516, TCONS_00094146, TCONS_00021152, TCONS_00073488, TCONS_00045388, TCONS_00137279, TCONS_00212216, TCONS_00166914, TCONS_00015618, TCONS_00145703, TCONS_00146408
negative regulation of I-kappaB kinase/NF-kappaB signaling	24	TCONS_00064127, TCONS_00039279, TCONS_00248298, TCONS_00247451, TCONS_00018762, TCONS_00144293, TCONS_00185286, TCONS_00094059, TCONS_00096036, TCONS_00153417, TCONS_00208203, TCONS_00246606, TCONS_00134700, TCONS_00025101, TCONS_00188848, TCONS_00214382, TCONS_00023336, TCONS_00023740, TCONS_00140951, TCONS_00017905, TCONS_00107964, TCONS_00252678, TCONS_00083795, TCONS_00210054
positive regulation of DNA repair	24	TCONS_00013610, TCONS_00194775, TCONS_00204886, TCONS_00208866, TCONS_00037558, TCONS_00131828, TCONS_00067447, TCONS_00111043, TCONS_00138016, TCONS_00223501, TCONS_00040824, TCONS_00114306, TCONS_00159408, TCONS_00072276, TCONS_00140817, TCONS_00213474, TCONS_00025101, TCONS_00186742, TCONS_00027412, TCONS_00048360, TCONS_00047053, TCONS_00123912, TCONS_00060340, TCONS_00212100
positive regulation of TOR signaling	24	TCONS_00016940, TCONS_00166378, TCONS_00195219, TCONS_00204659, TCONS_00086825, TCONS_00007599, TCONS_00225338, TCONS_00097945, TCONS_00115853, TCONS_00204393, TCONS_00093331, TCONS_00205024, TCONS_00169199, TCONS_00207721, TCONS_00226389, TCONS_00108566, TCONS_00222119, TCONS_00179404, TCONS_00218771, TCONS_00233682, TCONS_00044892, TCONS_00087213, TCONS_00067155, TCONS_00106239
chaperone-mediated protein folding	24	TCONS_00172557, TCONS_00159091, TCONS_00014678, TCONS_00131718, TCONS_00196648, TCONS_00229001, TCONS_00122175, TCONS_00045913, TCONS_00073683, TCONS_00070022, TCONS_00217304, TCONS_00048269, TCONS_00033918, TCONS_00240121, TCONS_00222911, TCONS_00094072, TCONS_00035569, TCONS_00035811, TCONS_00216858, TCONS_00083941, TCONS_00233462, TCONS_00081169, TCONS_00102661, TCONS_00203619
positive regulation of erythrocyte differentiation	24	TCONS_00017998, TCONS_00126817, TCONS_00170000, TCONS_00170880, TCONS_00069559, TCONS_00229385, TCONS_00244285, TCONS_00001617, TCONS_00051241, TCONS_00015122, TCONS_00110297, TCONS_00146022, TCONS_00000117, TCONS_00108840, TCONS_00138904, TCONS_00047554, TCONS_00137279, TCONS_00183994, TCONS_00213600, TCONS_00142507, TCONS_00196883, TCONS_00212982, TCONS_00211993, TCONS_00050838
positive regulation of reactive oxygen species metabolic process	24	TCONS_00058891, TCONS_00154906, TCONS_00107906, TCONS_00170243, TCONS_00113670, TCONS_00025506, TCONS_00148002, TCONS_00224567, TCONS_00079545, TCONS_00045858, TCONS_00176808, TCONS_00226389, TCONS_00002743, TCONS_00082905, TCONS_00208075, TCONS_00004473, TCONS_00108858, TCONS_00172471, TCONS_00077707, TCONS_00210054, TCONS_00212059, TCONS_00157460, TCONS_00211993, TCONS_00273569
negative regulation of JAK-STAT cascade	24	TCONS_00148515, TCONS_00060264, TCONS_00015571, TCONS_00112100, TCONS_00244320, TCONS_00114137, TCONS_00115289, TCONS_00062902, TCONS_00138745, TCONS_00003977, TCONS_00135317, TCONS_00022649, TCONS_00117328, TCONS_00131013, TCONS_00244558, TCONS_00134445, TCONS_00052894, TCONS_00069160, TCONS_00034943, TCONS_00137431, TCONS_00232662, TCONS_00253646, TCONS_00102249, TCONS_00181706
platelet-derived growth factor receptor signaling pathway	24	TCONS_00034781, TCONS_00017646, TCONS_00196610, TCONS_00041613, TCONS_00191256, TCONS_00244784, TCONS_00027209, TCONS_00203396, TCONS_00097994, TCONS_00200495, TCONS_00046243, TCONS_00165938, TCONS_00240684, TCONS_00020131, TCONS_00025299, TCONS_00133775, TCONS_00025942, TCONS_00083616, TCONS_00024995, TCONS_00177104, TCONS_00180437, TCONS_00250652, TCONS_00053927, TCONS_00081044
regulation of transcription from RNA polymerase II promoter in response to hypoxia	23	TCONS_00017998, TCONS_00087755, TCONS_00195311, TCONS_00093856, TCONS_00167500, TCONS_00149544, TCONS_00024946, TCONS_00073391, TCONS_00047637, TCONS_00241515, TCONS_00123170, TCONS_00201674, TCONS_00096872, TCONS_00138956, TCONS_00167494, TCONS_00094097, TCONS_00138707, TCONS_00028631, TCONS_00162335, TCONS_00201506, TCONS_00108496, TCONS_00126169, TCONS_00100555
positive regulation of protein insertion into mitochondrial membrane involved in apoptotic signaling pathway	23	TCONS_00117098, TCONS_00147218, TCONS_00168265, TCONS_00107906, TCONS_00166796, TCONS_00144293, TCONS_00161781, TCONS_00160130, TCONS_00024805, TCONS_00077740, TCONS_00119538, TCONS_00242469, TCONS_00106862, TCONS_00134543, TCONS_00104332, TCONS_00054248, TCONS_00157954, TCONS_00065078, TCONS_00117190, TCONS_00235334, TCONS_00230660, TCONS_00005021, TCONS_00082343
digestive tract development	23	TCONS_00040952, TCONS_00143762, TCONS_00189196, TCONS_00196610, TCONS_00063861, TCONS_00105617, TCONS_00075120, TCONS_00114126, TCONS_00041906, TCONS_00072492, TCONS_00190989, TCONS_00227599, TCONS_00203211, TCONS_00242864, TCONS_00133577, TCONS_00047302, TCONS_00023641, TCONS_00183994, TCONS_00143228, TCONS_00172471, TCONS_00199300, TCONS_00094919, TCONS_00102500
skeletal system morphogenesis	23	TCONS_00172853, TCONS_00093548, TCONS_00092239, TCONS_00191179, TCONS_00070138, TCONS_00172829, TCONS_00187555, TCONS_00027209, TCONS_00054340, TCONS_00025299, TCONS_00133775, TCONS_00208075, TCONS_00098791, TCONS_00024995, TCONS_00177104, TCONS_00106724, TCONS_00159101, TCONS_00180437, TCONS_00181624, TCONS_00109813, TCONS_00082036, TCONS_00250652, TCONS_00104632
cerebellum development	23	TCONS_00204579, TCONS_00107906, TCONS_00194613, TCONS_00011279, TCONS_00251681, TCONS_00087958, TCONS_00273364, TCONS_00011684, TCONS_00150566, TCONS_00226007, TCONS_00110666, TCONS_00156410, TCONS_00005359, TCONS_00241372, TCONS_00109707, TCONS_00137684, TCONS_00250844, TCONS_00068697, TCONS_00069643, TCONS_00105208, TCONS_00164117, TCONS_00144854, TCONS_00233026
lipid homeostasis	23	TCONS_00085059, TCONS_00196477, TCONS_00122154, TCONS_00171840, TCONS_00176029, TCONS_00099791, TCONS_00110054, TCONS_00057225, TCONS_00205560, TCONS_00039960, TCONS_00182187, TCONS_00242685, TCONS_00221301, TCONS_00124192, TCONS_00107665, TCONS_00054308, TCONS_00154274, TCONS_00113849, TCONS_00132452, TCONS_00027259, TCONS_00234184, TCONS_00154183, TCONS_00066990
adrenal gland development	23	TCONS_00101756, TCONS_00120133, TCONS_00041388, TCONS_00207847, TCONS_00040466, TCONS_00244320, TCONS_00115289, TCONS_00062902, TCONS_00096413, TCONS_00022649, TCONS_00128692, TCONS_00244558, TCONS_00134445, TCONS_00208075, TCONS_00024995, TCONS_00129850, TCONS_00241261, TCONS_00137431, TCONS_00236900, TCONS_00238738, TCONS_00038869, TCONS_00253646, TCONS_00102500
learning or memory	23	TCONS_00041920, TCONS_00202461, TCONS_00033874, TCONS_00197129, TCONS_00117700, TCONS_00223501, TCONS_00058105, TCONS_00096557, TCONS_00078780, TCONS_00223991, TCONS_00227943, TCONS_00130744, TCONS_00099314, TCONS_00058629, TCONS_00177092, TCONS_00269477, TCONS_00069643, TCONS_00199765, TCONS_00250978, TCONS_00123968, TCONS_00236423, TCONS_00102500, TCONS_00141635
vesicle organization	23	TCONS_00036301, TCONS_00016866, TCONS_00123774, TCONS_00212649, TCONS_00226084, TCONS_00237728, TCONS_00198867, TCONS_00204957, TCONS_00247203, TCONS_00200875, TCONS_00199917, TCONS_00222596, TCONS_00268924, TCONS_00103591, TCONS_00091381, TCONS_00079228, TCONS_00220508, TCONS_00073413, TCONS_00005378, TCONS_00214944, TCONS_00228096, TCONS_00183809, TCONS_00080130
cAMP-mediated signaling	23	TCONS_00205149, TCONS_00033275, TCONS_00192530, TCONS_00198854, TCONS_00143256, TCONS_00044952, TCONS_00147587, TCONS_00057555, TCONS_00090263, TCONS_00049476, TCONS_00025288, TCONS_00094120, TCONS_00214462, TCONS_00050239, TCONS_00073138, TCONS_00108893, TCONS_00183642, TCONS_00241251, TCONS_00057745, TCONS_00101003, TCONS_00068501, TCONS_00198394, TCONS_00198000
negative regulation of cell adhesion	23	TCONS_00232867, TCONS_00170891, TCONS_00010496, TCONS_00015571, TCONS_00162242, TCONS_00130015, TCONS_00201367, TCONS_00092395, TCONS_00042969, TCONS_00130611, TCONS_00051481, TCONS_00110159, TCONS_00114629, TCONS_00225909, TCONS_00220930, TCONS_00056526, TCONS_00106394, TCONS_00242704, TCONS_00181016, TCONS_00204060, TCONS_00250986, TCONS_00083554, TCONS_00107756
regulation of cyclin-dependent protein serine/threonine kinase activity	23	TCONS_00144652, TCONS_00081084, TCONS_00130408, TCONS_00093899, TCONS_00195878, TCONS_00199326, TCONS_00033610, TCONS_00249552, TCONS_00202801, TCONS_00007324, TCONS_00154548, TCONS_00003837, TCONS_00130357, TCONS_00190109, TCONS_00242169, TCONS_00246479, TCONS_00023356, TCONS_00133485, TCONS_00027351, TCONS_00109707, TCONS_00004473, TCONS_00180976, TCONS_00069122
protein targeting to plasma membrane	23	TCONS_00231405, TCONS_00251255, TCONS_00115430, TCONS_00120153, TCONS_00245251, TCONS_00009762, TCONS_00106915, TCONS_00138156, TCONS_00036391, TCONS_00240649, TCONS_00061603, TCONS_00138930, TCONS_00006967, TCONS_00115425, TCONS_00114727, TCONS_00072036, TCONS_00054676, TCONS_00127565, TCONS_00197893, TCONS_00029257, TCONS_00044287, TCONS_00083674, TCONS_00067155
embryonic limb morphogenesis	23	TCONS_00206832, TCONS_00017724, TCONS_00251255, TCONS_00149568, TCONS_00195535, TCONS_00225041, TCONS_00231309, TCONS_00070138, TCONS_00139687, TCONS_00017432, TCONS_00006578, TCONS_00008639, TCONS_00024920, TCONS_00228907, TCONS_00178566, TCONS_00000331, TCONS_00161266, TCONS_00125586, TCONS_00216902, TCONS_00038407, TCONS_00108216, TCONS_00104632, TCONS_00189819
positive regulation of BMP signaling pathway	23	TCONS_00144384, TCONS_00033036, TCONS_00131718, TCONS_00252352, TCONS_00074040, TCONS_00017432, TCONS_00116026, TCONS_00118958, TCONS_00253071, TCONS_00079782, TCONS_00096369, TCONS_00115637, TCONS_00203187, TCONS_00113965, TCONS_00116822, TCONS_00188550, TCONS_00237044, TCONS_00187974, TCONS_00205490, TCONS_00026592, TCONS_00234796, TCONS_00029532, TCONS_00178681
negative regulation of extrinsic apoptotic signaling pathway	23	TCONS_00029093, TCONS_00038346, TCONS_00036456, TCONS_00187860, TCONS_00196816, TCONS_00246882, TCONS_00037056, TCONS_00157618, TCONS_00176949, TCONS_00218009, TCONS_00240891, TCONS_00023336, TCONS_00026890, TCONS_00143228, TCONS_00077707, TCONS_00104516, TCONS_00143706, TCONS_00184979, TCONS_00016517, TCONS_00102897, TCONS_00138193, TCONS_00152181, TCONS_00218457
homeostasis of number of cells within a tissue	23	TCONS_00019738, TCONS_00222020, TCONS_00199756, TCONS_00139310, TCONS_00149068, TCONS_00030155, TCONS_00022249, TCONS_00226516, TCONS_00039024, TCONS_00054340, TCONS_00119538, TCONS_00005813, TCONS_00099228, TCONS_00106470, TCONS_00241583, TCONS_00183994, TCONS_00238231, TCONS_00117190, TCONS_00145959, TCONS_00089494, TCONS_00126536, TCONS_00056907, TCONS_00053927
positive regulation of DNA replication	23	TCONS_00196610, TCONS_00204886, TCONS_00222020, TCONS_00040123, TCONS_00170243, TCONS_00018588, TCONS_00122175, TCONS_00189645, TCONS_00024989, TCONS_00075120, TCONS_00223501, TCONS_00095754, TCONS_00222425, TCONS_00159408, TCONS_00029429, TCONS_00001571, TCONS_00050678, TCONS_00159830, TCONS_00129850, TCONS_00015618, TCONS_00081384, TCONS_00101378, TCONS_00060196
endocytic recycling	23	TCONS_00044739, TCONS_00228005, TCONS_00035991, TCONS_00086657, TCONS_00043898, TCONS_00146177, TCONS_00098916, TCONS_00138156, TCONS_00225063, TCONS_00252053, TCONS_00015232, TCONS_00111882, TCONS_00118831, TCONS_00076954, TCONS_00155145, TCONS_00136876, TCONS_00126350, TCONS_00224908, TCONS_00082539, TCONS_00035933, TCONS_00106727, TCONS_00183809, TCONS_00217057
replication fork processing	23	TCONS_00062863, TCONS_00086456, TCONS_00081084, TCONS_00068844, TCONS_00062864, TCONS_00171334, TCONS_00027807, TCONS_00244157, TCONS_00117616, TCONS_00159408, TCONS_00023528, TCONS_00246315, TCONS_00158930, TCONS_00000783, TCONS_00218866, TCONS_00114648, TCONS_00247826, TCONS_00179623, TCONS_00151782, TCONS_00179129, TCONS_00144913, TCONS_00235883, TCONS_00193074
branching involved in blood vessel morphogenesis	23	TCONS_00195644, TCONS_00191376, TCONS_00229202, TCONS_00066996, TCONS_00113064, TCONS_00210338, TCONS_00230867, TCONS_00252352, TCONS_00091525, TCONS_00253240, TCONS_00173015, TCONS_00184121, TCONS_00077969, TCONS_00204060, TCONS_00157984, TCONS_00005860, TCONS_00172471, TCONS_00212533, TCONS_00068226, TCONS_00216910, TCONS_00212388, TCONS_00028780, TCONS_00152181
phosphatidic acid biosynthetic process	23	TCONS_00009230, TCONS_00163163, TCONS_00031100, TCONS_00138147, TCONS_00185584, TCONS_00189974, TCONS_00195606, TCONS_00253083, TCONS_00172505, TCONS_00074024, TCONS_00099479, TCONS_00078106, TCONS_00220736, TCONS_00001480, TCONS_00012958, TCONS_00005021, TCONS_00122879, TCONS_00234579, TCONS_00216875, TCONS_00236049, TCONS_00082144, TCONS_00173183, TCONS_00236259
positive regulation of cell division	23	TCONS_00139482, TCONS_00194313, TCONS_00196610, TCONS_00196995, TCONS_00190960, TCONS_00244285, TCONS_00031366, TCONS_00118574, TCONS_00075120, TCONS_00015122, TCONS_00147188, TCONS_00005917, TCONS_00034081, TCONS_00075056, TCONS_00200583, TCONS_00154990, TCONS_00046243, TCONS_00078668, TCONS_00003096, TCONS_00010402, TCONS_00212533, TCONS_00207819, TCONS_00233026
phosphatidylinositol 3-kinase signaling	23	TCONS_00101756, TCONS_00041613, TCONS_00166378, TCONS_00210338, TCONS_00078052, TCONS_00000704, TCONS_00123074, TCONS_00027209, TCONS_00169199, TCONS_00020869, TCONS_00051481, TCONS_00154858, TCONS_00154990, TCONS_00133215, TCONS_00237025, TCONS_00023641, TCONS_00184478, TCONS_00177643, TCONS_00102430, TCONS_00199264, TCONS_00081384, TCONS_00087157, TCONS_00108119
nucleotide-excision repair, DNA gap filling	23	TCONS_00013599, TCONS_00062577, TCONS_00228387, TCONS_00037487, TCONS_00101988, TCONS_00066976, TCONS_00063509, TCONS_00123170, TCONS_00159408, TCONS_00229526, TCONS_00054132, TCONS_00096872, TCONS_00138956, TCONS_00134669, TCONS_00099228, TCONS_00186214, TCONS_00108496, TCONS_00127016, TCONS_00230482, TCONS_00100555, TCONS_00236344, TCONS_00193484, TCONS_00199695
negative regulation of TOR signaling	23	TCONS_00093217, TCONS_00146188, TCONS_00252792, TCONS_00069559, TCONS_00204725, TCONS_00166775, TCONS_00053888, TCONS_00212286, TCONS_00025101, TCONS_00133732, TCONS_00238223, TCONS_00108566, TCONS_00215781, TCONS_00004103, TCONS_00082636, TCONS_00120959, TCONS_00181665, TCONS_00025346, TCONS_00150485, TCONS_00033457, TCONS_00173871, TCONS_00195250, TCONS_00087157
endoplasmic reticulum unfolded protein response	23	TCONS_00230402, TCONS_00249891, TCONS_00208726, TCONS_00037156, TCONS_00086811, TCONS_00007211, TCONS_00034498, TCONS_00036987, TCONS_00097606, TCONS_00148114, TCONS_00096557, TCONS_00243005, TCONS_00160216, TCONS_00077722, TCONS_00021067, TCONS_00020300, TCONS_00134891, TCONS_00107527, TCONS_00086274, TCONS_00196520, TCONS_00168907, TCONS_00126504, TCONS_00233049
RNA phosphodiester bond hydrolysis, exonucleolytic	23	TCONS_00066506, TCONS_00145885, TCONS_00156919, TCONS_00094718, TCONS_00194520, TCONS_00148831, TCONS_00203679, TCONS_00090877, TCONS_00202625, TCONS_00079388, TCONS_00096796, TCONS_00002743, TCONS_00174291, TCONS_00200619, TCONS_00239651, TCONS_00080879, TCONS_00003578, TCONS_00133583, TCONS_00238934, TCONS_00174286, TCONS_00083478, TCONS_00063298, TCONS_00191160
regulation of angiogenesis	23	TCONS_00094504, TCONS_00040103, TCONS_00173015, TCONS_00007412, TCONS_00184121, TCONS_00240636, TCONS_00005917, TCONS_00222425, TCONS_00076069, TCONS_00226389, TCONS_00242943, TCONS_00182558, TCONS_00232482, TCONS_00108893, TCONS_00134891, TCONS_00160002, TCONS_00101003, TCONS_00012706, TCONS_00033756, TCONS_00102430, TCONS_00145703, TCONS_00126504, TCONS_00236017
stress-activated protein kinase signaling cascade	23	TCONS_00061674, TCONS_00079482, TCONS_00066789, TCONS_00196822, TCONS_00178967, TCONS_00232917, TCONS_00077764, TCONS_00111545, TCONS_00155529, TCONS_00026721, TCONS_00075535, TCONS_00045343, TCONS_00152540, TCONS_00208670, TCONS_00215086, TCONS_00157984, TCONS_00103257, TCONS_00124894, TCONS_00101545, TCONS_00144327, TCONS_00129307, TCONS_00104776, TCONS_00181903
somitogenesis	23	TCONS_00230800, TCONS_00233746, TCONS_00107906, TCONS_00116013, TCONS_00167500, TCONS_00079071, TCONS_00151908, TCONS_00195535, TCONS_00070138, TCONS_00079436, TCONS_00209991, TCONS_00110785, TCONS_00182031, TCONS_00240785, TCONS_00021097, TCONS_00153253, TCONS_00218602, TCONS_00095350, TCONS_00221822, TCONS_00159101, TCONS_00025880, TCONS_00109813, TCONS_00157196
heart morphogenesis	23	TCONS_00062323, TCONS_00147689, TCONS_00012521, TCONS_00148327, TCONS_00251255, TCONS_00143533, TCONS_00231715, TCONS_00143520, TCONS_00205560, TCONS_00240668, TCONS_00190989, TCONS_00167361, TCONS_00154990, TCONS_00239582, TCONS_00088140, TCONS_00129850, TCONS_00230380, TCONS_00083525, TCONS_00143536, TCONS_00143524, TCONS_00025682, TCONS_00143519, TCONS_00106116
adenylate cyclase-inhibiting G-protein coupled receptor signaling pathway	23	TCONS_00196687, TCONS_00224550, TCONS_00009641, TCONS_00251681, TCONS_00147587, TCONS_00246478, TCONS_00090263, TCONS_00173825, TCONS_00216224, TCONS_00094120, TCONS_00185005, TCONS_00073138, TCONS_00124394, TCONS_00005488, TCONS_00029536, TCONS_00057745, TCONS_00131583, TCONS_00032138, TCONS_00105208, TCONS_00177026, TCONS_00198394, TCONS_00198000, TCONS_00232586
T cell differentiation	22	TCONS_00189196, TCONS_00169531, TCONS_00091525, TCONS_00198515, TCONS_00000704, TCONS_00223448, TCONS_00152878, TCONS_00226389, TCONS_00163071, TCONS_00154528, TCONS_00221822, TCONS_00161028, TCONS_00188848, TCONS_00002443, TCONS_00004378, TCONS_00077969, TCONS_00201506, TCONS_00215921, TCONS_00210484, TCONS_00215920, TCONS_00029682, TCONS_00166718
negative regulation of Wnt signaling pathway	22	TCONS_00229897, TCONS_00092239, TCONS_00036987, TCONS_00166883, TCONS_00170089, TCONS_00167257, TCONS_00033346, TCONS_00115698, TCONS_00249469, TCONS_00117522, TCONS_00209502, TCONS_00099269, TCONS_00114733, TCONS_00150031, TCONS_00212216, TCONS_00106801, TCONS_00101355, TCONS_00170174, TCONS_00051648, TCONS_00037707, TCONS_00170170, TCONS_00087157
ribosomal large subunit assembly	22	TCONS_00170566, TCONS_00189372, TCONS_00252301, TCONS_00044349, TCONS_00149104, TCONS_00117885, TCONS_00001645, TCONS_00002649, TCONS_00004969, TCONS_00160040, TCONS_00025950, TCONS_00183431, TCONS_00101450, TCONS_00156897, TCONS_00213734, TCONS_00005199, TCONS_00182956, TCONS_00213389, TCONS_00218795, TCONS_00121633, TCONS_00198473, TCONS_00217654
cellular protein localization	22	TCONS_00195219, TCONS_00113085, TCONS_00170089, TCONS_00007599, TCONS_00058775, TCONS_00084937, TCONS_00182031, TCONS_00245008, TCONS_00188927, TCONS_00002026, TCONS_00020131, TCONS_00001571, TCONS_00201527, TCONS_00198563, TCONS_00065267, TCONS_00218771, TCONS_00210467, TCONS_00044892, TCONS_00012723, TCONS_00072707, TCONS_00010757, TCONS_00043096
positive regulation of Wnt signaling pathway	22	TCONS_00169895, TCONS_00191550, TCONS_00159091, TCONS_00191543, TCONS_00246460, TCONS_00151908, TCONS_00009304, TCONS_00205184, TCONS_00244687, TCONS_00096413, TCONS_00237044, TCONS_00026106, TCONS_00161008, TCONS_00111658, TCONS_00069391, TCONS_00137401, TCONS_00000331, TCONS_00027303, TCONS_00010953, TCONS_00107406, TCONS_00121836, TCONS_00069475
negative regulation of cell cycle arrest	22	TCONS_00062863, TCONS_00086456, TCONS_00059362, TCONS_00204886, TCONS_00036987, TCONS_00062864, TCONS_00171334, TCONS_00169173, TCONS_00206231, TCONS_00009749, TCONS_00052270, TCONS_00094146, TCONS_00246315, TCONS_00181641, TCONS_00055219, TCONS_00223819, TCONS_00247826, TCONS_00071257, TCONS_00200308, TCONS_00179623, TCONS_00179129, TCONS_00221737
cell death	22	TCONS_00126429, TCONS_00056193, TCONS_00143274, TCONS_00069968, TCONS_00113085, TCONS_00236606, TCONS_00065359, TCONS_00094504, TCONS_00027807, TCONS_00138026, TCONS_00161650, TCONS_00115677, TCONS_00200852, TCONS_00023528, TCONS_00108324, TCONS_00134464, TCONS_00232250, TCONS_00023740, TCONS_00248907, TCONS_00049273, TCONS_00044131, TCONS_00085782
negative regulation of insulin receptor signaling pathway	22	TCONS_00229897, TCONS_00154906, TCONS_00106915, TCONS_00252792, TCONS_00114137, TCONS_00160880, TCONS_00094544, TCONS_00244687, TCONS_00154858, TCONS_00133732, TCONS_00000301, TCONS_00052894, TCONS_00158311, TCONS_00218275, TCONS_00214219, TCONS_00003096, TCONS_00104516, TCONS_00104945, TCONS_00088872, TCONS_00181706, TCONS_00087157, TCONS_00174184
inactivation of MAPK activity	22	TCONS_00208704, TCONS_00149118, TCONS_00226084, TCONS_00169479, TCONS_00111152, TCONS_00247236, TCONS_00060208, TCONS_00077680, TCONS_00026813, TCONS_00209962, TCONS_00181782, TCONS_00240253, TCONS_00056416, TCONS_00127253, TCONS_00021474, TCONS_00025445, TCONS_00143646, TCONS_00040353, TCONS_00235795, TCONS_00104945, TCONS_00102228, TCONS_00106502
Notch receptor processing	22	TCONS_00017924, TCONS_00233713, TCONS_00147212, TCONS_00079181, TCONS_00070138, TCONS_00017432, TCONS_00253071, TCONS_00227725, TCONS_00007967, TCONS_00123170, TCONS_00096872, TCONS_00138956, TCONS_00154912, TCONS_00131228, TCONS_00220999, TCONS_00076468, TCONS_00077969, TCONS_00108496, TCONS_00159496, TCONS_00083554, TCONS_00100555, TCONS_00216910
semaphorin-plexin signaling pathway	22	TCONS_00084781, TCONS_00222020, TCONS_00230800, TCONS_00230867, TCONS_00007652, TCONS_00206629, TCONS_00173840, TCONS_00078573, TCONS_00150566, TCONS_00139945, TCONS_00114629, TCONS_00018080, TCONS_00080998, TCONS_00129400, TCONS_00106394, TCONS_00183620, TCONS_00204060, TCONS_00026456, TCONS_00226092, TCONS_00028583, TCONS_00181824, TCONS_00146627
spindle assembly	22	TCONS_00196578, TCONS_00234704, TCONS_00037558, TCONS_00247573, TCONS_00009377, TCONS_00249452, TCONS_00131506, TCONS_00116637, TCONS_00207721, TCONS_00078202, TCONS_00114865, TCONS_00078219, TCONS_00213474, TCONS_00124281, TCONS_00055688, TCONS_00075888, TCONS_00158653, TCONS_00082611, TCONS_00176362, TCONS_00216413, TCONS_00082473, TCONS_00211189
nucleotide-binding domain, leucine rich repeat containing receptor signaling pathway	22	TCONS_00017646, TCONS_00080193, TCONS_00148038, TCONS_00011398, TCONS_00038189, TCONS_00054383, TCONS_00094013, TCONS_00096036, TCONS_00054340, TCONS_00119538, TCONS_00160007, TCONS_00107541, TCONS_00212583, TCONS_00092570, TCONS_00046312, TCONS_00217769, TCONS_00117190, TCONS_00234268, TCONS_00043003, TCONS_00163810, TCONS_00251664, TCONS_00064121
response to reactive oxygen species	22	TCONS_00065878, TCONS_00245292, TCONS_00008762, TCONS_00036513, TCONS_00018324, TCONS_00003928, TCONS_00003519, TCONS_00106391, TCONS_00053398, TCONS_00240316, TCONS_00114602, TCONS_00186570, TCONS_00202445, TCONS_00228820, TCONS_00208293, TCONS_00125895, TCONS_00101067, TCONS_00181613, TCONS_00181624, TCONS_00169819, TCONS_00251664, TCONS_00198881
proton transport	22	TCONS_00061267, TCONS_00066805, TCONS_00218391, TCONS_00175358, TCONS_00212626, TCONS_00213319, TCONS_00057304, TCONS_00201777, TCONS_00079545, TCONS_00185095, TCONS_00192969, TCONS_00239079, TCONS_00219902, TCONS_00247748, TCONS_00045091, TCONS_00005410, TCONS_00107406, TCONS_00175696, TCONS_00045103, TCONS_00074509, TCONS_00158170, TCONS_00252896
positive regulation of histone H3-K4 methylation	22	TCONS_00085234, TCONS_00227772, TCONS_00215708, TCONS_00043126, TCONS_00173015, TCONS_00111043, TCONS_00249888, TCONS_00078176, TCONS_00078039, TCONS_00130257, TCONS_00039024, TCONS_00242763, TCONS_00116822, TCONS_00131448, TCONS_00109612, TCONS_00157232, TCONS_00223900, TCONS_00075239, TCONS_00216790, TCONS_00033317, TCONS_00197125, TCONS_00233765
retinoid metabolic process	22	TCONS_00231964, TCONS_00013138, TCONS_00121861, TCONS_00147437, TCONS_00195135, TCONS_00192324, TCONS_00138034, TCONS_00211415, TCONS_00016531, TCONS_00152566, TCONS_00015394, TCONS_00160790, TCONS_00137602, TCONS_00000122, TCONS_00235098, TCONS_00125895, TCONS_00038869, TCONS_00231594, TCONS_00237748, TCONS_00051648, TCONS_00146427, TCONS_00233524
defense response to Gram-negative bacterium	22	TCONS_00009043, TCONS_00204357, TCONS_00033275, TCONS_00007298, TCONS_00067568, TCONS_00173476, TCONS_00018324, TCONS_00019853, TCONS_00120191, TCONS_00048606, TCONS_00222425, TCONS_00225587, TCONS_00096036, TCONS_00247349, TCONS_00239289, TCONS_00138904, TCONS_00023740, TCONS_00041021, TCONS_00046181, TCONS_00127975, TCONS_00163810, TCONS_00196883
arachidonic acid metabolic process	22	TCONS_00228301, TCONS_00009230, TCONS_00060486, TCONS_00095818, TCONS_00120310, TCONS_00273491, TCONS_00175974, TCONS_00122483, TCONS_00009934, TCONS_00181383, TCONS_00003714, TCONS_00134636, TCONS_00078106, TCONS_00024645, TCONS_00232250, TCONS_00183962, TCONS_00068697, TCONS_00088320, TCONS_00107645, TCONS_00107953, TCONS_00043274, TCONS_00063351
mRNA 3'-end processing	22	TCONS_00112290, TCONS_00191351, TCONS_00189140, TCONS_00166133, TCONS_00017634, TCONS_00164695, TCONS_00213703, TCONS_00015389, TCONS_00114054, TCONS_00009701, TCONS_00157835, TCONS_00009814, TCONS_00053040, TCONS_00014260, TCONS_00114648, TCONS_00212042, TCONS_00092071, TCONS_00128014, TCONS_00043202, TCONS_00069976, TCONS_00104329, TCONS_00108228
positive regulation of transforming growth factor beta receptor signaling pathway	22	TCONS_00120333, TCONS_00089888, TCONS_00147212, TCONS_00192205, TCONS_00249552, TCONS_00040466, TCONS_00078995, TCONS_00093275, TCONS_00204695, TCONS_00116822, TCONS_00190507, TCONS_00220211, TCONS_00129396, TCONS_00016390, TCONS_00131123, TCONS_00096055, TCONS_00108566, TCONS_00075239, TCONS_00233112, TCONS_00043870, TCONS_00077707, TCONS_00081103
positive regulation of telomerase activity	22	TCONS_00237907, TCONS_00234704, TCONS_00095818, TCONS_00251595, TCONS_00009377, TCONS_00168754, TCONS_00173015, TCONS_00121360, TCONS_00220671, TCONS_00149011, TCONS_00189651, TCONS_00052372, TCONS_00021152, TCONS_00053888, TCONS_00030953, TCONS_00238894, TCONS_00135146, TCONS_00021598, TCONS_00215086, TCONS_00232590, TCONS_00100101, TCONS_00108008
intrinsic apoptotic signaling pathway by p53 class mediator	22	TCONS_00013246, TCONS_00120333, TCONS_00203334, TCONS_00092239, TCONS_00146650, TCONS_00021558, TCONS_00160130, TCONS_00006879, TCONS_00040915, TCONS_00076353, TCONS_00206851, TCONS_00220134, TCONS_00182267, TCONS_00058629, TCONS_00110768, TCONS_00136886, TCONS_00136851, TCONS_00269673, TCONS_00126536, TCONS_00103822, TCONS_00185716, TCONS_00107338
DNA biosynthetic process	22	TCONS_00021706, TCONS_00229499, TCONS_00101988, TCONS_00085788, TCONS_00139970, TCONS_00066976, TCONS_00115346, TCONS_00114126, TCONS_00036088, TCONS_00096951, TCONS_00026419, TCONS_00134669, TCONS_00111935, TCONS_00112948, TCONS_00219805, TCONS_00197970, TCONS_00010357, TCONS_00236344, TCONS_00251853, TCONS_00183518, TCONS_00030737, TCONS_00107338
lipoprotein metabolic process	22	TCONS_00013138, TCONS_00056193, TCONS_00169772, TCONS_00147437, TCONS_00090633, TCONS_00169746, TCONS_00211415, TCONS_00169787, TCONS_00169798, TCONS_00166962, TCONS_00106391, TCONS_00114602, TCONS_00137602, TCONS_00162997, TCONS_00167908, TCONS_00235276, TCONS_00049219, TCONS_00235098, TCONS_00062360, TCONS_00166931, TCONS_00051648, TCONS_00028150
cellular response to epidermal growth factor stimulus	22	TCONS_00012344, TCONS_00093827, TCONS_00106915, TCONS_00112062, TCONS_00118574, TCONS_00240815, TCONS_00247451, TCONS_00248440, TCONS_00223501, TCONS_00110297, TCONS_00112068, TCONS_00157779, TCONS_00110955, TCONS_00236046, TCONS_00110824, TCONS_00137886, TCONS_00046765, TCONS_00160002, TCONS_00218376, TCONS_00087387, TCONS_00081044, TCONS_00231521
regulation of actin cytoskeleton organization	22	TCONS_00174814, TCONS_00033036, TCONS_00038613, TCONS_00007985, TCONS_00206383, TCONS_00138732, TCONS_00130015, TCONS_00170745, TCONS_00220625, TCONS_00001687, TCONS_00054902, TCONS_00106883, TCONS_00131554, TCONS_00273507, TCONS_00208075, TCONS_00200426, TCONS_00221968, TCONS_00109707, TCONS_00010402, TCONS_00051648, TCONS_00148805, TCONS_00012713
negative regulation of axon extension involved in axon guidance	22	TCONS_00084781, TCONS_00230800, TCONS_00230867, TCONS_00007652, TCONS_00206629, TCONS_00173840, TCONS_00078573, TCONS_00150566, TCONS_00139945, TCONS_00182031, TCONS_00111658, TCONS_00018080, TCONS_00080998, TCONS_00129400, TCONS_00183620, TCONS_00204060, TCONS_00026456, TCONS_00173794, TCONS_00181824, TCONS_00250986, TCONS_00230873, TCONS_00010757
hair follicle morphogenesis	22	TCONS_00251375, TCONS_00204886, TCONS_00103747, TCONS_00164233, TCONS_00007685, TCONS_00031366, TCONS_00173015, TCONS_00253071, TCONS_00226516, TCONS_00110520, TCONS_00241974, TCONS_00119538, TCONS_00154352, TCONS_00078668, TCONS_00110648, TCONS_00185456, TCONS_00001571, TCONS_00178566, TCONS_00075888, TCONS_00117190, TCONS_00010402, TCONS_00158280
regulation of mitochondrial membrane potential	22	TCONS_00038654, TCONS_00154906, TCONS_00216708, TCONS_00065711, TCONS_00170189, TCONS_00031300, TCONS_00000638, TCONS_00184561, TCONS_00187860, TCONS_00154018, TCONS_00001503, TCONS_00160061, TCONS_00162381, TCONS_00160007, TCONS_00220745, TCONS_00000691, TCONS_00045091, TCONS_00108496, TCONS_00100555, TCONS_00126536, TCONS_00012977, TCONS_00217158
water transport	22	TCONS_00031250, TCONS_00037761, TCONS_00147587, TCONS_00079368, TCONS_00245232, TCONS_00249721, TCONS_00119139, TCONS_00227943, TCONS_00090263, TCONS_00225830, TCONS_00004944, TCONS_00078956, TCONS_00181201, TCONS_00094120, TCONS_00131059, TCONS_00073138, TCONS_00105097, TCONS_00183642, TCONS_00057745, TCONS_00001040, TCONS_00158584, TCONS_00198000
response to nutrient levels	22	TCONS_00031100, TCONS_00040411, TCONS_00188412, TCONS_00114126, TCONS_00222425, TCONS_00078446, TCONS_00133403, TCONS_00110785, TCONS_00162381, TCONS_00157618, TCONS_00160204, TCONS_00159830, TCONS_00053655, TCONS_00119160, TCONS_00046181, TCONS_00069643, TCONS_00119240, TCONS_00210368, TCONS_00230002, TCONS_00086266, TCONS_00102500, TCONS_00128868
response to zinc ion	22	TCONS_00144762, TCONS_00018319, TCONS_00138174, TCONS_00060486, TCONS_00013453, TCONS_00066327, TCONS_00130611, TCONS_00054340, TCONS_00148370, TCONS_00241203, TCONS_00137857, TCONS_00021143, TCONS_00237376, TCONS_00214198, TCONS_00025942, TCONS_00039180, TCONS_00251836, TCONS_00146708, TCONS_00005471, TCONS_00082960, TCONS_00108526, TCONS_00199287
cell fate commitment	22	TCONS_00008570, TCONS_00193910, TCONS_00006035, TCONS_00232429, TCONS_00031366, TCONS_00197129, TCONS_00021775, TCONS_00079842, TCONS_00118958, TCONS_00182031, TCONS_00156201, TCONS_00242864, TCONS_00111658, TCONS_00214074, TCONS_00179579, TCONS_00250916, TCONS_00048181, TCONS_00066641, TCONS_00174641, TCONS_00213523, TCONS_00145228, TCONS_00100125
T cell differentiation in thymus	22	TCONS_00037013, TCONS_00102713, TCONS_00107906, TCONS_00147212, TCONS_00044734, TCONS_00066976, TCONS_00144353, TCONS_00173015, TCONS_00114046, TCONS_00148394, TCONS_00119538, TCONS_00200583, TCONS_00240785, TCONS_00069680, TCONS_00154120, TCONS_00160644, TCONS_00110824, TCONS_00028656, TCONS_00074626, TCONS_00128893, TCONS_00117190, TCONS_00231114
canonical glycolysis	22	TCONS_00017405, TCONS_00208856, TCONS_00012385, TCONS_00009960, TCONS_00078382, TCONS_00011084, TCONS_00132613, TCONS_00139958, TCONS_00023397, TCONS_00025235, TCONS_00055639, TCONS_00050301, TCONS_00048530, TCONS_00109227, TCONS_00048667, TCONS_00163214, TCONS_00089451, TCONS_00048692, TCONS_00123968, TCONS_00212322, TCONS_00023581, TCONS_00084520
neuron projection morphogenesis	22	TCONS_00204642, TCONS_00033243, TCONS_00033036, TCONS_00108182, TCONS_00017286, TCONS_00185564, TCONS_00037056, TCONS_00111545, TCONS_00134931, TCONS_00219539, TCONS_00240121, TCONS_00220618, TCONS_00075888, TCONS_00122929, TCONS_00132391, TCONS_00066344, TCONS_00103257, TCONS_00213977, TCONS_00199039, TCONS_00026023, TCONS_00215833, TCONS_00160867
flagellated sperm motility	22	TCONS_00009661, TCONS_00243280, TCONS_00223060, TCONS_00192205, TCONS_00147587, TCONS_00249206, TCONS_00007942, TCONS_00012196, TCONS_00014384, TCONS_00078446, TCONS_00132613, TCONS_00026536, TCONS_00158118, TCONS_00245209, TCONS_00160861, TCONS_00188868, TCONS_00222405, TCONS_00056975, TCONS_00182457, TCONS_00106099, TCONS_00174053, TCONS_00082782
spliceosomal complex assembly	22	TCONS_00068706, TCONS_00149913, TCONS_00166133, TCONS_00140166, TCONS_00097816, TCONS_00009701, TCONS_00139995, TCONS_00153557, TCONS_00116004, TCONS_00119876, TCONS_00138437, TCONS_00009814, TCONS_00134306, TCONS_00137515, TCONS_00131675, TCONS_00159736, TCONS_00199481, TCONS_00199432, TCONS_00061011, TCONS_00232069, TCONS_00043096, TCONS_00159020
blood vessel development	22	TCONS_00112041, TCONS_00116013, TCONS_00065864, TCONS_00123365, TCONS_00010299, TCONS_00165599, TCONS_00061545, TCONS_00070138, TCONS_00015550, TCONS_00112068, TCONS_00052270, TCONS_00224961, TCONS_00002623, TCONS_00160019, TCONS_00126482, TCONS_00222316, TCONS_00083525, TCONS_00026890, TCONS_00044796, TCONS_00219344, TCONS_00105698, TCONS_00104776
coronary vasculature development	22	TCONS_00088843, TCONS_00138230, TCONS_00204579, TCONS_00169800, TCONS_00152566, TCONS_00057358, TCONS_00184121, TCONS_00246148, TCONS_00247389, TCONS_00117812, TCONS_00137924, TCONS_00167361, TCONS_00026623, TCONS_00135115, TCONS_00182667, TCONS_00202407, TCONS_00079418, TCONS_00102037, TCONS_00125586, TCONS_00213523, TCONS_00038407, TCONS_00212377
positive regulation of mitotic cell cycle	22	TCONS_00204886, TCONS_00102713, TCONS_00231318, TCONS_00248298, TCONS_00111152, TCONS_00195106, TCONS_00024989, TCONS_00015122, TCONS_00245840, TCONS_00099314, TCONS_00109026, TCONS_00236024, TCONS_00110824, TCONS_00156423, TCONS_00199300, TCONS_00067621, TCONS_00104516, TCONS_00104945, TCONS_00252678, TCONS_00005063, TCONS_00105698, TCONS_00053927
positive regulation of viral genome replication	22	TCONS_00018548, TCONS_00144494, TCONS_00122188, TCONS_00196648, TCONS_00210579, TCONS_00079325, TCONS_00253071, TCONS_00034290, TCONS_00161040, TCONS_00163290, TCONS_00162193, TCONS_00002864, TCONS_00079904, TCONS_00223328, TCONS_00026015, TCONS_00100452, TCONS_00026012, TCONS_00043144, TCONS_00005063, TCONS_00003081, TCONS_00217312, TCONS_00232069
negative regulation of endothelial cell apoptotic process	22	TCONS_00121423, TCONS_00233207, TCONS_00121661, TCONS_00193910, TCONS_00248298, TCONS_00245164, TCONS_00192737, TCONS_00195826, TCONS_00225587, TCONS_00020131, TCONS_00021035, TCONS_00214382, TCONS_00242704, TCONS_00023641, TCONS_00108893, TCONS_00129992, TCONS_00204060, TCONS_00101003, TCONS_00102861, TCONS_00252678, TCONS_00067155, TCONS_00231048
skeletal muscle fiber development	22	TCONS_00245293, TCONS_00100437, TCONS_00245193, TCONS_00273491, TCONS_00205725, TCONS_00226063, TCONS_00001818, TCONS_00091525, TCONS_00249800, TCONS_00098966, TCONS_00226516, TCONS_00181383, TCONS_00154912, TCONS_00235033, TCONS_00000331, TCONS_00234141, TCONS_00088051, TCONS_00195272, TCONS_00233303, TCONS_00080133, TCONS_00124810, TCONS_00234226
brown fat cell differentiation	22	TCONS_00009285, TCONS_00119763, TCONS_00225640, TCONS_00194740, TCONS_00202260, TCONS_00171840, TCONS_00085836, TCONS_00092224, TCONS_00222248, TCONS_00240456, TCONS_00241699, TCONS_00026948, TCONS_00129396, TCONS_00020373, TCONS_00106675, TCONS_00021114, TCONS_00132452, TCONS_00143228, TCONS_00031688, TCONS_00158286, TCONS_00219344, TCONS_00074917
centrosome organization	22	TCONS_00088854, TCONS_00016118, TCONS_00233746, TCONS_00017127, TCONS_00011257, TCONS_00118510, TCONS_00037645, TCONS_00249452, TCONS_00079752, TCONS_00131506, TCONS_00116637, TCONS_00220224, TCONS_00078202, TCONS_00042409, TCONS_00268933, TCONS_00124281, TCONS_00082611, TCONS_00083654, TCONS_00012744, TCONS_00012778, TCONS_00060021, TCONS_00081110
positive regulation of interleukin-8 production	22	TCONS_00191550, TCONS_00039743, TCONS_00021519, TCONS_00031152, TCONS_00037013, TCONS_00191543, TCONS_00010553, TCONS_00044734, TCONS_00059292, TCONS_00198635, TCONS_00000638, TCONS_00156439, TCONS_00249644, TCONS_00225587, TCONS_00047521, TCONS_00134464, TCONS_00127992, TCONS_00216759, TCONS_00192292, TCONS_00216758, TCONS_00210054, TCONS_00211484
phagocytosis	22	TCONS_00019408, TCONS_00061048, TCONS_00009641, TCONS_00091305, TCONS_00201070, TCONS_00186882, TCONS_00189832, TCONS_00113754, TCONS_00133634, TCONS_00006967, TCONS_00092640, TCONS_00228259, TCONS_00020131, TCONS_00159802, TCONS_00029995, TCONS_00112928, TCONS_00152256, TCONS_00183994, TCONS_00208040, TCONS_00005120, TCONS_00129227, TCONS_00068366
positive regulation of JUN kinase activity	22	TCONS_00061674, TCONS_00154709, TCONS_00227277, TCONS_00037558, TCONS_00210338, TCONS_00117145, TCONS_00151908, TCONS_00007985, TCONS_00045812, TCONS_00218822, TCONS_00213474, TCONS_00045343, TCONS_00054902, TCONS_00154120, TCONS_00215086, TCONS_00028656, TCONS_00143646, TCONS_00214647, TCONS_00042221, TCONS_00235634, TCONS_00006094, TCONS_00163979
negative regulation of fibroblast proliferation	21	TCONS_00117098, TCONS_00101756, TCONS_00107906, TCONS_00010861, TCONS_00203448, TCONS_00247341, TCONS_00247451, TCONS_00244023, TCONS_00009304, TCONS_00099671, TCONS_00240636, TCONS_00241559, TCONS_00238432, TCONS_00000331, TCONS_00162653, TCONS_00107605, TCONS_00043341, TCONS_00105301, TCONS_00126536, TCONS_00066494, TCONS_00126898
defense response	21	TCONS_00087566, TCONS_00174206, TCONS_00208118, TCONS_00201261, TCONS_00019414, TCONS_00145673, TCONS_00229385, TCONS_00133859, TCONS_00056164, TCONS_00014281, TCONS_00117328, TCONS_00133798, TCONS_00216990, TCONS_00055768, TCONS_00159830, TCONS_00127730, TCONS_00067501, TCONS_00125613, TCONS_00141724, TCONS_00210387, TCONS_00029593
positive regulation of cysteine-type endopeptidase activity involved in apoptotic process	21	TCONS_00127849, TCONS_00174613, TCONS_00231789, TCONS_00123861, TCONS_00166258, TCONS_00016166, TCONS_00220089, TCONS_00123383, TCONS_00189288, TCONS_00025101, TCONS_00238432, TCONS_00246406, TCONS_00219805, TCONS_00221737, TCONS_00250937, TCONS_00041021, TCONS_00025290, TCONS_00107645, TCONS_00239414, TCONS_00010757, TCONS_00084442
histone acetylation	21	TCONS_00152805, TCONS_00087755, TCONS_00188062, TCONS_00143780, TCONS_00110183, TCONS_00226582, TCONS_00152974, TCONS_00036264, TCONS_00110399, TCONS_00158815, TCONS_00193948, TCONS_00248426, TCONS_00094097, TCONS_00026689, TCONS_00210160, TCONS_00102291, TCONS_00241372, TCONS_00089662, TCONS_00158197, TCONS_00119240, TCONS_00128868
endothelial cell migration	21	TCONS_00188030, TCONS_00227772, TCONS_00148178, TCONS_00184121, TCONS_00246882, TCONS_00018341, TCONS_00092395, TCONS_00153417, TCONS_00227545, TCONS_00131123, TCONS_00181387, TCONS_00025942, TCONS_00152333, TCONS_00177643, TCONS_00152354, TCONS_00086230, TCONS_00164823, TCONS_00233765, TCONS_00238679, TCONS_00273328, TCONS_00236017
virion assembly	21	TCONS_00036424, TCONS_00027928, TCONS_00149112, TCONS_00034290, TCONS_00096239, TCONS_00123170, TCONS_00096872, TCONS_00138956, TCONS_00162193, TCONS_00044293, TCONS_00079904, TCONS_00023676, TCONS_00223328, TCONS_00028114, TCONS_00108496, TCONS_00100452, TCONS_00127367, TCONS_00125895, TCONS_00081103, TCONS_00100555, TCONS_00159083
positive regulation of epithelial cell migration	21	TCONS_00085279, TCONS_00141696, TCONS_00198832, TCONS_00069559, TCONS_00138684, TCONS_00079368, TCONS_00148492, TCONS_00017450, TCONS_00007606, TCONS_00157618, TCONS_00107421, TCONS_00180210, TCONS_00210194, TCONS_00215562, TCONS_00245517, TCONS_00151362, TCONS_00131583, TCONS_00172471, TCONS_00010402, TCONS_00181613, TCONS_00015618
response to interleukin-1	21	TCONS_00120740, TCONS_00013457, TCONS_00142295, TCONS_00087755, TCONS_00117145, TCONS_00012552, TCONS_00019875, TCONS_00177469, TCONS_00200641, TCONS_00172802, TCONS_00157618, TCONS_00094097, TCONS_00155285, TCONS_00047554, TCONS_00129153, TCONS_00195041, TCONS_00104945, TCONS_00105698, TCONS_00237445, TCONS_00123811, TCONS_00198672
single-organism cellular process	21	TCONS_00038555, TCONS_00206207, TCONS_00172486, TCONS_00244790, TCONS_00006884, TCONS_00045546, TCONS_00115501, TCONS_00205332, TCONS_00038122, TCONS_00242763, TCONS_00131448, TCONS_00136725, TCONS_00048542, TCONS_00117929, TCONS_00023010, TCONS_00030106, TCONS_00195250, TCONS_00029961, TCONS_00197125, TCONS_00123869, TCONS_00230355
positive regulation of Notch signaling pathway	21	TCONS_00189196, TCONS_00204886, TCONS_00169960, TCONS_00149225, TCONS_00147188, TCONS_00253071, TCONS_00226510, TCONS_00183204, TCONS_00185416, TCONS_00220999, TCONS_00160896, TCONS_00221822, TCONS_00074698, TCONS_00076468, TCONS_00077969, TCONS_00178566, TCONS_00110837, TCONS_00159496, TCONS_00175574, TCONS_00106335, TCONS_00178681
fertilization	21	TCONS_00198505, TCONS_00018539, TCONS_00232967, TCONS_00063878, TCONS_00008478, TCONS_00175258, TCONS_00249206, TCONS_00001759, TCONS_00007942, TCONS_00058446, TCONS_00018241, TCONS_00161390, TCONS_00160007, TCONS_00218359, TCONS_00156266, TCONS_00068142, TCONS_00134157, TCONS_00240361, TCONS_00125880, TCONS_00126536, TCONS_00081352
negative regulation of endothelial cell proliferation	21	TCONS_00101756, TCONS_00118852, TCONS_00226063, TCONS_00190530, TCONS_00226084, TCONS_00252352, TCONS_00148002, TCONS_00208278, TCONS_00246882, TCONS_00153417, TCONS_00237044, TCONS_00070495, TCONS_00219539, TCONS_00002165, TCONS_00074727, TCONS_00140204, TCONS_00213977, TCONS_00125895, TCONS_00077707, TCONS_00081352, TCONS_00231048
ribosomal small subunit assembly	21	TCONS_00015546, TCONS_00007041, TCONS_00139184, TCONS_00170510, TCONS_00170523, TCONS_00009474, TCONS_00007232, TCONS_00034554, TCONS_00246155, TCONS_00085735, TCONS_00163486, TCONS_00208134, TCONS_00080839, TCONS_00172914, TCONS_00001440, TCONS_00083867, TCONS_00065265, TCONS_00159112, TCONS_00125503, TCONS_00101500, TCONS_00105436
endochondral ossification	21	TCONS_00037247, TCONS_00013138, TCONS_00210217, TCONS_00067810, TCONS_00103729, TCONS_00143892, TCONS_00231309, TCONS_00245164, TCONS_00019049, TCONS_00074040, TCONS_00112068, TCONS_00001536, TCONS_00187650, TCONS_00214375, TCONS_00241892, TCONS_00111915, TCONS_00239000, TCONS_00241083, TCONS_00158584, TCONS_00051638, TCONS_00239787
immune system process	21	TCONS_00037247, TCONS_00021039, TCONS_00186882, TCONS_00049616, TCONS_00242771, TCONS_00092056, TCONS_00048596, TCONS_00113449, TCONS_00048500, TCONS_00236222, TCONS_00022356, TCONS_00222437, TCONS_00216628, TCONS_00164952, TCONS_00027551, TCONS_00157291, TCONS_00105301, TCONS_00064254, TCONS_00071949, TCONS_00103018, TCONS_00236203
negative regulation of neuron death	21	TCONS_00139099, TCONS_00041432, TCONS_00173015, TCONS_00222425, TCONS_00057585, TCONS_00099212, TCONS_00157301, TCONS_00237298, TCONS_00025101, TCONS_00139917, TCONS_00167908, TCONS_00050259, TCONS_00110837, TCONS_00144627, TCONS_00233586, TCONS_00039409, TCONS_00048360, TCONS_00069643, TCONS_00128737, TCONS_00021092, TCONS_00198672
cholesterol biosynthetic process	21	TCONS_00011045, TCONS_00204832, TCONS_00018569, TCONS_00227792, TCONS_00170541, TCONS_00204725, TCONS_00234816, TCONS_00017420, TCONS_00024527, TCONS_00191920, TCONS_00238380, TCONS_00021633, TCONS_00184064, TCONS_00053713, TCONS_00027668, TCONS_00004103, TCONS_00110729, TCONS_00199674, TCONS_00125895, TCONS_00038869, TCONS_00141604
positive regulation of extrinsic apoptotic signaling pathway	21	TCONS_00168265, TCONS_00009388, TCONS_00226084, TCONS_00006553, TCONS_00145740, TCONS_00016166, TCONS_00010090, TCONS_00090310, TCONS_00144293, TCONS_00079842, TCONS_00178967, TCONS_00017694, TCONS_00096036, TCONS_00133713, TCONS_00078328, TCONS_00185610, TCONS_00156226, TCONS_00221737, TCONS_00048480, TCONS_00181624, TCONS_00210054
regulation of MAPK cascade	21	TCONS_00058891, TCONS_00123114, TCONS_00210217, TCONS_00139046, TCONS_00066789, TCONS_00148872, TCONS_00229385, TCONS_00145443, TCONS_00014250, TCONS_00178967, TCONS_00077764, TCONS_00242200, TCONS_00020836, TCONS_00051325, TCONS_00131684, TCONS_00235276, TCONS_00160002, TCONS_00189558, TCONS_00218088, TCONS_00124894, TCONS_00141724
negative regulation of cyclin-dependent protein serine/threonine kinase activity	21	TCONS_00088854, TCONS_00197129, TCONS_00220390, TCONS_00160085, TCONS_00249538, TCONS_00094146, TCONS_00200583, TCONS_00026106, TCONS_00111525, TCONS_00107456, TCONS_00214382, TCONS_00111519, TCONS_00132452, TCONS_00065267, TCONS_00166835, TCONS_00043870, TCONS_00172281, TCONS_00212059, TCONS_00049211, TCONS_00103216, TCONS_00081352
spinal cord development	21	TCONS_00012521, TCONS_00009186, TCONS_00235617, TCONS_00101756, TCONS_00079071, TCONS_00188412, TCONS_00112220, TCONS_00057555, TCONS_00249259, TCONS_00197959, TCONS_00156201, TCONS_00220999, TCONS_00005359, TCONS_00050239, TCONS_00046765, TCONS_00177677, TCONS_00027098, TCONS_00037937, TCONS_00134192, TCONS_00094919, TCONS_00233026
positive regulation of vascular endothelial growth factor production	21	TCONS_00126319, TCONS_00017998, TCONS_00167398, TCONS_00100508, TCONS_00194756, TCONS_00069559, TCONS_00111043, TCONS_00148178, TCONS_00205055, TCONS_00198806, TCONS_00151216, TCONS_00237044, TCONS_00150292, TCONS_00161008, TCONS_00020373, TCONS_00129790, TCONS_00133577, TCONS_00055964, TCONS_00234796, TCONS_00025290, TCONS_00083795
maturation of SSU-rRNA from tricistronic rRNA transcript (SSU-rRNA, 5.8S rRNA, LSU-rRNA)	21	TCONS_00006240, TCONS_00217070, TCONS_00067920, TCONS_00085735, TCONS_00163486, TCONS_00212339, TCONS_00208134, TCONS_00003509, TCONS_00080839, TCONS_00189509, TCONS_00133314, TCONS_00025650, TCONS_00001440, TCONS_00022189, TCONS_00212249, TCONS_00010128, TCONS_00141015, TCONS_00109648, TCONS_00087111, TCONS_00125503, TCONS_00237997
endodermal cell differentiation	21	TCONS_00092419, TCONS_00143583, TCONS_00064852, TCONS_00016712, TCONS_00067810, TCONS_00163364, TCONS_00229385, TCONS_00090895, TCONS_00174969, TCONS_00090440, TCONS_00181088, TCONS_00232195, TCONS_00058649, TCONS_00021114, TCONS_00158125, TCONS_00109166, TCONS_00183731, TCONS_00025290, TCONS_00067005, TCONS_00143706, TCONS_00164823
antibacterial humoral response	21	TCONS_00017868, TCONS_00210605, TCONS_00033275, TCONS_00210817, TCONS_00210822, TCONS_00067568, TCONS_00006750, TCONS_00173476, TCONS_00017882, TCONS_00186233, TCONS_00216081, TCONS_00076553, TCONS_00239289, TCONS_00239300, TCONS_00216046, TCONS_00160784, TCONS_00216087, TCONS_00239286, TCONS_00163810, TCONS_00180788, TCONS_00216039
SCF-dependent proteasomal ubiquitin-dependent protein catabolic process	21	TCONS_00193102, TCONS_00012532, TCONS_00176868, TCONS_00196477, TCONS_00198667, TCONS_00087309, TCONS_00253130, TCONS_00172587, TCONS_00026527, TCONS_00227316, TCONS_00167494, TCONS_00207158, TCONS_00098540, TCONS_00000881, TCONS_00026592, TCONS_00176672, TCONS_00184869, TCONS_00212751, TCONS_00145658, TCONS_00066573, TCONS_00198188
Arp2/3 complex-mediated actin nucleation	21	TCONS_00011540, TCONS_00227751, TCONS_00145006, TCONS_00199728, TCONS_00199855, TCONS_00249015, TCONS_00139376, TCONS_00141495, TCONS_00194915, TCONS_00225117, TCONS_00055245, TCONS_00247598, TCONS_00093185, TCONS_00179312, TCONS_00216187, TCONS_00171591, TCONS_00081552, TCONS_00233513, TCONS_00020280, TCONS_00128615, TCONS_00141525
T cell homeostasis	21	TCONS_00117098, TCONS_00037013, TCONS_00102713, TCONS_00044734, TCONS_00197129, TCONS_00051241, TCONS_00161781, TCONS_00054340, TCONS_00073462, TCONS_00099412, TCONS_00119538, TCONS_00025333, TCONS_00133577, TCONS_00110824, TCONS_00079009, TCONS_00020014, TCONS_00117190, TCONS_00089494, TCONS_00252119, TCONS_00029682, TCONS_00151181
positive regulation of DNA binding	21	TCONS_00195644, TCONS_00198832, TCONS_00166258, TCONS_00244784, TCONS_00133998, TCONS_00198806, TCONS_00104096, TCONS_00138904, TCONS_00220745, TCONS_00133215, TCONS_00000331, TCONS_00158125, TCONS_00131242, TCONS_00233112, TCONS_00134192, TCONS_00196883, TCONS_00123912, TCONS_00251664, TCONS_00084442, TCONS_00178681, TCONS_00253128
selenium compound metabolic process	21	TCONS_00151804, TCONS_00142295, TCONS_00146359, TCONS_00195520, TCONS_00202896, TCONS_00251074, TCONS_00190530, TCONS_00207903, TCONS_00160154, TCONS_00053398, TCONS_00240316, TCONS_00021418, TCONS_00204792, TCONS_00181271, TCONS_00221997, TCONS_00025932, TCONS_00130373, TCONS_00098095, TCONS_00038804, TCONS_00051725, TCONS_00123869
negative regulation of autophagy	21	TCONS_00230820, TCONS_00204115, TCONS_00173611, TCONS_00188049, TCONS_00134837, TCONS_00226389, TCONS_00240566, TCONS_00245008, TCONS_00119538, TCONS_00154990, TCONS_00160007, TCONS_00133215, TCONS_00003235, TCONS_00004378, TCONS_00117190, TCONS_00226092, TCONS_00234796, TCONS_00104658, TCONS_00210893, TCONS_00211685, TCONS_00216126
blood vessel remodeling	21	TCONS_00143583, TCONS_00204886, TCONS_00230800, TCONS_00144384, TCONS_00091525, TCONS_00104729, TCONS_00172829, TCONS_00209991, TCONS_00052270, TCONS_00160061, TCONS_00188550, TCONS_00227545, TCONS_00138707, TCONS_00077969, TCONS_00010402, TCONS_00159496, TCONS_00173362, TCONS_00125368, TCONS_00126536, TCONS_00217158, TCONS_00219018
cellular response to amino acid starvation	21	TCONS_00204115, TCONS_00167398, TCONS_00057490, TCONS_00010256, TCONS_00093217, TCONS_00069834, TCONS_00119496, TCONS_00086825, TCONS_00148114, TCONS_00166775, TCONS_00097945, TCONS_00115853, TCONS_00093331, TCONS_00245008, TCONS_00150292, TCONS_00222119, TCONS_00045091, TCONS_00181665, TCONS_00173871, TCONS_00005021, TCONS_00212059
response to starvation	21	TCONS_00013279, TCONS_00144762, TCONS_00033275, TCONS_00059292, TCONS_00104618, TCONS_00171840, TCONS_00017420, TCONS_00085924, TCONS_00038486, TCONS_00055012, TCONS_00204771, TCONS_00054801, TCONS_00186837, TCONS_00054308, TCONS_00220408, TCONS_00183477, TCONS_00068697, TCONS_00105208, TCONS_00108948, TCONS_00071949, TCONS_00179792
epithelial to mesenchymal transition	21	TCONS_00230820, TCONS_00141130, TCONS_00209988, TCONS_00141696, TCONS_00149843, TCONS_00069559, TCONS_00031366, TCONS_00173015, TCONS_00195535, TCONS_00203527, TCONS_00018334, TCONS_00112220, TCONS_00151073, TCONS_00157740, TCONS_00183458, TCONS_00133577, TCONS_00161266, TCONS_00106724, TCONS_00212733, TCONS_00217660, TCONS_00158280
positive regulation of interferon-beta production	21	TCONS_00191550, TCONS_00053490, TCONS_00226497, TCONS_00191543, TCONS_00166258, TCONS_00156439, TCONS_00207010, TCONS_00249644, TCONS_00006458, TCONS_00029923, TCONS_00152370, TCONS_00233094, TCONS_00183316, TCONS_00156810, TCONS_00162467, TCONS_00040153, TCONS_00196883, TCONS_00235306, TCONS_00237445, TCONS_00084442, TCONS_00135060
positive regulation of protein kinase activity	21	TCONS_00208626, TCONS_00225000, TCONS_00230668, TCONS_00224360, TCONS_00015571, TCONS_00110472, TCONS_00120191, TCONS_00008317, TCONS_00048606, TCONS_00160790, TCONS_00112203, TCONS_00018450, TCONS_00244744, TCONS_00005813, TCONS_00199030, TCONS_00156423, TCONS_00031268, TCONS_00214944, TCONS_00233586, TCONS_00159370, TCONS_00195386
aerobic respiration	21	TCONS_00011592, TCONS_00012666, TCONS_00100426, TCONS_00252871, TCONS_00040025, TCONS_00141343, TCONS_00225734, TCONS_00246015, TCONS_00034081, TCONS_00220038, TCONS_00227975, TCONS_00000025, TCONS_00157125, TCONS_00181101, TCONS_00242205, TCONS_00244789, TCONS_00045793, TCONS_00067795, TCONS_00011318, TCONS_00088675, TCONS_00236875
purine nucleobase metabolic process	21	TCONS_00210409, TCONS_00273491, TCONS_00139796, TCONS_00025638, TCONS_00005719, TCONS_00025526, TCONS_00034081, TCONS_00147391, TCONS_00181383, TCONS_00068161, TCONS_00022356, TCONS_00213260, TCONS_00232690, TCONS_00030885, TCONS_00029888, TCONS_00067476, TCONS_00176233, TCONS_00144854, TCONS_00027282, TCONS_00071949, TCONS_00100213
reactive oxygen species metabolic process	21	TCONS_00117098, TCONS_00123444, TCONS_00121154, TCONS_00170243, TCONS_00198854, TCONS_00144171, TCONS_00123383, TCONS_00154018, TCONS_00054340, TCONS_00119538, TCONS_00219805, TCONS_00002165, TCONS_00025346, TCONS_00117190, TCONS_00226092, TCONS_00031688, TCONS_00198753, TCONS_00231244, TCONS_00152270, TCONS_00088268, TCONS_00235655
response to ischemia	21	TCONS_00203138, TCONS_00107906, TCONS_00226084, TCONS_00220089, TCONS_00030133, TCONS_00088718, TCONS_00092424, TCONS_00195826, TCONS_00038189, TCONS_00085906, TCONS_00119538, TCONS_00139958, TCONS_00129286, TCONS_00155266, TCONS_00236024, TCONS_00188888, TCONS_00117190, TCONS_00027298, TCONS_00048360, TCONS_00067621, TCONS_00025692
intra-Golgi vesicle-mediated transport	21	TCONS_00063802, TCONS_00010894, TCONS_00062625, TCONS_00163168, TCONS_00097517, TCONS_00063607, TCONS_00151536, TCONS_00226644, TCONS_00115712, TCONS_00045064, TCONS_00103360, TCONS_00019381, TCONS_00184503, TCONS_00051217, TCONS_00232162, TCONS_00184313, TCONS_00163489, TCONS_00041473, TCONS_00134591, TCONS_00232820, TCONS_00101642
adipose tissue development	21	TCONS_00119763, TCONS_00211958, TCONS_00090407, TCONS_00232129, TCONS_00227772, TCONS_00166378, TCONS_00065711, TCONS_00017420, TCONS_00208696, TCONS_00247872, TCONS_00152974, TCONS_00038486, TCONS_00169199, TCONS_00204771, TCONS_00226389, TCONS_00054801, TCONS_00133336, TCONS_00186837, TCONS_00137279, TCONS_00177643, TCONS_00233765
ATP-dependent chromatin remodeling	21	TCONS_00110480, TCONS_00166017, TCONS_00190214, TCONS_00219395, TCONS_00018400, TCONS_00112783, TCONS_00114498, TCONS_00058873, TCONS_00072492, TCONS_00072440, TCONS_00228205, TCONS_00002446, TCONS_00048542, TCONS_00002003, TCONS_00055688, TCONS_00177677, TCONS_00157291, TCONS_00180943, TCONS_00119240, TCONS_00121836, TCONS_00128868
positive regulation of ATPase activity	21	TCONS_00204886, TCONS_00008971, TCONS_00143632, TCONS_00010872, TCONS_00202260, TCONS_00020158, TCONS_00178405, TCONS_00017450, TCONS_00131139, TCONS_00227874, TCONS_00107421, TCONS_00070562, TCONS_00033918, TCONS_00103390, TCONS_00100096, TCONS_00028253, TCONS_00180834, TCONS_00029642, TCONS_00176683, TCONS_00083860, TCONS_00008590
mitotic cell cycle checkpoint	21	TCONS_00143961, TCONS_00063861, TCONS_00225084, TCONS_00040123, TCONS_00007762, TCONS_00249552, TCONS_00021775, TCONS_00079402, TCONS_00205122, TCONS_00160007, TCONS_00054504, TCONS_00066182, TCONS_00133577, TCONS_00186798, TCONS_00156897, TCONS_00199355, TCONS_00182956, TCONS_00007181, TCONS_00029186, TCONS_00217654, TCONS_00212497
cellular response to hormone stimulus	21	TCONS_00208704, TCONS_00208603, TCONS_00231318, TCONS_00122130, TCONS_00188412, TCONS_00000926, TCONS_00123096, TCONS_00245840, TCONS_00075056, TCONS_00070372, TCONS_00131672, TCONS_00126040, TCONS_00241372, TCONS_00026852, TCONS_00189558, TCONS_00137684, TCONS_00102861, TCONS_00045103, TCONS_00144949, TCONS_00231762, TCONS_00015618
chondroitin sulfate biosynthetic process	21	TCONS_00015798, TCONS_00060264, TCONS_00227661, TCONS_00031461, TCONS_00060897, TCONS_00200018, TCONS_00094881, TCONS_00201046, TCONS_00025333, TCONS_00213881, TCONS_00024573, TCONS_00053417, TCONS_00221810, TCONS_00000153, TCONS_00154674, TCONS_00103863, TCONS_00233641, TCONS_00085032, TCONS_00080132, TCONS_00239787, TCONS_00086266
respiratory gaseous exchange	21	TCONS_00169884, TCONS_00142295, TCONS_00191376, TCONS_00006230, TCONS_00210338, TCONS_00227010, TCONS_00112194, TCONS_00060897, TCONS_00030613, TCONS_00053417, TCONS_00160644, TCONS_00226719, TCONS_00200515, TCONS_00202407, TCONS_00166986, TCONS_00045103, TCONS_00140630, TCONS_00060393, TCONS_00069751, TCONS_00066494, TCONS_00087047
RNA-dependent DNA biosynthetic process	20	TCONS_00209617, TCONS_00233989, TCONS_00200394, TCONS_00018779, TCONS_00194025, TCONS_00187301, TCONS_00242196, TCONS_00034290, TCONS_00022979, TCONS_00162193, TCONS_00079904, TCONS_00002335, TCONS_00072236, TCONS_00223328, TCONS_00186973, TCONS_00205182, TCONS_00100452, TCONS_00175077, TCONS_00203939, TCONS_00198771
embryonic hindlimb morphogenesis	20	TCONS_00195644, TCONS_00061545, TCONS_00173015, TCONS_00038790, TCONS_00074040, TCONS_00228618, TCONS_00058424, TCONS_00110297, TCONS_00253071, TCONS_00203187, TCONS_00150779, TCONS_00111658, TCONS_00075888, TCONS_00179579, TCONS_00187974, TCONS_00242719, TCONS_00158584, TCONS_00237830, TCONS_00172382, TCONS_00147408
positive regulation of vasoconstriction	20	TCONS_00196687, TCONS_00017724, TCONS_00199756, TCONS_00247485, TCONS_00121661, TCONS_00226084, TCONS_00018588, TCONS_00006578, TCONS_00226921, TCONS_00203211, TCONS_00020373, TCONS_00219539, TCONS_00024645, TCONS_00187932, TCONS_00029734, TCONS_00129206, TCONS_00213977, TCONS_00171780, TCONS_00013626, TCONS_00237920
cytoplasmic microtubule organization	20	TCONS_00078283, TCONS_00147885, TCONS_00077991, TCONS_00138741, TCONS_00003519, TCONS_00161593, TCONS_00085906, TCONS_00189013, TCONS_00220379, TCONS_00093275, TCONS_00170834, TCONS_00200583, TCONS_00031749, TCONS_00215047, TCONS_00236396, TCONS_00067086, TCONS_00081727, TCONS_00102831, TCONS_00102842, TCONS_00180638
cellular response to dexamethasone stimulus	20	TCONS_00012344, TCONS_00119399, TCONS_00013457, TCONS_00065864, TCONS_00101969, TCONS_00243055, TCONS_00244784, TCONS_00222425, TCONS_00197959, TCONS_00099212, TCONS_00222585, TCONS_00094146, TCONS_00022396, TCONS_00133577, TCONS_00157232, TCONS_00214198, TCONS_00022367, TCONS_00039180, TCONS_00241261, TCONS_00236900
histone H3-K4 methylation	20	TCONS_00062863, TCONS_00086456, TCONS_00225760, TCONS_00227772, TCONS_00248542, TCONS_00062864, TCONS_00089737, TCONS_00171334, TCONS_00057843, TCONS_00018762, TCONS_00020898, TCONS_00246315, TCONS_00076008, TCONS_00240497, TCONS_00181799, TCONS_00179623, TCONS_00054414, TCONS_00179129, TCONS_00233765, TCONS_00236028
protein O-linked mannosylation	20	TCONS_00228530, TCONS_00018612, TCONS_00044336, TCONS_00222257, TCONS_00052044, TCONS_00248401, TCONS_00109294, TCONS_00247048, TCONS_00169672, TCONS_00246933, TCONS_00034481, TCONS_00126270, TCONS_00180660, TCONS_00161135, TCONS_00078748, TCONS_00124485, TCONS_00065741, TCONS_00103431, TCONS_00156780, TCONS_00165737
translesion synthesis	20	TCONS_00010220, TCONS_00100304, TCONS_00037487, TCONS_00012021, TCONS_00092536, TCONS_00213749, TCONS_00192679, TCONS_00112233, TCONS_00000117, TCONS_00201223, TCONS_00229526, TCONS_00167494, TCONS_00069680, TCONS_00076900, TCONS_00004266, TCONS_00181488, TCONS_00127016, TCONS_00043144, TCONS_00179241, TCONS_00065033
developmental growth	20	TCONS_00033275, TCONS_00229389, TCONS_00224110, TCONS_00011059, TCONS_00060897, TCONS_00020456, TCONS_00115346, TCONS_00160043, TCONS_00222653, TCONS_00228923, TCONS_00079436, TCONS_00116822, TCONS_00053417, TCONS_00023641, TCONS_00250916, TCONS_00198563, TCONS_00025682, TCONS_00025880, TCONS_00212388, TCONS_00013539
cellular protein modification process	20	TCONS_00121587, TCONS_00081020, TCONS_00234726, TCONS_00174688, TCONS_00041774, TCONS_00090895, TCONS_00170602, TCONS_00191929, TCONS_00240684, TCONS_00027988, TCONS_00179312, TCONS_00003046, TCONS_00048954, TCONS_00186876, TCONS_00141314, TCONS_00171591, TCONS_00203815, TCONS_00202727, TCONS_00238319, TCONS_00231762
long-term synaptic potentiation	20	TCONS_00089746, TCONS_00084660, TCONS_00199946, TCONS_00207458, TCONS_00233207, TCONS_00168754, TCONS_00035171, TCONS_00205122, TCONS_00203396, TCONS_00154782, TCONS_00000301, TCONS_00025942, TCONS_00241261, TCONS_00195041, TCONS_00236900, TCONS_00211870, TCONS_00010747, TCONS_00233026, TCONS_00235634, TCONS_00141635
regulation of cell size	20	TCONS_00222020, TCONS_00016940, TCONS_00121154, TCONS_00198515, TCONS_00234508, TCONS_00016760, TCONS_00225338, TCONS_00058424, TCONS_00099343, TCONS_00113456, TCONS_00220625, TCONS_00019062, TCONS_00107163, TCONS_00068478, TCONS_00144627, TCONS_00252925, TCONS_00002051, TCONS_00105334, TCONS_00233303, TCONS_00106239
B cell homeostasis	20	TCONS_00064820, TCONS_00122352, TCONS_00197129, TCONS_00000704, TCONS_00051241, TCONS_00161781, TCONS_00160061, TCONS_00148281, TCONS_00073462, TCONS_00099412, TCONS_00119538, TCONS_00020014, TCONS_00117190, TCONS_00073813, TCONS_00252119, TCONS_00126536, TCONS_00236653, TCONS_00217158, TCONS_00236313, TCONS_00199001
NLS-bearing protein import into nucleus	20	TCONS_00012356, TCONS_00064578, TCONS_00194453, TCONS_00173655, TCONS_00213915, TCONS_00249248, TCONS_00204671, TCONS_00130810, TCONS_00185295, TCONS_00242864, TCONS_00181155, TCONS_00105040, TCONS_00002399, TCONS_00183586, TCONS_00103461, TCONS_00181433, TCONS_00143658, TCONS_00141138, TCONS_00199556, TCONS_00066214
glycosphingolipid metabolic process	20	TCONS_00171017, TCONS_00205688, TCONS_00189196, TCONS_00195720, TCONS_00170754, TCONS_00061167, TCONS_00032993, TCONS_00200224, TCONS_00142094, TCONS_00208114, TCONS_00000178, TCONS_00179123, TCONS_00151594, TCONS_00024401, TCONS_00029536, TCONS_00269477, TCONS_00239728, TCONS_00126536, TCONS_00273308, TCONS_00213685
regulation of endocytosis	20	TCONS_00203586, TCONS_00100976, TCONS_00010872, TCONS_00248298, TCONS_00138855, TCONS_00092395, TCONS_00199917, TCONS_00151417, TCONS_00137924, TCONS_00020131, TCONS_00158877, TCONS_00134522, TCONS_00082539, TCONS_00028279, TCONS_00158311, TCONS_00075306, TCONS_00252678, TCONS_00051418, TCONS_00087157, TCONS_00172271
positive regulation of cell cycle	20	TCONS_00040663, TCONS_00073070, TCONS_00031366, TCONS_00061545, TCONS_00122175, TCONS_00247341, TCONS_00161781, TCONS_00206564, TCONS_00056395, TCONS_00220211, TCONS_00078843, TCONS_00083419, TCONS_00109542, TCONS_00246905, TCONS_00128893, TCONS_00010402, TCONS_00044255, TCONS_00045243, TCONS_00232069, TCONS_00212068
protein tetramerization	20	TCONS_00013279, TCONS_00041249, TCONS_00107906, TCONS_00067964, TCONS_00083171, TCONS_00231728, TCONS_00022249, TCONS_00150963, TCONS_00096572, TCONS_00052334, TCONS_00135266, TCONS_00043202, TCONS_00067972, TCONS_00067795, TCONS_00199674, TCONS_00218551, TCONS_00081384, TCONS_00125503, TCONS_00046087, TCONS_00232510
positive regulation of cytokinesis	20	TCONS_00058010, TCONS_00154806, TCONS_00138165, TCONS_00142696, TCONS_00138684, TCONS_00108491, TCONS_00128193, TCONS_00148492, TCONS_00157202, TCONS_00028448, TCONS_00131123, TCONS_00181387, TCONS_00188848, TCONS_00001571, TCONS_00156423, TCONS_00177545, TCONS_00108008, TCONS_00005063, TCONS_00102566, TCONS_00145539
muscle filament sliding	20	TCONS_00122567, TCONS_00082184, TCONS_00032595, TCONS_00143467, TCONS_00249992, TCONS_00145351, TCONS_00023926, TCONS_00246834, TCONS_00018482, TCONS_00051548, TCONS_00103390, TCONS_00136226, TCONS_00025976, TCONS_00181831, TCONS_00180834, TCONS_00160839, TCONS_00028172, TCONS_00108216, TCONS_00083860, TCONS_00028174
regulation of cytokinesis	20	TCONS_00121599, TCONS_00037645, TCONS_00079752, TCONS_00253040, TCONS_00003519, TCONS_00148560, TCONS_00184188, TCONS_00134446, TCONS_00105189, TCONS_00108566, TCONS_00109478, TCONS_00110955, TCONS_00161237, TCONS_00070855, TCONS_00005021, TCONS_00126203, TCONS_00025285, TCONS_00012306, TCONS_00088478, TCONS_00138193
positive regulation of mesenchymal cell proliferation	20	TCONS_00193910, TCONS_00232429, TCONS_00031366, TCONS_00173015, TCONS_00226516, TCONS_00182031, TCONS_00226007, TCONS_00008639, TCONS_00153417, TCONS_00154858, TCONS_00178276, TCONS_00030756, TCONS_00178566, TCONS_00185215, TCONS_00068478, TCONS_00172471, TCONS_00212533, TCONS_00025880, TCONS_00066990, TCONS_00165947
positive regulation of tyrosine phosphorylation of Stat3 protein	20	TCONS_00189196, TCONS_00191241, TCONS_00090704, TCONS_00007298, TCONS_00044448, TCONS_00198635, TCONS_00219395, TCONS_00046613, TCONS_00245068, TCONS_00131747, TCONS_00205055, TCONS_00244784, TCONS_00089709, TCONS_00222425, TCONS_00198806, TCONS_00187650, TCONS_00226389, TCONS_00114985, TCONS_00178681, TCONS_00198672
glycogen biosynthetic process	20	TCONS_00176831, TCONS_00139302, TCONS_00030199, TCONS_00123170, TCONS_00133403, TCONS_00096872, TCONS_00138956, TCONS_00188681, TCONS_00134900, TCONS_00004316, TCONS_00155266, TCONS_00220305, TCONS_00245977, TCONS_00110438, TCONS_00005402, TCONS_00182701, TCONS_00108496, TCONS_00230020, TCONS_00215878, TCONS_00100555
cell recognition	20	TCONS_00125826, TCONS_00197776, TCONS_00175258, TCONS_00007885, TCONS_00200018, TCONS_00046716, TCONS_00221479, TCONS_00133986, TCONS_00119636, TCONS_00019482, TCONS_00058166, TCONS_00161448, TCONS_00134157, TCONS_00112928, TCONS_00125880, TCONS_00175344, TCONS_00047160, TCONS_00234227, TCONS_00239787, TCONS_00250214
positive regulation of pseudopodium assembly	20	TCONS_00011540, TCONS_00036102, TCONS_00189196, TCONS_00199759, TCONS_00167046, TCONS_00169982, TCONS_00249015, TCONS_00141495, TCONS_00110472, TCONS_00055245, TCONS_00113399, TCONS_00148154, TCONS_00200583, TCONS_00093185, TCONS_00188848, TCONS_00001571, TCONS_00077918, TCONS_00136141, TCONS_00081552, TCONS_00128615
cardiac muscle contraction	20	TCONS_00012521, TCONS_00201395, TCONS_00082184, TCONS_00101207, TCONS_00148327, TCONS_00151816, TCONS_00143467, TCONS_00007931, TCONS_00103390, TCONS_00025976, TCONS_00181831, TCONS_00177643, TCONS_00036649, TCONS_00226092, TCONS_00180834, TCONS_00104329, TCONS_00006191, TCONS_00106116, TCONS_00083860, TCONS_00008590
cell maturation	20	TCONS_00191241, TCONS_00193910, TCONS_00252088, TCONS_00171840, TCONS_00173015, TCONS_00159606, TCONS_00020836, TCONS_00091188, TCONS_00051325, TCONS_00138707, TCONS_00154120, TCONS_00023641, TCONS_00029855, TCONS_00132452, TCONS_00137279, TCONS_00183994, TCONS_00212533, TCONS_00125368, TCONS_00173394, TCONS_00178681
negative regulation of extrinsic apoptotic signaling pathway via death domain receptors	20	TCONS_00230820, TCONS_00144246, TCONS_00273491, TCONS_00121661, TCONS_00111043, TCONS_00007954, TCONS_00153787, TCONS_00054383, TCONS_00225587, TCONS_00181383, TCONS_00227545, TCONS_00246406, TCONS_00214382, TCONS_00179513, TCONS_00159105, TCONS_00250937, TCONS_00218088, TCONS_00176531, TCONS_00166914, TCONS_00196883
nucleotide-excision repair, DNA damage recognition	20	TCONS_00021719, TCONS_00146228, TCONS_00225295, TCONS_00083070, TCONS_00247104, TCONS_00108580, TCONS_00123170, TCONS_00096872, TCONS_00138956, TCONS_00167494, TCONS_00241313, TCONS_00048552, TCONS_00179596, TCONS_00189944, TCONS_00108496, TCONS_00034635, TCONS_00043144, TCONS_00100555, TCONS_00106502, TCONS_00065033
positive regulation of protein targeting to membrane	20	TCONS_00231789, TCONS_00227220, TCONS_00101969, TCONS_00100804, TCONS_00115583, TCONS_00077991, TCONS_00147188, TCONS_00227229, TCONS_00252060, TCONS_00085906, TCONS_00167382, TCONS_00133403, TCONS_00215047, TCONS_00233362, TCONS_00056799, TCONS_00080545, TCONS_00106890, TCONS_00109707, TCONS_00233586, TCONS_00102430
regulation of heart rate	20	TCONS_00100227, TCONS_00148327, TCONS_00148560, TCONS_00009749, TCONS_00052270, TCONS_00172505, TCONS_00134446, TCONS_00183436, TCONS_00105189, TCONS_00138707, TCONS_00218999, TCONS_00219539, TCONS_00131059, TCONS_00004664, TCONS_00160100, TCONS_00070855, TCONS_00213977, TCONS_00126203, TCONS_00025285, TCONS_00230873
negative regulation of JNK cascade	20	TCONS_00061674, TCONS_00199759, TCONS_00111152, TCONS_00091981, TCONS_00222257, TCONS_00247048, TCONS_00001503, TCONS_00207721, TCONS_00246933, TCONS_00099314, TCONS_00220745, TCONS_00157321, TCONS_00069391, TCONS_00023336, TCONS_00078748, TCONS_00124485, TCONS_00043870, TCONS_00103431, TCONS_00107964, TCONS_00156780
keratan sulfate biosynthetic process	20	TCONS_00145830, TCONS_00174943, TCONS_00123024, TCONS_00009654, TCONS_00044336, TCONS_00183384, TCONS_00054493, TCONS_00097623, TCONS_00039772, TCONS_00249704, TCONS_00020803, TCONS_00161061, TCONS_00243415, TCONS_00097095, TCONS_00251317, TCONS_00003242, TCONS_00003360, TCONS_00176762, TCONS_00060261, TCONS_00019509
negative regulation of Notch signaling pathway	20	TCONS_00034453, TCONS_00196477, TCONS_00067810, TCONS_00054003, TCONS_00071381, TCONS_00076136, TCONS_00073488, TCONS_00077974, TCONS_00248716, TCONS_00214074, TCONS_00077969, TCONS_00186258, TCONS_00241593, TCONS_00074824, TCONS_00183994, TCONS_00161266, TCONS_00236227, TCONS_00212830, TCONS_00026430, TCONS_00216910
nucleus organization	20	TCONS_00250882, TCONS_00044846, TCONS_00098818, TCONS_00174788, TCONS_00119562, TCONS_00118009, TCONS_00037188, TCONS_00245217, TCONS_00115745, TCONS_00136779, TCONS_00157301, TCONS_00237298, TCONS_00106250, TCONS_00235463, TCONS_00180237, TCONS_00052115, TCONS_00150198, TCONS_00026131, TCONS_00172592, TCONS_00174487
renal water homeostasis	20	TCONS_00031250, TCONS_00147587, TCONS_00192863, TCONS_00079368, TCONS_00245232, TCONS_00119139, TCONS_00227943, TCONS_00090263, TCONS_00225830, TCONS_00004944, TCONS_00181201, TCONS_00094120, TCONS_00131059, TCONS_00188009, TCONS_00073138, TCONS_00105097, TCONS_00183642, TCONS_00057745, TCONS_00158584, TCONS_00198000
positive regulation of synapse assembly	20	TCONS_00012432, TCONS_00041920, TCONS_00207458, TCONS_00033874, TCONS_00016884, TCONS_00088718, TCONS_00206383, TCONS_00001612, TCONS_00135317, TCONS_00189331, TCONS_00176580, TCONS_00181463, TCONS_00099911, TCONS_00048821, TCONS_00161126, TCONS_00057516, TCONS_00225948, TCONS_00213205, TCONS_00070616, TCONS_00178294
rhodopsin mediated signaling pathway	20	TCONS_00079350, TCONS_00190333, TCONS_00114551, TCONS_00187840, TCONS_00224942, TCONS_00148560, TCONS_00138657, TCONS_00134446, TCONS_00105189, TCONS_00028114, TCONS_00129874, TCONS_00053018, TCONS_00049339, TCONS_00070855, TCONS_00104945, TCONS_00126203, TCONS_00011986, TCONS_00025285, TCONS_00217641, TCONS_00083277
cellular amino acid metabolic process	20	TCONS_00171984, TCONS_00038686, TCONS_00168672, TCONS_00171789, TCONS_00063630, TCONS_00146359, TCONS_00167398, TCONS_00234977, TCONS_00098629, TCONS_00054045, TCONS_00091577, TCONS_00099368, TCONS_00132459, TCONS_00160204, TCONS_00072588, TCONS_00072797, TCONS_00173991, TCONS_00049031, TCONS_00107226, TCONS_00071906
single fertilization	20	TCONS_00020716, TCONS_00010054, TCONS_00172853, TCONS_00085756, TCONS_00019326, TCONS_00000638, TCONS_00207793, TCONS_00222653, TCONS_00049616, TCONS_00228923, TCONS_00002757, TCONS_00136725, TCONS_00046154, TCONS_00067086, TCONS_00074731, TCONS_00228907, TCONS_00235870, TCONS_00181539, TCONS_00027110, TCONS_00237873
mesoderm formation	20	TCONS_00166473, TCONS_00015834, TCONS_00144384, TCONS_00112220, TCONS_00118958, TCONS_00053398, TCONS_00079436, TCONS_00115637, TCONS_00178276, TCONS_00111658, TCONS_00024920, TCONS_00105097, TCONS_00246905, TCONS_00161266, TCONS_00239000, TCONS_00164864, TCONS_00025880, TCONS_00158280, TCONS_00212388, TCONS_00152181
odontogenesis	20	TCONS_00013249, TCONS_00007033, TCONS_00147437, TCONS_00113085, TCONS_00229385, TCONS_00031366, TCONS_00075120, TCONS_00228618, TCONS_00245232, TCONS_00249742, TCONS_00224961, TCONS_00005813, TCONS_00137602, TCONS_00232195, TCONS_00024633, TCONS_00200426, TCONS_00083305, TCONS_00010402, TCONS_00237830, TCONS_00147408
necroptotic process	20	TCONS_00144246, TCONS_00038367, TCONS_00107906, TCONS_00083171, TCONS_00144293, TCONS_00055134, TCONS_00097932, TCONS_00153787, TCONS_00038376, TCONS_00123170, TCONS_00096872, TCONS_00138956, TCONS_00185610, TCONS_00097096, TCONS_00108496, TCONS_00073912, TCONS_00239967, TCONS_00100555, TCONS_00025692, TCONS_00239954
error-prone translesion synthesis	20	TCONS_00013599, TCONS_00228387, TCONS_00063509, TCONS_00150751, TCONS_00116863, TCONS_00123170, TCONS_00159408, TCONS_00054132, TCONS_00096872, TCONS_00138956, TCONS_00099228, TCONS_00073763, TCONS_00186214, TCONS_00108496, TCONS_00230482, TCONS_00100555, TCONS_00219258, TCONS_00193484, TCONS_00199695, TCONS_00012538
response to cadmium ion	20	TCONS_00031100, TCONS_00014377, TCONS_00173015, TCONS_00024989, TCONS_00208278, TCONS_00034081, TCONS_00078446, TCONS_00159408, TCONS_00024805, TCONS_00209369, TCONS_00013072, TCONS_00148370, TCONS_00155584, TCONS_00186837, TCONS_00160204, TCONS_00214198, TCONS_00119719, TCONS_00251836, TCONS_00051407, TCONS_00049211
actin filament bundle assembly	20	TCONS_00036620, TCONS_00033255, TCONS_00060005, TCONS_00273432, TCONS_00215717, TCONS_00207958, TCONS_00108182, TCONS_00058069, TCONS_00269508, TCONS_00220625, TCONS_00207071, TCONS_00020131, TCONS_00235181, TCONS_00106261, TCONS_00001571, TCONS_00074648, TCONS_00221968, TCONS_00231381, TCONS_00124851, TCONS_00066065
neural tube development	20	TCONS_00167232, TCONS_00040952, TCONS_00121214, TCONS_00101756, TCONS_00230800, TCONS_00124518, TCONS_00045107, TCONS_00253071, TCONS_00173728, TCONS_00021097, TCONS_00072542, TCONS_00069391, TCONS_00074626, TCONS_00083525, TCONS_00228051, TCONS_00026890, TCONS_00012706, TCONS_00231762, TCONS_00094919, TCONS_00042382
glycosaminoglycan biosynthetic process	20	TCONS_00034363, TCONS_00151517, TCONS_00193521, TCONS_00013138, TCONS_00147437, TCONS_00203448, TCONS_00016653, TCONS_00108294, TCONS_00160790, TCONS_00001862, TCONS_00137602, TCONS_00005028, TCONS_00208075, TCONS_00000122, TCONS_00242907, TCONS_00231594, TCONS_00237748, TCONS_00235757, TCONS_00100435, TCONS_00146427
blood circulation	20	TCONS_00019849, TCONS_00056193, TCONS_00229202, TCONS_00191672, TCONS_00019812, TCONS_00039813, TCONS_00164211, TCONS_00170541, TCONS_00194446, TCONS_00012552, TCONS_00228525, TCONS_00150832, TCONS_00008606, TCONS_00091287, TCONS_00153417, TCONS_00002246, TCONS_00058617, TCONS_00077969, TCONS_00034956, TCONS_00028780
cortical actin cytoskeleton organization	20	TCONS_00100801, TCONS_00118231, TCONS_00250002, TCONS_00068912, TCONS_00122175, TCONS_00051241, TCONS_00115314, TCONS_00117832, TCONS_00138732, TCONS_00139447, TCONS_00040813, TCONS_00147282, TCONS_00005835, TCONS_00002246, TCONS_00126350, TCONS_00186798, TCONS_00157513, TCONS_00233586, TCONS_00103238, TCONS_00236313
mesoderm development	20	TCONS_00172829, TCONS_00036290, TCONS_00244784, TCONS_00223448, TCONS_00247554, TCONS_00226633, TCONS_00114911, TCONS_00129250, TCONS_00116822, TCONS_00051325, TCONS_00095350, TCONS_00003169, TCONS_00096490, TCONS_00269641, TCONS_00085370, TCONS_00162809, TCONS_00212533, TCONS_00242907, TCONS_00157180, TCONS_00142507
nucleobase-containing small molecule interconversion	20	TCONS_00086622, TCONS_00273597, TCONS_00014055, TCONS_00095897, TCONS_00053398, TCONS_00240316, TCONS_00205364, TCONS_00061838, TCONS_00155584, TCONS_00242567, TCONS_00104096, TCONS_00054226, TCONS_00089581, TCONS_00022662, TCONS_00003013, TCONS_00003770, TCONS_00004351, TCONS_00137363, TCONS_00032845, TCONS_00251664
regulation of membrane potential	20	TCONS_00014567, TCONS_00126627, TCONS_00098708, TCONS_00191698, TCONS_00091795, TCONS_00007942, TCONS_00202359, TCONS_00225922, TCONS_00037000, TCONS_00183436, TCONS_00218999, TCONS_00028533, TCONS_00186798, TCONS_00107407, TCONS_00010634, TCONS_00083458, TCONS_00237537, TCONS_00036428, TCONS_00106148, TCONS_00174371
glutamate secretion	19	TCONS_00041920, TCONS_00126608, TCONS_00057490, TCONS_00230438, TCONS_00033874, TCONS_00009623, TCONS_00247796, TCONS_00112337, TCONS_00131123, TCONS_00057508, TCONS_00244758, TCONS_00245418, TCONS_00052653, TCONS_00250539, TCONS_00143907, TCONS_00042175, TCONS_00107217, TCONS_00192493, TCONS_00198540
negative regulation of tumor necrosis factor production	19	TCONS_00222480, TCONS_00019408, TCONS_00247297, TCONS_00228618, TCONS_00052161, TCONS_00094059, TCONS_00130611, TCONS_00099434, TCONS_00247349, TCONS_00216187, TCONS_00214382, TCONS_00129212, TCONS_00126322, TCONS_00086274, TCONS_00125368, TCONS_00021092, TCONS_00146408, TCONS_00067155, TCONS_00211354
mitophagy	19	TCONS_00054093, TCONS_00035693, TCONS_00146657, TCONS_00171789, TCONS_00231789, TCONS_00121693, TCONS_00113184, TCONS_00183164, TCONS_00190435, TCONS_00154556, TCONS_00043919, TCONS_00114988, TCONS_00022264, TCONS_00075956, TCONS_00031688, TCONS_00166835, TCONS_00221939, TCONS_00233573, TCONS_00053628
negative regulation of Ras protein signal transduction	19	TCONS_00211838, TCONS_00251212, TCONS_00200080, TCONS_00247451, TCONS_00252251, TCONS_00008876, TCONS_00223852, TCONS_00240329, TCONS_00139777, TCONS_00000936, TCONS_00114217, TCONS_00190967, TCONS_00131320, TCONS_00067170, TCONS_00205938, TCONS_00229493, TCONS_00066641, TCONS_00034515, TCONS_00176660
actin filament polymerization	19	TCONS_00034274, TCONS_00228005, TCONS_00222020, TCONS_00247430, TCONS_00273464, TCONS_00145057, TCONS_00207705, TCONS_00154448, TCONS_00108182, TCONS_00244784, TCONS_00037056, TCONS_00152407, TCONS_00243105, TCONS_00161028, TCONS_00179312, TCONS_00024115, TCONS_00171591, TCONS_00183527, TCONS_00219215
microtubule bundle formation	19	TCONS_00088854, TCONS_00166450, TCONS_00251993, TCONS_00138165, TCONS_00115583, TCONS_00077991, TCONS_00057982, TCONS_00220379, TCONS_00201454, TCONS_00025839, TCONS_00215047, TCONS_00151362, TCONS_00122929, TCONS_00144704, TCONS_00097191, TCONS_00009482, TCONS_00062086, TCONS_00016848, TCONS_00081110
dendrite development	19	TCONS_00211838, TCONS_00019308, TCONS_00041920, TCONS_00039137, TCONS_00024907, TCONS_00217291, TCONS_00112062, TCONS_00033874, TCONS_00219395, TCONS_00015571, TCONS_00079752, TCONS_00148100, TCONS_00059634, TCONS_00158732, TCONS_00106261, TCONS_00161266, TCONS_00106978, TCONS_00211367, TCONS_00163810
ncRNA metabolic process	19	TCONS_00068706, TCONS_00166133, TCONS_00236649, TCONS_00017007, TCONS_00009701, TCONS_00116004, TCONS_00006018, TCONS_00186762, TCONS_00138437, TCONS_00009814, TCONS_00053040, TCONS_00134306, TCONS_00246837, TCONS_00072652, TCONS_00045376, TCONS_00199481, TCONS_00200969, TCONS_00208373, TCONS_00199432
positive regulation of interleukin-12 production	19	TCONS_00191550, TCONS_00039743, TCONS_00200260, TCONS_00226497, TCONS_00191543, TCONS_00166258, TCONS_00110472, TCONS_00224567, TCONS_00198806, TCONS_00092640, TCONS_00153571, TCONS_00047521, TCONS_00156550, TCONS_00180246, TCONS_00158165, TCONS_00192292, TCONS_00237445, TCONS_00236203, TCONS_00084442
negative regulation of T cell proliferation	19	TCONS_00195784, TCONS_00060005, TCONS_00228064, TCONS_00149076, TCONS_00089291, TCONS_00027835, TCONS_00129890, TCONS_00133577, TCONS_00021035, TCONS_00186798, TCONS_00079801, TCONS_00048745, TCONS_00158286, TCONS_00142742, TCONS_00069233, TCONS_00217860, TCONS_00123912, TCONS_00236203, TCONS_00016408
tRNA methylation	19	TCONS_00195005, TCONS_00204006, TCONS_00164650, TCONS_00078270, TCONS_00188133, TCONS_00074333, TCONS_00005437, TCONS_00214098, TCONS_00104651, TCONS_00046389, TCONS_00028158, TCONS_00022069, TCONS_00159435, TCONS_00043763, TCONS_00175059, TCONS_00251416, TCONS_00082677, TCONS_00071803, TCONS_00195210
endoplasmic reticulum organization	19	TCONS_00119468, TCONS_00253058, TCONS_00171640, TCONS_00175987, TCONS_00226063, TCONS_00203119, TCONS_00020158, TCONS_00115677, TCONS_00148189, TCONS_00248215, TCONS_00187860, TCONS_00205560, TCONS_00020096, TCONS_00158501, TCONS_00150292, TCONS_00162645, TCONS_00068951, TCONS_00043693, TCONS_00085782
JAK-STAT cascade involved in growth hormone signaling pathway	19	TCONS_00204510, TCONS_00095818, TCONS_00102713, TCONS_00147212, TCONS_00168754, TCONS_00114137, TCONS_00094544, TCONS_00244784, TCONS_00153417, TCONS_00154858, TCONS_00052894, TCONS_00110824, TCONS_00158311, TCONS_00110837, TCONS_00048745, TCONS_00236653, TCONS_00066990, TCONS_00181706, TCONS_00198672
regulation of GTPase activity	19	TCONS_00012521, TCONS_00174814, TCONS_00024907, TCONS_00170891, TCONS_00204659, TCONS_00206383, TCONS_00134837, TCONS_00147188, TCONS_00161593, TCONS_00162381, TCONS_00099314, TCONS_00218999, TCONS_00106883, TCONS_00220618, TCONS_00186258, TCONS_00140468, TCONS_00072707, TCONS_00178294, TCONS_00087213
response to cocaine	19	TCONS_00012521, TCONS_00235617, TCONS_00142295, TCONS_00032993, TCONS_00219395, TCONS_00111397, TCONS_00052270, TCONS_00189331, TCONS_00153571, TCONS_00157232, TCONS_00134891, TCONS_00180246, TCONS_00119160, TCONS_00218450, TCONS_00147619, TCONS_00126536, TCONS_00235634, TCONS_00126504, TCONS_00163979
triglyceride catabolic process	19	TCONS_00032371, TCONS_00144762, TCONS_00167687, TCONS_00175974, TCONS_00241699, TCONS_00004944, TCONS_00133763, TCONS_00237287, TCONS_00080802, TCONS_00131059, TCONS_00235098, TCONS_00183962, TCONS_00044455, TCONS_00125895, TCONS_00038869, TCONS_00061280, TCONS_00013801, TCONS_00138050, TCONS_00173183
positive regulation of phagocytosis	19	TCONS_00083394, TCONS_00217291, TCONS_00141277, TCONS_00208906, TCONS_00106819, TCONS_00202954, TCONS_00122175, TCONS_00008149, TCONS_00120191, TCONS_00006009, TCONS_00183050, TCONS_00096036, TCONS_00033140, TCONS_00165938, TCONS_00182760, TCONS_00023731, TCONS_00177137, TCONS_00085396, TCONS_00067155
histone deacetylation	19	TCONS_00054150, TCONS_00122674, TCONS_00036525, TCONS_00253001, TCONS_00010442, TCONS_00068627, TCONS_00195811, TCONS_00044325, TCONS_00194018, TCONS_00185661, TCONS_00021456, TCONS_00084937, TCONS_00096413, TCONS_00026419, TCONS_00269502, TCONS_00111935, TCONS_00155136, TCONS_00080420, TCONS_00122227
growth	19	TCONS_00121013, TCONS_00210217, TCONS_00139310, TCONS_00229385, TCONS_00149068, TCONS_00204792, TCONS_00242200, TCONS_00226007, TCONS_00051325, TCONS_00160007, TCONS_00079009, TCONS_00029734, TCONS_00156533, TCONS_00161266, TCONS_00179766, TCONS_00218088, TCONS_00212533, TCONS_00134261, TCONS_00141724
phosphatidylcholine biosynthetic process	19	TCONS_00005280, TCONS_00231728, TCONS_00103729, TCONS_00118249, TCONS_00117738, TCONS_00247019, TCONS_00237287, TCONS_00078668, TCONS_00080802, TCONS_00108611, TCONS_00157811, TCONS_00111915, TCONS_00121716, TCONS_00038869, TCONS_00122879, TCONS_00137460, TCONS_00015956, TCONS_00216765, TCONS_00236259
regulation of establishment of cell polarity	19	TCONS_00058891, TCONS_00118231, TCONS_00091039, TCONS_00104618, TCONS_00204659, TCONS_00115314, TCONS_00249469, TCONS_00149045, TCONS_00241327, TCONS_00244687, TCONS_00209502, TCONS_00147282, TCONS_00052205, TCONS_00189516, TCONS_00023641, TCONS_00026023, TCONS_00031217, TCONS_00235634, TCONS_00231048
establishment of cell polarity	19	TCONS_00120333, TCONS_00031250, TCONS_00035693, TCONS_00039941, TCONS_00033243, TCONS_00202874, TCONS_00011257, TCONS_00011355, TCONS_00204659, TCONS_00032488, TCONS_00025939, TCONS_00019142, TCONS_00183458, TCONS_00000301, TCONS_00179579, TCONS_00066344, TCONS_00028410, TCONS_00044201, TCONS_00094919
telomere maintenance via semi-conservative replication	19	TCONS_00013599, TCONS_00062577, TCONS_00228387, TCONS_00037487, TCONS_00067447, TCONS_00123221, TCONS_00063509, TCONS_00036088, TCONS_00229526, TCONS_00054132, TCONS_00134669, TCONS_00072276, TCONS_00099228, TCONS_00073763, TCONS_00186214, TCONS_00127016, TCONS_00230482, TCONS_00193484, TCONS_00212873
neuropeptide signaling pathway	19	TCONS_00196687, TCONS_00016866, TCONS_00063868, TCONS_00191851, TCONS_00191698, TCONS_00139458, TCONS_00051666, TCONS_00191929, TCONS_00154045, TCONS_00155046, TCONS_00273419, TCONS_00182558, TCONS_00223801, TCONS_00058626, TCONS_00189558, TCONS_00068697, TCONS_00103752, TCONS_00105208, TCONS_00145910
dorsal/ventral pattern formation	19	TCONS_00229202, TCONS_00210338, TCONS_00042425, TCONS_00147885, TCONS_00222653, TCONS_00112220, TCONS_00115446, TCONS_00021511, TCONS_00228923, TCONS_00060208, TCONS_00247554, TCONS_00182031, TCONS_00174826, TCONS_00200583, TCONS_00157875, TCONS_00179579, TCONS_00026592, TCONS_00038407, TCONS_00010549
ATP metabolic process	19	TCONS_00249891, TCONS_00007931, TCONS_00247872, TCONS_00005719, TCONS_00229855, TCONS_00099368, TCONS_00047277, TCONS_00152890, TCONS_00074910, TCONS_00235110, TCONS_00011955, TCONS_00175432, TCONS_00216759, TCONS_00004351, TCONS_00216758, TCONS_00107226, TCONS_00108216, TCONS_00211484, TCONS_00008590
cation transmembrane transport	19	TCONS_00193661, TCONS_00098708, TCONS_00168677, TCONS_00020973, TCONS_00060899, TCONS_00190614, TCONS_00037000, TCONS_00213891, TCONS_00188938, TCONS_00070531, TCONS_00107230, TCONS_00180665, TCONS_00054379, TCONS_00107407, TCONS_00030938, TCONS_00213895, TCONS_00030926, TCONS_00190050, TCONS_00213894
germ cell development	19	TCONS_00012521, TCONS_00009186, TCONS_00201395, TCONS_00251222, TCONS_00066735, TCONS_00074040, TCONS_00099197, TCONS_00168040, TCONS_00249259, TCONS_00160007, TCONS_00239269, TCONS_00246829, TCONS_00040185, TCONS_00213523, TCONS_00104516, TCONS_00126536, TCONS_00028780, TCONS_00042073, TCONS_00152181
sphingolipid biosynthetic process	19	TCONS_00014720, TCONS_00119545, TCONS_00073280, TCONS_00115677, TCONS_00205011, TCONS_00015550, TCONS_00205560, TCONS_00074389, TCONS_00158501, TCONS_00183655, TCONS_00025299, TCONS_00073403, TCONS_00128631, TCONS_00177325, TCONS_00036825, TCONS_00028179, TCONS_00101067, TCONS_00085782, TCONS_00120566
protein import into nucleus, translocation	19	TCONS_00125846, TCONS_00064578, TCONS_00107906, TCONS_00246892, TCONS_00227639, TCONS_00249248, TCONS_00038266, TCONS_00036088, TCONS_00091473, TCONS_00130810, TCONS_00073488, TCONS_00133577, TCONS_00054930, TCONS_00186258, TCONS_00103461, TCONS_00208151, TCONS_00033457, TCONS_00199556, TCONS_00055806
negative regulation of peptidyl-serine phosphorylation	19	TCONS_00141031, TCONS_00205149, TCONS_00150949, TCONS_00106915, TCONS_00226084, TCONS_00119023, TCONS_00249469, TCONS_00220560, TCONS_00160061, TCONS_00172505, TCONS_00209502, TCONS_00071168, TCONS_00235181, TCONS_00024920, TCONS_00025346, TCONS_00126536, TCONS_00159370, TCONS_00176450, TCONS_00217158
error-free translesion synthesis	19	TCONS_00249891, TCONS_00013599, TCONS_00228387, TCONS_00063509, TCONS_00123170, TCONS_00159408, TCONS_00054132, TCONS_00096872, TCONS_00138956, TCONS_00099228, TCONS_00114527, TCONS_00212492, TCONS_00186214, TCONS_00108496, TCONS_00230482, TCONS_00010936, TCONS_00100555, TCONS_00193484, TCONS_00194353
positive regulation of vasodilation	19	TCONS_00144762, TCONS_00199759, TCONS_00211958, TCONS_00033275, TCONS_00017724, TCONS_00038113, TCONS_00202260, TCONS_00006578, TCONS_00227545, TCONS_00219539, TCONS_00026852, TCONS_00221737, TCONS_00213977, TCONS_00069643, TCONS_00107645, TCONS_00166914, TCONS_00172281, TCONS_00013626, TCONS_00235655
embryonic cranial skeleton morphogenesis	19	TCONS_00237907, TCONS_00018438, TCONS_00114341, TCONS_00067810, TCONS_00031366, TCONS_00074040, TCONS_00228618, TCONS_00118958, TCONS_00246882, TCONS_00079436, TCONS_00008639, TCONS_00215651, TCONS_00241892, TCONS_00074328, TCONS_00172471, TCONS_00025290, TCONS_00158584, TCONS_00146408, TCONS_00180859
face development	19	TCONS_00237907, TCONS_00143583, TCONS_00095818, TCONS_00233207, TCONS_00168754, TCONS_00079752, TCONS_00139984, TCONS_00058424, TCONS_00079397, TCONS_00111830, TCONS_00182031, TCONS_00133775, TCONS_00179513, TCONS_00083525, TCONS_00103614, TCONS_00159490, TCONS_00212388, TCONS_00250652, TCONS_00129307
non-motile cilium assembly	19	TCONS_00169895, TCONS_00045107, TCONS_00059943, TCONS_00079752, TCONS_00007985, TCONS_00036483, TCONS_00112313, TCONS_00174826, TCONS_00096587, TCONS_00114865, TCONS_00052601, TCONS_00132420, TCONS_00135115, TCONS_00010953, TCONS_00159490, TCONS_00195882, TCONS_00060186, TCONS_00064254, TCONS_00180638
embryonic skeletal system morphogenesis	19	TCONS_00147689, TCONS_00013138, TCONS_00229389, TCONS_00016712, TCONS_00010299, TCONS_00110183, TCONS_00139984, TCONS_00153623, TCONS_00021775, TCONS_00143370, TCONS_00111830, TCONS_00111853, TCONS_00102291, TCONS_00135115, TCONS_00186798, TCONS_00024323, TCONS_00212216, TCONS_00125586, TCONS_00103614
negative regulation of smooth muscle cell proliferation	18	TCONS_00191241, TCONS_00211958, TCONS_00043824, TCONS_00233889, TCONS_00251595, TCONS_00033036, TCONS_00226084, TCONS_00171840, TCONS_00000936, TCONS_00186570, TCONS_00154352, TCONS_00214382, TCONS_00072338, TCONS_00069643, TCONS_00166914, TCONS_00198394, TCONS_00238402, TCONS_00007172
negative regulation of reactive oxygen species metabolic process	18	TCONS_00107906, TCONS_00069559, TCONS_00111043, TCONS_00001503, TCONS_00207148, TCONS_00119538, TCONS_00139958, TCONS_00046583, TCONS_00215651, TCONS_00220745, TCONS_00133215, TCONS_00110955, TCONS_00117190, TCONS_00031688, TCONS_00048360, TCONS_00069643, TCONS_00210368, TCONS_00219018
establishment or maintenance of cell polarity	18	TCONS_00197317, TCONS_00033397, TCONS_00139376, TCONS_00210438, TCONS_00220075, TCONS_00076279, TCONS_00039000, TCONS_00155529, TCONS_00200583, TCONS_00180210, TCONS_00089291, TCONS_00002896, TCONS_00188848, TCONS_00201527, TCONS_00069612, TCONS_00158320, TCONS_00060186, TCONS_00124733
glycogen catabolic process	18	TCONS_00144762, TCONS_00043821, TCONS_00176831, TCONS_00148560, TCONS_00090153, TCONS_00188681, TCONS_00050301, TCONS_00134446, TCONS_00004316, TCONS_00105189, TCONS_00005402, TCONS_00230020, TCONS_00073912, TCONS_00070855, TCONS_00126203, TCONS_00025285, TCONS_00106116, TCONS_00157021
definitive hemopoiesis	18	TCONS_00018548, TCONS_00164233, TCONS_00245164, TCONS_00139984, TCONS_00130922, TCONS_00015122, TCONS_00006116, TCONS_00056026, TCONS_00152878, TCONS_00039024, TCONS_00051072, TCONS_00148394, TCONS_00111830, TCONS_00241974, TCONS_00091188, TCONS_00185456, TCONS_00183994, TCONS_00103614
positive regulation of apoptotic signaling pathway	18	TCONS_00085279, TCONS_00103747, TCONS_00087208, TCONS_00247451, TCONS_00146690, TCONS_00246882, TCONS_00242179, TCONS_00209369, TCONS_00053152, TCONS_00107456, TCONS_00025942, TCONS_00178566, TCONS_00211094, TCONS_00214062, TCONS_00068226, TCONS_00084047, TCONS_00141724, TCONS_00174184
response to radiation	18	TCONS_00143762, TCONS_00143274, TCONS_00019436, TCONS_00117145, TCONS_00040411, TCONS_00003519, TCONS_00004316, TCONS_00154782, TCONS_00184108, TCONS_00239269, TCONS_00133577, TCONS_00135146, TCONS_00104568, TCONS_00216858, TCONS_00015618, TCONS_00028780, TCONS_00140931, TCONS_00251664
monocyte chemotaxis	18	TCONS_00090715, TCONS_00007298, TCONS_00019812, TCONS_00018315, TCONS_00170243, TCONS_00065469, TCONS_00101969, TCONS_00117145, TCONS_00222425, TCONS_00037230, TCONS_00109963, TCONS_00102113, TCONS_00102101, TCONS_00101974, TCONS_00109978, TCONS_00101975, TCONS_00049343, TCONS_00125503
embryonic organ development	18	TCONS_00062577, TCONS_00088897, TCONS_00172853, TCONS_00100976, TCONS_00251255, TCONS_00107906, TCONS_00013364, TCONS_00059292, TCONS_00247104, TCONS_00151428, TCONS_00128031, TCONS_00095350, TCONS_00088140, TCONS_00103498, TCONS_00119240, TCONS_00025880, TCONS_00102500, TCONS_00128868
behavioral fear response	18	TCONS_00168125, TCONS_00041920, TCONS_00199810, TCONS_00032289, TCONS_00033874, TCONS_00195106, TCONS_00193858, TCONS_00207148, TCONS_00110289, TCONS_00119538, TCONS_00178199, TCONS_00152333, TCONS_00117190, TCONS_00040185, TCONS_00069643, TCONS_00104516, TCONS_00213488, TCONS_00141635
microtubule-based process	18	TCONS_00154608, TCONS_00249840, TCONS_00112494, TCONS_00115792, TCONS_00138557, TCONS_00093023, TCONS_00248921, TCONS_00050421, TCONS_00104332, TCONS_00027763, TCONS_00057934, TCONS_00057945, TCONS_00210060, TCONS_00050408, TCONS_00215418, TCONS_00066344, TCONS_00215413, TCONS_00044131
regulation of transcription involved in G1/S transition of mitotic cell cycle	18	TCONS_00123776, TCONS_00205767, TCONS_00039246, TCONS_00147299, TCONS_00165379, TCONS_00015296, TCONS_00115346, TCONS_00024989, TCONS_00046416, TCONS_00092795, TCONS_00159408, TCONS_00091287, TCONS_00220508, TCONS_00162335, TCONS_00131242, TCONS_00137354, TCONS_00137363, TCONS_00102566
fat-soluble vitamin metabolic process	18	TCONS_00038654, TCONS_00013138, TCONS_00121861, TCONS_00147437, TCONS_00138034, TCONS_00211415, TCONS_00015394, TCONS_00160790, TCONS_00023464, TCONS_00137602, TCONS_00000122, TCONS_00235098, TCONS_00125895, TCONS_00038869, TCONS_00231594, TCONS_00237748, TCONS_00051648, TCONS_00146427
positive regulation of cell-matrix adhesion	18	TCONS_00196995, TCONS_00204843, TCONS_00251162, TCONS_00033036, TCONS_00094504, TCONS_00110472, TCONS_00224567, TCONS_00085906, TCONS_00092395, TCONS_00005813, TCONS_00183458, TCONS_00000301, TCONS_00010953, TCONS_00214553, TCONS_00235634, TCONS_00231114, TCONS_00233335, TCONS_00236138
positive regulation of focal adhesion assembly	18	TCONS_00034781, TCONS_00118231, TCONS_00141130, TCONS_00222020, TCONS_00141696, TCONS_00193910, TCONS_00252792, TCONS_00245164, TCONS_00115314, TCONS_00147188, TCONS_00240636, TCONS_00079436, TCONS_00160790, TCONS_00018275, TCONS_00151073, TCONS_00013826, TCONS_00212533, TCONS_00082036
cell projection organization	18	TCONS_00088028, TCONS_00175999, TCONS_00252792, TCONS_00227911, TCONS_00249446, TCONS_00001329, TCONS_00070197, TCONS_00110666, TCONS_00181784, TCONS_00175082, TCONS_00093361, TCONS_00269007, TCONS_00268950, TCONS_00005982, TCONS_00237349, TCONS_00053728, TCONS_00087078, TCONS_00088478
positive regulation of axon extension	18	TCONS_00084781, TCONS_00100569, TCONS_00033036, TCONS_00224096, TCONS_00079368, TCONS_00017286, TCONS_00099314, TCONS_00183458, TCONS_00161126, TCONS_00100284, TCONS_00189516, TCONS_00269730, TCONS_00010953, TCONS_00100255, TCONS_00103310, TCONS_00031217, TCONS_00212388, TCONS_00253217
positive regulation of neutrophil chemotaxis	18	TCONS_00039743, TCONS_00126319, TCONS_00144994, TCONS_00194324, TCONS_00191376, TCONS_00208118, TCONS_00222020, TCONS_00019812, TCONS_00210338, TCONS_00169931, TCONS_00189612, TCONS_00051241, TCONS_00110472, TCONS_00083918, TCONS_00047521, TCONS_00023731, TCONS_00055964, TCONS_00189602
response to exogenous dsRNA	18	TCONS_00253024, TCONS_00095818, TCONS_00035610, TCONS_00148114, TCONS_00168754, TCONS_00249644, TCONS_00052161, TCONS_00153417, TCONS_00137515, TCONS_00025177, TCONS_00073488, TCONS_00153586, TCONS_00185048, TCONS_00056767, TCONS_00179766, TCONS_00129446, TCONS_00237445, TCONS_00135060
regulation of multicellular organism growth	18	TCONS_00090407, TCONS_00196687, TCONS_00139693, TCONS_00031366, TCONS_00207721, TCONS_00162381, TCONS_00156410, TCONS_00025299, TCONS_00139917, TCONS_00181682, TCONS_00110837, TCONS_00177643, TCONS_00026078, TCONS_00163810, TCONS_00128801, TCONS_00142516, TCONS_00053927, TCONS_00236259
phagocytosis, engulfment	18	TCONS_00006394, TCONS_00229268, TCONS_00169800, TCONS_00247430, TCONS_00085756, TCONS_00191985, TCONS_00058180, TCONS_00008149, TCONS_00076561, TCONS_00006732, TCONS_00150301, TCONS_00076553, TCONS_00244796, TCONS_00076530, TCONS_00076541, TCONS_00217529, TCONS_00251568, TCONS_00143737
negative regulation of proteasomal ubiquitin-dependent protein catabolic process	18	TCONS_00235418, TCONS_00000638, TCONS_00076320, TCONS_00043480, TCONS_00090191, TCONS_00131123, TCONS_00182267, TCONS_00212583, TCONS_00096351, TCONS_00217769, TCONS_00057648, TCONS_00240162, TCONS_00216628, TCONS_00239924, TCONS_00104658, TCONS_00180943, TCONS_00024240, TCONS_00123811
response to tumor necrosis factor	18	TCONS_00248041, TCONS_00227671, TCONS_00148300, TCONS_00019875, TCONS_00197129, TCONS_00247341, TCONS_00074084, TCONS_00248502, TCONS_00121360, TCONS_00200641, TCONS_00150779, TCONS_00020373, TCONS_00236155, TCONS_00160204, TCONS_00107395, TCONS_00129850, TCONS_00104516, TCONS_00083554
cellular response to gamma radiation	18	TCONS_00038346, TCONS_00144895, TCONS_00043109, TCONS_00167541, TCONS_00001617, TCONS_00242231, TCONS_00184662, TCONS_00045858, TCONS_00046583, TCONS_00160007, TCONS_00077897, TCONS_00201506, TCONS_00035305, TCONS_00104658, TCONS_00235883, TCONS_00047053, TCONS_00214962, TCONS_00037829
activation of cysteine-type endopeptidase activity involved in apoptotic signaling pathway	18	TCONS_00144246, TCONS_00037013, TCONS_00044734, TCONS_00025979, TCONS_00144293, TCONS_00237170, TCONS_00244784, TCONS_00079436, TCONS_00153787, TCONS_00247349, TCONS_00185610, TCONS_00097096, TCONS_00239967, TCONS_00129446, TCONS_00192292, TCONS_00126536, TCONS_00210054, TCONS_00239954
positive regulation of cAMP biosynthetic process	18	TCONS_00033275, TCONS_00249213, TCONS_00198635, TCONS_00214749, TCONS_00146311, TCONS_00019791, TCONS_00061838, TCONS_00090263, TCONS_00013072, TCONS_00070694, TCONS_00133732, TCONS_00153294, TCONS_00054226, TCONS_00131583, TCONS_00241261, TCONS_00102861, TCONS_00236900, TCONS_00251568
excretion	18	TCONS_00196389, TCONS_00100508, TCONS_00091773, TCONS_00245232, TCONS_00249721, TCONS_00116983, TCONS_00249742, TCONS_00245586, TCONS_00078956, TCONS_00217437, TCONS_00233080, TCONS_00245418, TCONS_00007809, TCONS_00151340, TCONS_00178588, TCONS_00032712, TCONS_00166914, TCONS_00212156
JAK-STAT cascade	18	TCONS_00148515, TCONS_00044448, TCONS_00101969, TCONS_00079510, TCONS_00058997, TCONS_00152015, TCONS_00139777, TCONS_00153435, TCONS_00138745, TCONS_00187650, TCONS_00164094, TCONS_00117328, TCONS_00162456, TCONS_00162467, TCONS_00033317, TCONS_00168009, TCONS_00173362, TCONS_00094919
protein kinase C-activating G-protein coupled receptor signaling pathway	18	TCONS_00186081, TCONS_00191376, TCONS_00192530, TCONS_00199756, TCONS_00210338, TCONS_00063678, TCONS_00148133, TCONS_00051385, TCONS_00120191, TCONS_00146077, TCONS_00205011, TCONS_00154990, TCONS_00028610, TCONS_00218450, TCONS_00026166, TCONS_00034515, TCONS_00051648, TCONS_00181706
axon extension	18	TCONS_00084781, TCONS_00041920, TCONS_00144467, TCONS_00033874, TCONS_00247554, TCONS_00055012, TCONS_00081708, TCONS_00028559, TCONS_00025512, TCONS_00181016, TCONS_00183620, TCONS_00204060, TCONS_00082832, TCONS_00233586, TCONS_00081752, TCONS_00108948, TCONS_00103310, TCONS_00029682
response to testosterone	18	TCONS_00208704, TCONS_00059362, TCONS_00210338, TCONS_00018689, TCONS_00202260, TCONS_00122175, TCONS_00017420, TCONS_00074040, TCONS_00130257, TCONS_00240039, TCONS_00182031, TCONS_00104096, TCONS_00137886, TCONS_00129850, TCONS_00239286, TCONS_00069643, TCONS_00104516, TCONS_00230002
positive regulation of ubiquitin-protein transferase activity	18	TCONS_00121599, TCONS_00196477, TCONS_00086811, TCONS_00110183, TCONS_00165731, TCONS_00189080, TCONS_00046217, TCONS_00001503, TCONS_00093275, TCONS_00249648, TCONS_00095141, TCONS_00024066, TCONS_00156215, TCONS_00206073, TCONS_00067137, TCONS_00081378, TCONS_00185827, TCONS_00060340
vesicle docking involved in exocytosis	18	TCONS_00085961, TCONS_00121300, TCONS_00193877, TCONS_00226681, TCONS_00006761, TCONS_00149575, TCONS_00074570, TCONS_00139447, TCONS_00247796, TCONS_00000611, TCONS_00223266, TCONS_00079167, TCONS_00005615, TCONS_00131367, TCONS_00045730, TCONS_00026111, TCONS_00062072, TCONS_00068366
protein K48-linked deubiquitination	18	TCONS_00148945, TCONS_00196303, TCONS_00016008, TCONS_00083161, TCONS_00139138, TCONS_00248219, TCONS_00241279, TCONS_00078712, TCONS_00162107, TCONS_00181298, TCONS_00071025, TCONS_00181810, TCONS_00214382, TCONS_00021067, TCONS_00048658, TCONS_00154454, TCONS_00035725, TCONS_00017905
positive regulation of protein autophosphorylation	18	TCONS_00064567, TCONS_00196610, TCONS_00196995, TCONS_00170243, TCONS_00177029, TCONS_00241925, TCONS_00201128, TCONS_00148560, TCONS_00157618, TCONS_00134446, TCONS_00046243, TCONS_00105189, TCONS_00046015, TCONS_00104149, TCONS_00070855, TCONS_00126203, TCONS_00025285, TCONS_00159370
endothelial cell proliferation	18	TCONS_00144384, TCONS_00166378, TCONS_00067810, TCONS_00166258, TCONS_00245164, TCONS_00240736, TCONS_00079545, TCONS_00169199, TCONS_00112902, TCONS_00186798, TCONS_00184478, TCONS_00062360, TCONS_00038869, TCONS_00086230, TCONS_00166914, TCONS_00021092, TCONS_00273328, TCONS_00084442
activation of adenylate cyclase activity	18	TCONS_00191376, TCONS_00233889, TCONS_00100508, TCONS_00202260, TCONS_00210438, TCONS_00148560, TCONS_00240456, TCONS_00026948, TCONS_00105189, TCONS_00002896, TCONS_00070640, TCONS_00179513, TCONS_00070855, TCONS_00231144, TCONS_00104945, TCONS_00126203, TCONS_00158584, TCONS_00025285
negative regulation of G1/S transition of mitotic cell cycle	18	TCONS_00225198, TCONS_00063861, TCONS_00249552, TCONS_00009304, TCONS_00172758, TCONS_00119538, TCONS_00145083, TCONS_00096386, TCONS_00130465, TCONS_00059409, TCONS_00069391, TCONS_00025942, TCONS_00109828, TCONS_00117190, TCONS_00166835, TCONS_00121836, TCONS_00191073, TCONS_00163449
regulation of rhodopsin mediated signaling pathway	18	TCONS_00190333, TCONS_00114551, TCONS_00187840, TCONS_00224942, TCONS_00148560, TCONS_00138657, TCONS_00134446, TCONS_00105189, TCONS_00028114, TCONS_00053018, TCONS_00049339, TCONS_00070855, TCONS_00104945, TCONS_00126203, TCONS_00011986, TCONS_00025285, TCONS_00217641, TCONS_00083277
response to nicotine	18	TCONS_00210338, TCONS_00011004, TCONS_00112062, TCONS_00087958, TCONS_00219395, TCONS_00018588, TCONS_00040411, TCONS_00197129, TCONS_00007931, TCONS_00057555, TCONS_00119538, TCONS_00216224, TCONS_00050239, TCONS_00107407, TCONS_00117190, TCONS_00144627, TCONS_00166914, TCONS_00196056
membrane fusion	18	TCONS_00236719, TCONS_00171789, TCONS_00077991, TCONS_00115677, TCONS_00020743, TCONS_00240777, TCONS_00078520, TCONS_00115712, TCONS_00099600, TCONS_00137637, TCONS_00215047, TCONS_00159812, TCONS_00142855, TCONS_00159166, TCONS_00134591, TCONS_00218983, TCONS_00029660, TCONS_00085782
lens development in camera-type eye	18	TCONS_00059362, TCONS_00006035, TCONS_00232429, TCONS_00110297, TCONS_00246882, TCONS_00182031, TCONS_00099368, TCONS_00269704, TCONS_00046583, TCONS_00047485, TCONS_00219539, TCONS_00186798, TCONS_00219529, TCONS_00023641, TCONS_00172471, TCONS_00213977, TCONS_00051407, TCONS_00107226
[truncated: 8,430 more rows]

## Sheet: cellular component
GO	Number of sequences	Transcripts
[truncated: 1,353 more rows]

## Sheet: molecular function
GO	Number of sequences	Transcripts
[truncated: 3,082 more rows]
