# Supplementary material for: Transcriptome profile of the human placenta
Source: Funct Integr Genomics. 2017 Mar 1;17(5):551–63. doi: 10.1007/s10142-017-0555-y (PMC5561170; doi:10.1007/s10142-017-0555-y)
Supplement: Supplementary file 3 — Placental genes classification to molecular pathways due to the Kyoto Encyclopedia of Genes and Genomes (KEGG) database (XLSX 43 kb) [file 10142_2017_555_MOESM3_ESM.xlsx]

## Sheet: human_kegg_pathway
	Pathway	Pathway ID	Number of enzymes class in pathway	Enzyme	Number of sequences assigned to each class of enzyme	Names of sequences	Number of unique sequences in pathway
1	Glyoxylate and dicarboxylate metabolism	map00630	19	ec:6.4.1.3 - carboxylase, ec:6.3.1.2 - synthetase, ec:2.7.1.31 - 3-kinase, ec:5.1.99.1 - epimerase, ec:2.3.1.9 - C-acetyltransferase, ec:3.5.1.68 - deformylase, ec:2.3.3.9 - synthase, ec:2.3.3.1 - (Si)-synthase, ec:3.5.1.9 - kynurenine formamidase, ec:2.1.2.1 - hydroxymethyltransferase, ec:4.2.1.3 - hydratase, ec:1.11.1.6 - equilase, ec:3.1.3.18 - phosphatase, ec:5.4.99.2 - mutase, ec:1.1.1.79 - …	2, 1, 1, 1, 4, 1, 1, 2, 1, 1, 2, 3, 2, 1, 1, 1, 2, 1, 1	TCONS_00064704, TCONS_00176429, TCONS_00020208, TCONS_00174045, TCONS_00149556, TCONS_00147711, TCONS_00048940, TCONS_00038486, TCONS_00215015, TCONS_00038066, TCONS_00064687, TCONS_00058917, TCONS_00183018, TCONS_00105969, TCONS_00108754, TCONS_00167526, TCONS_00245189, TCONS_00003928, TCONS_00113994, TCONS_00034081, TCONS_00093753, TCONS_00249662, TCONS_00217876, TCONS_00245586, TCONS_00245586,…	29
2	Tryptophan metabolism	map00380	20	ec:4.1.1.45 - decarboxylase, ec:2.1.1.4 - O-methyltransferase, ec:1.13.11.6 - 3,4-dioxygenase, ec:1.14.14.1 - monooxygenase, ec:2.6.1.7 - transaminase, ec:1.2.1.3 - dehydrogenase (NAD+), ec:2.3.1.9 - C-acetyltransferase, ec:1.2.3.1 - oxidase, ec:1.14.16.4 - 5-monooxygenase, ec:3.5.1.9 - kynurenine formamidase, ec:1.11.1.6 - equilase, ec:3.7.1.3 - ec:3.7.1.3 kynureninase, ec:3.5.5.1 - acetonitrila…	1, 1, 1, 7, 2, 7, 4, 1, 1, 1, 3, 1, 1, 2, 2, 1, 6, 5, 3, 1	TCONS_00151752, TCONS_00269412, TCONS_00148370, TCONS_00231469, TCONS_00125360, TCONS_00170485, TCONS_00190546, TCONS_00148178, TCONS_00083204, TCONS_00003738, TCONS_00096849, TCONS_00196857, TCONS_00053878, TCONS_00245637, TCONS_00210528, TCONS_00036825, TCONS_00083525, TCONS_00044550, TCONS_00074917, TCONS_00147711, TCONS_00048940, TCONS_00038486, TCONS_00215015, TCONS_00144171, TCONS_00041705,…	51
3	Pyruvate metabolism	map00620	25	ec:6.4.1.1 - carboxylase, ec:6.4.1.2 - carboxylase, ec:4.1.1.32 - carboxykinase (GTP), ec:2.7.1.40 - kinase, ec:6.2.1.1 - ligase, ec:1.8.1.4 - dehydrogenase, ec:1.2.1.3 - dehydrogenase (NAD+), ec:2.3.1.9 - C-acetyltransferase, ec:4.4.1.5 - lyase, ec:2.3.3.9 - synthase, ec:3.6.1.7 - acetylphosphatase, ec:4.2.1.2 - hydratase, ec:4.1.1.3 - decarboxylase, ec:2.3.1.12 - acetyltransferase, ec:3.1.2.1 -…	1, 2, 1, 1, 4, 1, 7, 4, 1, 1, 2, 1, 4, 1, 1, 3, 1, 1, 1, 2, 3, 4, 4, 3, 2	TCONS_00044407, TCONS_00110054, TCONS_00053655, TCONS_00068014, TCONS_00084520, TCONS_00052708, TCONS_00159855, TCONS_00156988, TCONS_00157369, TCONS_00225922, TCONS_00053878, TCONS_00245637, TCONS_00210528, TCONS_00036825, TCONS_00083525, TCONS_00044550, TCONS_00074917, TCONS_00147711, TCONS_00048940, TCONS_00038486, TCONS_00215015, TCONS_00217426, TCONS_00064687, TCONS_00075076, TCONS_00138906,…	56
4	Caffeine metabolism	map00232	3	ec:1.17.3.2 - oxidase, ec:1.14.14.1 - monooxygenase, ec:2.3.1.5 - N-acetyltransferase	1, 7, 2	TCONS_00148002, TCONS_00231469, TCONS_00125360, TCONS_00170485, TCONS_00190546, TCONS_00148178, TCONS_00083204, TCONS_00003738, TCONS_00235038, TCONS_00235053	10
5	Polycyclic aromatic hydrocarbon degradation	map00624	1	ec:3.1.1.35 - hydrolase	1	TCONS_00231203	1
6	Monobactam biosynthesis	map00261	1	ec:2.7.7.4 - adenylyltransferase	2	TCONS_00025932, TCONS_00195520	2
7	Valine, leucine and isoleucine biosynthesis	map00290	2	ec:2.6.1.42 - transaminase, ec:4.3.1.19 - ammonia-lyase	2, 2	TCONS_00056853, TCONS_00134858, TCONS_00054045, TCONS_00061508	4
8	Glycosphingolipid biosynthesis - ganglio series	map00604	6	ec:3.2.1.52 - hexosaminidase, ec:2.4.1.62 - galactosyltransferase, ec:3.2.1.23 - lactase (ambiguous), ec:2.4.99.7 - 6-alpha-sialyltransferase, ec:2.4.99.4 - alpha-2,3-sialyltransferase, ec:2.4.99.8 - alpha-2,8-sialyltransferase	2, 1, 2, 1, 5, 2	TCONS_00079720, TCONS_00199648, TCONS_00211797, TCONS_00039982, TCONS_00154595, TCONS_00252398, TCONS_00243415, TCONS_00003242, TCONS_00174943, TCONS_00097623, TCONS_00039772, TCONS_00056784, TCONS_00206316	13
9	Styrene degradation	map00643	2	ec:3.7.1.2 - beta-diketonase, ec:3.5.5.1 - acetonitrilase	1, 1	TCONS_00080511, TCONS_00008058	2
10	Lipoic acid metabolism	map00785	2	ec:2.3.1.181 - transferase, ec:2.8.1.8 - synthase	1, 1	TCONS_00045154, TCONS_00188779	2
11	Valine, leucine and isoleucine degradation	map00280	24	ec:6.4.1.3 - carboxylase, ec:6.4.1.4 - carboxylase, ec:2.6.1.22 - transaminase, ec:1.2.1.27 - dehydrogenase (CoA-acylating), ec:5.1.99.1 - epimerase, ec:2.6.1.42 - transaminase, ec:2.3.1.168 - (2-methylpropanoyl)transferase, ec:6.2.1.16 - ligase, ec:1.8.1.4 - dehydrogenase, ec:1.2.1.3 - dehydrogenase (NAD+), ec:2.3.1.9 - C-acetyltransferase, ec:1.2.3.1 - oxidase, ec:2.3.3.10 - synthase, ec:4.1.3.…	2, 2, 1, 1, 1, 2, 2, 1, 1, 7, 4, 1, 2, 2, 1, 1, 1, 1, 1, 1, 6, 5, 1, 2	TCONS_00064704, TCONS_00176429, TCONS_00199513, TCONS_00185846, TCONS_00087958, TCONS_00074917, TCONS_00149556, TCONS_00056853, TCONS_00134858, TCONS_00005440, TCONS_00016642, TCONS_00054801, TCONS_00225922, TCONS_00053878, TCONS_00245637, TCONS_00210528, TCONS_00036825, TCONS_00083525, TCONS_00044550, TCONS_00074917, TCONS_00147711, TCONS_00048940, TCONS_00038486, TCONS_00215015, TCONS_00144171,…	49
12	Nitrotoluene degradation	map00633	1	ec:2.3.1.5 - N-acetyltransferase	2	TCONS_00235038, TCONS_00235053	2
13	Amino sugar and nucleotide sugar metabolism	map00520	33	ec:2.6.1.16 - transaminase (isomerizing), ec:4.1.1.35 - decarboxylase, ec:2.7.1.60 - kinase, ec:2.7.1.59 - kinase, ec:2.7.1.52 - fucokinase (phosphorylating), ec:5.3.1.8 - isomerase, ec:5.3.1.9 - isomerase, ec:3.2.1.52 - hexosaminidase, ec:2.7.7.43 - cytidylyltransferase, ec:2.7.7.23 - diphosphorylase, ec:2.3.1.4 - N-acetyltransferase, ec:1.14.18.2 - monooxygenase, ec:5.1.3.14 - 2-epimerase (non-…	2, 1, 2, 1, 1, 1, 1, 2, 2, 1, 1, 1, 1, 1, 5, 1, 3, 3, 2, 3, 1, 1, 1, 1, 2, 1, 1, 1, 5, 4, 1, 1, 1	TCONS_00149201, TCONS_00209386, TCONS_00150963, TCONS_00139588, TCONS_00250083, TCONS_00139588, TCONS_00091901, TCONS_00079993, TCONS_00123968, TCONS_00079720, TCONS_00199648, TCONS_00049561, TCONS_00246852, TCONS_00008304, TCONS_00073980, TCONS_00215984, TCONS_00250083, TCONS_00079567, TCONS_00005945, TCONS_00020775, TCONS_00005987, TCONS_00016998, TCONS_00016110, TCONS_00009095, TCONS_00025235,…	56
14	Toluene degradation	map00623	2	ec:1.2.1.28 - dehydrogenase (NAD+), ec:1.1.1.35 - dehydrogenase	1, 5	TCONS_00250677, TCONS_00211774, TCONS_00190553, TCONS_00065237, TCONS_00200772, TCONS_00186000	6
15	N-Glycan biosynthesis	map00510	22	ec:2.7.1.108 - kinase, ec:2.4.1.259 - alpha-1,2-mannosyltransferase, ec:2.4.1.258 - alpha-1,3-mannosyltransferase, ec:2.4.1.260 - alpha-1,6-mannosyltransferase, ec:2.4.1.261 - alpha-1,2-mannosyltransferase, ec:3.2.1.84 - 1,3-alpha-glucosidase, ec:3.2.1.113 - 1,2-alpha-mannosidase, ec:3.2.1.114 - 1,3-1,6-alpha-mannosidase, ec:2.4.1.83 - beta-D-mannosyltransferase, ec:2.4.1.68 - 6-alpha-L-fucosyltr…	1, 1, 1, 1, 1, 2, 8, 2, 3, 1, 5, 1, 1, 1, 1, 2, 1, 2, 3, 1, 1, 1	TCONS_00252577, TCONS_00046551, TCONS_00185958, TCONS_00170805, TCONS_00046551, TCONS_00043444, TCONS_00035560, TCONS_00160216, TCONS_00006230, TCONS_00183266, TCONS_00001807, TCONS_00171386, TCONS_00219518, TCONS_00020300, TCONS_00248880, TCONS_00081137, TCONS_00200515, TCONS_00018612, TCONS_00161135, TCONS_00065741, TCONS_00069751, TCONS_00003360, TCONS_00203448, TCONS_00194809, TCONS_00249704,…	41
16	Metabolism of xenobiotics by cytochrome P450	map00980	9	ec:1.1.1.184 - reductase (NADPH), ec:2.5.1.18 - transferase, ec:1.1.1.146 - dehydrogenase, ec:1.1.1.1 - dehydrogenase, ec:1.14.14.1 - monooxygenase, ec:1.3.1.20 - dehydrogenase, ec:1.2.1.5 - dehydrogenase [NAD(P)+], ec:2.4.1.17 - 1-naphthol glucuronyltransferase, ec:3.3.2.9 - epoxide hydrolase	4, 17, 1, 3, 7, 1, 4, 5, 1	TCONS_00067972, TCONS_00067964, TCONS_00162630, TCONS_00162641, TCONS_00227156, TCONS_00216708, TCONS_00036775, TCONS_00253141, TCONS_00016895, TCONS_00043379, TCONS_00217949, TCONS_00001759, TCONS_00237182, TCONS_00026735, TCONS_00217955, TCONS_00026730, TCONS_00217805, TCONS_00168925, TCONS_00191191, TCONS_00195066, TCONS_00063351, TCONS_00010092, TCONS_00142981, TCONS_00195176, TCONS_00195135,…	43
17	mTOR signaling pathway	map04150	3	ec:2.7.1.153 - 3-kinase, ec:2.7.11.11 - protein kinase, ec:2.7.11.24 - protein kinase	3, 6, 11	TCONS_00000704, TCONS_00184478, TCONS_00177643, TCONS_00004944, TCONS_00131059, TCONS_00086230, TCONS_00080793, TCONS_00204725, TCONS_00273328, TCONS_00095818, TCONS_00238894, TCONS_00170880, TCONS_00108893, TCONS_00168754, TCONS_00116788, TCONS_00078809, TCONS_00101003, TCONS_00101355, TCONS_00212005, TCONS_00211993	20
18	Aminoacyl-tRNA biosynthesis	map00970	23	ec:6.1.1.6 - ligase, ec:6.1.1.7 - ligase, ec:6.1.1.9 - ligase, ec:6.1.1.2 - ligase, ec:6.1.1.3 - ligase, ec:6.1.1.4 - ligase, ec:6.1.1.5 - ligase, ec:6.1.1.1 - ligase, ec:6.3.5.7 - synthase (glutamine-hydrolysing), ec:2.1.2.9 - formyltransferase, ec:6.1.1.18 - ligase, ec:6.1.1.17 - ligase, ec:6.1.1.19 - ligase, ec:6.1.1.14 - ligase, ec:6.1.1.16 - ligase, ec:6.1.1.15 - ligase, ec:6.1.1.10 - ligase…	1, 3, 2, 2, 3, 2, 2, 2, 3, 1, 1, 1, 2, 2, 1, 2, 2, 2, 1, 1, 4, 1, 2	TCONS_00098095, TCONS_00110986, TCONS_00097606, TCONS_00217786, TCONS_00014024, TCONS_00211260, TCONS_00076069, TCONS_00017393, TCONS_00006840, TCONS_00086352, TCONS_00198409, TCONS_00173299, TCONS_00207903, TCONS_00251074, TCONS_00010434, TCONS_00014024, TCONS_00057220, TCONS_00196454, TCONS_00213551, TCONS_00054241, TCONS_00084025, TCONS_00181271, TCONS_00021418, TCONS_00218711, TCONS_00202896,…	43
19	Aminobenzoate degradation	map00627	9	ec:1.2.1.28 - dehydrogenase (NAD+), ec:3.1.3.2 - phosphatase, ec:3.1.3.1 - phosphatase, ec:1.14.14.1 - monooxygenase, ec:3.6.1.7 - acetylphosphatase, ec:3.1.3.41 - nitrophenyl phosphatase, ec:3.5.5.1 - acetonitrilase, ec:4.2.1.17 - hydratase, ec:3.1.8.1 - organophosphate hydrolase	1, 8, 2, 7, 2, 1, 1, 6, 1	TCONS_00250677, TCONS_00017713, TCONS_00042504, TCONS_00082758, TCONS_00082723, TCONS_00176622, TCONS_00200459, TCONS_00130611, TCONS_00025926, TCONS_00001536, TCONS_00145904, TCONS_00231469, TCONS_00125360, TCONS_00170485, TCONS_00190546, TCONS_00148178, TCONS_00083204, TCONS_00003738, TCONS_00075076, TCONS_00138906, TCONS_00006191, TCONS_00008058, TCONS_00147711, TCONS_00048940, TCONS_00031779,…	29
20	Other types of O-glycan biosynthesis	map00514	7	ec:2.4.1.222 - 3-beta-N-acetylglucosaminyltransferase, ec:2.4.1.221 - GDP-L-fucose:polypeptide fucosyltransferase, ec:2.4.1.50 - galactosyltransferase, ec:2.4.1.66 - glucosyltransferase, ec:2.4.1.109 - mannosyltransferase, ec:2.4.99.6 - alpha-2,3-sialyltransferase, ec:2.4.99.1 - alpha-2,6-sialyltransferase	2, 2, 2, 1, 5, 1, 1	TCONS_00221822, TCONS_00169960, TCONS_00164864, TCONS_00157196, TCONS_00231762, TCONS_00122917, TCONS_00231762, TCONS_00248401, TCONS_00065741, TCONS_00109294, TCONS_00165737, TCONS_00161135, TCONS_00003242, TCONS_00178506	14
21	Phosphonate and phosphinate metabolism	map00440	2	ec:2.7.8.1 - EPT, ec:2.7.8.2 - cholinephosphotransferase	2, 3	TCONS_00005943, TCONS_00137763, TCONS_00053282, TCONS_00005943, TCONS_00189983	5
22	Novobiocin biosynthesis	map00401	4	ec:2.6.1.57 - transaminase, ec:2.6.1.5 - transaminase, ec:2.6.1.9 - transaminase, ec:2.6.1.1 - transaminase	3, 3, 3, 3	TCONS_00096849, TCONS_00030596, TCONS_00049031, TCONS_00096849, TCONS_00030596, TCONS_00049031, TCONS_00096849, TCONS_00030596, TCONS_00049031, TCONS_00096849, TCONS_00030596, TCONS_00049031	12
23	Tropane, piperidine and pyridine alkaloid biosynthesis	map00960	5	ec:2.6.1.57 - transaminase, ec:2.6.1.5 - transaminase, ec:2.6.1.9 - transaminase, ec:2.6.1.1 - transaminase, ec:1.4.3.21 - oxidase	3, 3, 3, 3, 3	TCONS_00096849, TCONS_00030596, TCONS_00049031, TCONS_00096849, TCONS_00030596, TCONS_00049031, TCONS_00096849, TCONS_00030596, TCONS_00049031, TCONS_00096849, TCONS_00030596, TCONS_00049031, TCONS_00102913, TCONS_00227536, TCONS_00102911	15
24	Oxidative phosphorylation	map00190	8	ec:1.3.5.1 - dehydrogenase, ec:1.6.5.3 - reductase (H+-translocating), ec:3.6.1.1 - diphosphatase, ec:3.6.3.6 - ATPase, ec:1.9.3.1 - oxidase, ec:3.6.3.10 - ATPase, ec:1.10.2.2 - reductase, ec:1.6.99.3 - dehydrogenase	5, 32, 4, 5, 23, 1, 6, 2	TCONS_00186648, TCONS_00012836, TCONS_00197797, TCONS_00178739, TCONS_00186865, TCONS_00036784, TCONS_00170467, TCONS_00008132, TCONS_00144231, TCONS_00198854, TCONS_00175655, TCONS_00252085, TCONS_00002804, TCONS_00154018, TCONS_00201313, TCONS_00197906, TCONS_00250936, TCONS_00232563, TCONS_00164656, TCONS_00048392, TCONS_00087101, TCONS_00163065, TCONS_00123383, TCONS_00095347, TCONS_00228429,…	78
25	Taurine and hypotaurine metabolism	map00430	6	ec:4.1.1.29 - decarboxylase, ec:4.1.1.15 - decarboxylase, ec:1.4.1.2 - dehydrogenase, ec:1.13.11.19 - dioxygenase, ec:1.13.11.20 - dioxygenase, ec:2.3.2.2 - glutamyl transpeptidase	1, 2, 1, 1, 1, 2	TCONS_00058376, TCONS_00143106, TCONS_00020208, TCONS_00030092, TCONS_00025022, TCONS_00206595, TCONS_00165843, TCONS_00160195	8
26	Phosphatidylinositol signaling system	map04070	25	ec:2.7.1.107 - kinase (ATP), ec:2.7.1.127 - 3-kinase, ec:2.7.1.67 - 4-kinase, ec:2.7.1.68 - 5-kinase, ec:3.1.4.11 - phospholipase C, ec:2.7.1.149 - 4-kinase, ec:2.7.1.137 - 3-kinase, ec:2.7.1.158 - 2-kinase, ec:2.7.1.159 - 5/6-kinase, ec:2.7.1.154 - 3-kinase, ec:2.7.1.150 - 5-kinase, ec:2.7.1.151 - multikinase, ec:2.7.1.153 - 3-kinase, ec:2.7.11.13 - kinase C, ec:2.7.7.41 - cytidylyltransferase, …	7, 7, 5, 8, 15, 3, 7, 1, 1, 5, 1, 1, 3, 9, 3, 4, 6, 2, 2, 2, 5, 2, 1, 3, 7	TCONS_00186081, TCONS_00192530, TCONS_00226980, TCONS_00063678, TCONS_00051385, TCONS_00146077, TCONS_00034515, TCONS_00173725, TCONS_00181469, TCONS_00125268, TCONS_00217168, TCONS_00021736, TCONS_00029197, TCONS_00173529, TCONS_00026347, TCONS_00018112, TCONS_00168713, TCONS_00188498, TCONS_00168329, TCONS_00051796, TCONS_00110197, TCONS_00252408, TCONS_00129227, TCONS_00144667, TCONS_00006967,…	110
27	Glycosaminoglycan biosynthesis - keratan sulfate	map00533	5	ec:2.4.1.68 - 6-alpha-L-fucosyltransferase, ec:2.4.1.38 - beta-1,4-galactosyltransferase, ec:2.4.1.149 - beta-1,3-N-acetylglucosaminyltransferase, ec:2.4.99.6 - alpha-2,3-sialyltransferase, ec:2.4.99.4 - alpha-2,3-sialyltransferase	1, 5, 4, 1, 5	TCONS_00069751, TCONS_00003360, TCONS_00203448, TCONS_00194809, TCONS_00249704, TCONS_00019509, TCONS_00054493, TCONS_00123024, TCONS_00210241, TCONS_00044336, TCONS_00003242, TCONS_00243415, TCONS_00003242, TCONS_00174943, TCONS_00097623, TCONS_00039772	16
28	Inositol phosphate metabolism	map00562	25	ec:2.7.1.127 - 3-kinase, ec:2.7.1.67 - 4-kinase, ec:2.7.1.68 - 5-kinase, ec:3.1.4.11 - phospholipase C, ec:1.2.1.18 - dehydrogenase (acetylating), ec:2.7.1.149 - 4-kinase, ec:2.7.1.137 - 3-kinase, ec:2.7.1.134 - 1-kinase, ec:2.7.1.158 - 2-kinase, ec:2.7.1.159 - 5/6-kinase, ec:2.7.1.154 - 3-kinase, ec:2.7.1.150 - 5-kinase, ec:2.7.1.151 - multikinase, ec:2.7.1.153 - 3-kinase, ec:5.3.1.1 - isomerase…	7, 5, 8, 15, 1, 3, 7, 1, 1, 1, 5, 1, 1, 3, 1, 1, 4, 6, 2, 2, 1, 2, 5, 2, 1	TCONS_00173725, TCONS_00181469, TCONS_00125268, TCONS_00217168, TCONS_00021736, TCONS_00029197, TCONS_00173529, TCONS_00026347, TCONS_00018112, TCONS_00168713, TCONS_00188498, TCONS_00168329, TCONS_00051796, TCONS_00110197, TCONS_00252408, TCONS_00129227, TCONS_00144667, TCONS_00006967, TCONS_00028263, TCONS_00246007, TCONS_00191376, TCONS_00144099, TCONS_00092358, TCONS_00157779, TCONS_00172090,…	86
29	Polyketide sugar unit biosynthesis	map00523	1	ec:4.2.1.46 - 4,6-dehydratase	1	TCONS_00066710	1
30	beta-Alanine metabolism	map00410	15	ec:2.6.1.19 - transaminase, ec:3.5.2.2 - hydantoinase, ec:2.5.1.16 - synthase, ec:1.2.1.18 - dehydrogenase (acetylating), ec:1.2.1.19 - dehydrogenase, ec:4.1.1.15 - decarboxylase, ec:1.2.1.5 - dehydrogenase [NAD(P)+], ec:1.2.1.3 - dehydrogenase (NAD+), ec:1.3.1.2 - dehydrogenase (NADP+), ec:4.1.1.9 - decarboxylase, ec:1.5.3.17 - polyamine oxidase, ec:1.5.3.16 - oxidase, ec:3.1.2.4 - hydrolase, ec…	1, 1, 1, 1, 4, 2, 4, 7, 1, 1, 1, 1, 1, 6, 3	TCONS_00087958, TCONS_00235617, TCONS_00012496, TCONS_00074917, TCONS_00019697, TCONS_00060913, TCONS_00126689, TCONS_00135034, TCONS_00143106, TCONS_00020208, TCONS_00053878, TCONS_00036825, TCONS_00101067, TCONS_00044550, TCONS_00053878, TCONS_00245637, TCONS_00210528, TCONS_00036825, TCONS_00083525, TCONS_00044550, TCONS_00074917, TCONS_00016605, TCONS_00092424, TCONS_00156463, TCONS_00156463,…	35
31	Fatty acid degradation	map00071	14	ec:1.2.1.48 - dehydrogenase, ec:6.2.1.3 - ligase, ec:4.2.1.74 - hydratase, ec:1.1.1.1 - dehydrogenase, ec:1.14.14.1 - monooxygenase, ec:5.3.3.8 - isomerase, ec:1.2.1.3 - dehydrogenase (NAD+), ec:2.3.1.9 - C-acetyltransferase, ec:1.3.8.1 - acyl-CoA dehydrogenase, ec:2.3.1.16 - C-acyltransferase, ec:2.3.1.21 - O-palmitoyltransferase, ec:4.2.1.17 - hydratase, ec:1.1.1.211 - dehydrogenase, ec:1.1.1.3…	1, 8, 3, 3, 7, 3, 7, 4, 1, 1, 3, 6, 3, 5	TCONS_00101067, TCONS_00247926, TCONS_00201031, TCONS_00078691, TCONS_00136770, TCONS_00197146, TCONS_00122879, TCONS_00145515, TCONS_00026859, TCONS_00147711, TCONS_00200772, TCONS_00048940, TCONS_00142981, TCONS_00195176, TCONS_00195135, TCONS_00231469, TCONS_00125360, TCONS_00170485, TCONS_00190546, TCONS_00148178, TCONS_00083204, TCONS_00003738, TCONS_00215476, TCONS_00093762, TCONS_00186000,…	55
32	Linoleic acid metabolism	map00591	5	ec:3.1.1.4 - A2, ec:1.14.14.1 - monooxygenase, ec:1.13.11.33 - 15-lipoxygenase, ec:1.13.11.12 - 13S-lipoxygenase, ec:1.14.19.3 - 6-desaturase	6, 7, 1, 1, 1	TCONS_00043685, TCONS_00118249, TCONS_00035659, TCONS_00008762, TCONS_00167687, TCONS_00138034, TCONS_00231469, TCONS_00125360, TCONS_00170485, TCONS_00190546, TCONS_00148178, TCONS_00083204, TCONS_00003738, TCONS_00020373, TCONS_00107645, TCONS_00035504	16
33	Drug metabolism - other enzymes	map00983	17	ec:3.5.2.2 - hydantoinase, ec:2.7.1.48 - kinase, ec:3.5.4.5 - deaminase, ec:2.7.1.21 - kinase, ec:1.17.3.2 - oxidase, ec:3.1.1.1 - ali-esterase, ec:2.1.1.67 - S-methyltransferase, ec:2.3.1.5 - N-acetyltransferase, ec:1.3.1.2 - dehydrogenase (NADP+), ec:6.3.5.2 - synthase (glutamine-hydrolysing), ec:3.2.1.31 - beta-glucuronide glucuronohydrolase glucuronidase, ec:2.4.1.17 - 1-naphthol glucuronyltr…	1, 3, 4, 2, 1, 14, 2, 2, 1, 1, 2, 5, 3, 1, 3, 1, 1	TCONS_00235617, TCONS_00008447, TCONS_00003770, TCONS_00252727, TCONS_00167338, TCONS_00001500, TCONS_00167332, TCONS_00212182, TCONS_00114126, TCONS_00096951, TCONS_00148002, TCONS_00012237, TCONS_00168843, TCONS_00273364, TCONS_00070182, TCONS_00099911, TCONS_00070192, TCONS_00185621, TCONS_00072578, TCONS_00080900, TCONS_00212954, TCONS_00004054, TCONS_00233782, TCONS_00067241, TCONS_00067782,…	47
34	Flavone and flavonol biosynthesis	map00944	2	ec:3.2.1.31 - beta-glucuronide glucuronohydrolase glucuronidase, ec:2.8.2.25 - 3-sulfotransferase	2, 1	TCONS_00194756, TCONS_00063418, TCONS_00095606	3
35	Brassinosteroid biosynthesis	map00905	1	ec:1.3.1.22 - 4-dehydrogenase (NADP+)	2	TCONS_00189205, TCONS_00197959	2
36	Th1 and Th2 cell differentiation	map04658	1	ec:3.1.3.16 - phosphatase	18	TCONS_00042504, TCONS_00117168, TCONS_00078387, TCONS_00117932, TCONS_00015550, TCONS_00094696, TCONS_00172758, TCONS_00126180, TCONS_00074103, TCONS_00050970, TCONS_00186798, TCONS_00128631, TCONS_00239385, TCONS_00234674, TCONS_00235334, TCONS_00061263, TCONS_00060021, TCONS_00072818	18
37	Fatty acid biosynthesis	map00061	8	ec:6.4.1.2 - carboxylase, ec:1.1.1.100 - reductase, ec:6.2.1.3 - ligase, ec:4.2.1.59 - dehydratase, ec:3.1.2.14 - hydrolase, ec:1.3.1.10 - reductase (NADPH, Si-specific), ec:2.3.1.39 - S-malonyltransferase, ec:2.3.1.41 - synthase I	2, 1, 8, 1, 2, 1, 2, 2	TCONS_00110054, TCONS_00053655, TCONS_00114825, TCONS_00247926, TCONS_00201031, TCONS_00078691, TCONS_00136770, TCONS_00197146, TCONS_00122879, TCONS_00145515, TCONS_00026859, TCONS_00114825, TCONS_00023886, TCONS_00114825, TCONS_00114825, TCONS_00170595, TCONS_00114825, TCONS_00172395, TCONS_00114825	19
38	Porphyrin and chlorophyll metabolism	map00860	14	ec:2.5.1.17 - acid a,c-diamide adenosyltransferase, ec:4.2.1.75 - synthase, ec:4.99.1.1 - ferrochelatase, ec:1.16.3.1 - ceruloplasmin, ec:1.16.1.5 - reductase (NADPH), ec:1.3.1.24 - reductase, ec:3.2.1.31 - beta-glucuronide glucuronohydrolase glucuronidase, ec:2.4.1.17 - 1-naphthol glucuronyltransferase, ec:1.3.3.3 - oxidase, ec:4.4.1.17 - synthase, ec:2.3.1.37 - synthase, ec:4.2.1.24 - synthase,…	1, 1, 1, 4, 1, 2, 2, 5, 2, 1, 1, 1, 1, 1	TCONS_00061137, TCONS_00039180, TCONS_00119399, TCONS_00246015, TCONS_00043341, TCONS_00010861, TCONS_00184828, TCONS_00198009, TCONS_00133495, TCONS_00223197, TCONS_00194756, TCONS_00063418, TCONS_00034363, TCONS_00169672, TCONS_00239787, TCONS_00044336, TCONS_00034481, TCONS_00103912, TCONS_00182849, TCONS_00269532, TCONS_00174015, TCONS_00251836, TCONS_00039180, TCONS_00021418	24
39	Fructose and mannose metabolism	map00051	19	ec:2.7.1.105 - phosphofructokinase 2, ec:2.7.1.52 - fucokinase (phosphorylating), ec:2.7.1.28 - triose kinase, ec:2.7.1.11 - phosphohexokinase, ec:4.2.1.68 - dehydratase, ec:5.3.1.1 - isomerase, ec:5.3.1.8 - isomerase, ec:5.3.1.6 - isomerase, ec:4.1.2.13 - aldolase, ec:3.1.3.46 - 2-phosphatase, ec:2.7.1.3 - ketohexokinase (phosphorylating), ec:2.7.1.7 - mannokinase (phosphorylating), ec:2.7.1.4 -…	3, 1, 1, 3, 1, 1, 1, 1, 2, 4, 1, 3, 3, 1, 2, 1, 1, 1, 4	TCONS_00181069, TCONS_00009960, TCONS_00023581, TCONS_00091901, TCONS_00035391, TCONS_00023397, TCONS_00050301, TCONS_00163214, TCONS_00117652, TCONS_00048667, TCONS_00079993, TCONS_00140371, TCONS_00109227, TCONS_00089451, TCONS_00181069, TCONS_00048360, TCONS_00009960, TCONS_00023581, TCONS_00137857, TCONS_00025235, TCONS_00208856, TCONS_00139958, TCONS_00025235, TCONS_00208856, TCONS_00139958,…	35
40	Sesquiterpenoid and triterpenoid biosynthesis	map00909	1	ec:2.5.1.21 - synthase	1	TCONS_00234816	1
41	Arginine and proline metabolism	map00330	18	ec:2.6.1.13 - aminotransferase, ec:4.1.1.50 - decarboxylase, ec:2.1.1.2 - N-methyltransferase, ec:1.2.1.41 - dehydrogenase, ec:1.14.11.2 - dioxygenase, ec:2.5.1.16 - synthase, ec:1.2.1.19 - dehydrogenase, ec:4.1.1.17 - decarboxylase, ec:2.6.1.1 - transaminase, ec:1.2.1.3 - dehydrogenase (NAD+), ec:1.5.1.2 - reductase, ec:1.14.13.39 - synthase (NADPH), ec:2.7.3.2 - kinase, ec:3.5.3.1 - arginine am…	1, 1, 1, 1, 5, 1, 4, 3, 3, 7, 2, 1, 3, 2, 1, 1, 1, 1	TCONS_00031471, TCONS_00213722, TCONS_00128801, TCONS_00030369, TCONS_00206975, TCONS_00106391, TCONS_00045135, TCONS_00029611, TCONS_00114602, TCONS_00012496, TCONS_00019697, TCONS_00060913, TCONS_00126689, TCONS_00135034, TCONS_00147244, TCONS_00242613, TCONS_00002544, TCONS_00096849, TCONS_00030596, TCONS_00049031, TCONS_00053878, TCONS_00245637, TCONS_00210528, TCONS_00036825, TCONS_00083525,…	39
42	Lysine degradation	map00310	19	ec:2.7.1.81 - kinase, ec:1.2.1.31 - dehydrogenase, ec:2.6.1.39 - transaminase, ec:1.2.1.47 - dehydrogenase, ec:1.14.11.1 - dioxygenase, ec:1.14.11.4 - 5-dioxygenase, ec:2.1.1.43 - N-methyltransferase, ec:2.1.1.60 - N-methyltransferase, ec:1.2.1.3 - dehydrogenase (NAD+), ec:2.3.1.9 - C-acetyltransferase, ec:1.5.3.7 - oxidase, ec:2.4.1.50 - galactosyltransferase, ec:1.5.1.8 - dehydrogenase (NADP+, …	1, 1, 1, 4, 1, 2, 10, 1, 7, 4, 1, 2, 1, 1, 1, 2, 6, 5, 3	TCONS_00080348, TCONS_00206765, TCONS_00196857, TCONS_00019697, TCONS_00060913, TCONS_00126689, TCONS_00135034, TCONS_00033846, TCONS_00231762, TCONS_00000926, TCONS_00022396, TCONS_00216780, TCONS_00006893, TCONS_00196118, TCONS_00054650, TCONS_00001064, TCONS_00043870, TCONS_00110908, TCONS_00233444, TCONS_00200907, TCONS_00138657, TCONS_00053878, TCONS_00245637, TCONS_00210528, TCONS_00036825,…	54
43	Biotin metabolism	map00780	9	ec:1.1.1.100 - reductase, ec:4.2.1.59 - dehydratase, ec:1.3.1.10 - reductase (NADPH, Si-specific), ec:3.5.1.12 - amidohydrolase biotinidase, ec:6.3.4.9 - ligase, ec:6.3.4.10 - (ATP-hydrolysing)] ligase, ec:6.3.4.11 - ligase, ec:6.3.4.15 - ligase, ec:2.3.1.41 - synthase I	1, 1, 1, 2, 1, 1, 1, 1, 2	TCONS_00114825, TCONS_00114825, TCONS_00114825, TCONS_00054231, TCONS_00172048, TCONS_00164340, TCONS_00164340, TCONS_00164340, TCONS_00164340, TCONS_00172395, TCONS_00114825	11
44	Lysine biosynthesis	map00300	3	ec:2.6.1.57 - transaminase, ec:1.2.1.31 - dehydrogenase, ec:2.6.1.39 - transaminase	3, 1, 1	TCONS_00096849, TCONS_00030596, TCONS_00049031, TCONS_00206765, TCONS_00196857	5
45	Pantothenate and CoA biosynthesis	map00770	9	ec:3.5.2.2 - hydantoinase, ec:4.1.1.36 - decarboxylase, ec:2.7.1.33 - kinase, ec:2.6.1.42 - transaminase, ec:2.7.1.24 - kinase, ec:2.7.8.7 - synthase, ec:1.3.1.2 - dehydrogenase (NADP+), ec:3.5.1.92 - hydrolase, ec:3.6.1.9 - diphosphatase	1, 1, 3, 2, 1, 1, 1, 3, 3	TCONS_00235617, TCONS_00080041, TCONS_00208597, TCONS_00030173, TCONS_00012068, TCONS_00056853, TCONS_00134858, TCONS_00111500, TCONS_00038458, TCONS_00016605, TCONS_00219833, TCONS_00219837, TCONS_00219854, TCONS_00214219, TCONS_00242943, TCONS_00206353	16
46	Nicotinate and nicotinamide metabolism	map00760	17	ec:2.1.1.1 - N-methyltransferase, ec:1.2.1.24 - dehydrogenase (NAD+), ec:2.7.1.23 - kinase, ec:2.7.1.22 - kinase, ec:1.2.1.16 - dehydrogenase [NAD(P)+], ec:3.1.3.5 - uridine 5'-nucleotidase, ec:2.7.7.18 - adenylyltransferase, ec:1.6.1.1 - transhydrogenase (Si-specific), ec:1.6.1.2 - transhydrogenase (Re/Si-specific), ec:1.2.3.1 - oxidase, ec:6.3.5.1 - synthase (glutamine-hydrolysing), ec:3.6.1.9 …	1, 1, 2, 1, 1, 17, 5, 1, 1, 1, 1, 3, 3, 1, 2, 1, 1	TCONS_00038804, TCONS_00210528, TCONS_00011955, TCONS_00204551, TCONS_00250708, TCONS_00210528, TCONS_00059484, TCONS_00229137, TCONS_00169701, TCONS_00215708, TCONS_00242161, TCONS_00169106, TCONS_00147391, TCONS_00060859, TCONS_00052018, TCONS_00110714, TCONS_00213260, TCONS_00030885, TCONS_00181835, TCONS_00176233, TCONS_00100687, TCONS_00139170, TCONS_00115080, TCONS_00020258, TCONS_00000716,…	43
47	Purine metabolism	map00230	59	ec:6.3.3.1 - cyclo-ligase, ec:2.7.4.8 - kinase, ec:2.7.4.6 - kinase, ec:2.7.4.3 - kinase, ec:2.7.1.74 - kinase, ec:4.1.1.21 - carboxylase, ec:2.7.1.113 - kinase, ec:3.1.4.17 - phosphodiesterase, ec:3.5.4.4 - deaminase, ec:3.5.4.3 - deaminase, ec:2.7.1.40 - kinase, ec:3.5.4.6 - deaminase, ec:3.1.4.35 - phosphodiesterase, ec:2.7.1.25 - kinase, ec:2.7.1.20 - kinase, ec:1.17.3.2 - oxidase, ec:2.7.6.5…	1, 7, 12, 3, 1, 1, 1, 1, 2, 1, 1, 2, 5, 2, 1, 1, 1, 4, 2, 14, 6, 1, 17, 2, 1, 1, 1, 1, 1, 1, 2, 79, 5, 1, 3, 3, 1, 4, 4, 2, 1, 2, 2, 2, 12, 22, 1, 1, 1, 1, 3, 4, 1, 1, 1, 1, 3, 1, 1	TCONS_00164117, TCONS_00111180, TCONS_00186798, TCONS_00107691, TCONS_00111161, TCONS_00045669, TCONS_00246024, TCONS_00006094, TCONS_00104096, TCONS_00086622, TCONS_00054226, TCONS_00223060, TCONS_00022662, TCONS_00019832, TCONS_00003770, TCONS_00004351, TCONS_00180986, TCONS_00093572, TCONS_00061838, TCONS_00147095, TCONS_00205364, TCONS_00014055, TCONS_00004351, TCONS_00096951, TCONS_00189267,…	260
48	Vitamin B6 metabolism	map00750	5	ec:1.4.3.5 - 5'-phosphate synthase, ec:2.6.1.52 - transaminase, ec:2.7.1.35 - kinase, ec:1.2.3.1 - oxidase, ec:4.2.3.1 - synthase	1, 1, 1, 1, 2	TCONS_00103503, TCONS_00246218, TCONS_00163109, TCONS_00144171, TCONS_00140347, TCONS_00024159	6
49	Arginine biosynthesis	map00220	11	ec:6.3.1.2 - synthetase, ec:2.6.1.2 - transaminase, ec:2.6.1.1 - transaminase, ec:3.5.1.14 - acid amidohydrolase, ec:1.4.1.3 - dehydrogenase [NAD(P)+], ec:1.4.1.2 - dehydrogenase, ec:3.5.1.2 - glutaminase I, ec:1.14.13.39 - synthase (NADPH), ec:3.5.3.1 - arginine amidinase, ec:3.5.3.6 - deiminase, ec:6.3.4.16 - synthase (ammonia)	1, 2, 3, 4, 1, 1, 2, 1, 2, 1, 2	TCONS_00020208, TCONS_00239064, TCONS_00090136, TCONS_00096849, TCONS_00030596, TCONS_00049031, TCONS_00151804, TCONS_00173991, TCONS_00099359, TCONS_00034081, TCONS_00030092, TCONS_00030092, TCONS_00037081, TCONS_00143907, TCONS_00227545, TCONS_00214198, TCONS_00069868, TCONS_00001360, TCONS_00144762, TCONS_00137886	20
50	Benzoate degradation	map00362	4	ec:2.3.1.9 - C-acetyltransferase, ec:2.3.1.16 - C-acyltransferase, ec:4.2.1.17 - hydratase, ec:1.1.1.35 - dehydrogenase	4, 1, 6, 5	TCONS_00147711, TCONS_00048940, TCONS_00038486, TCONS_00215015, TCONS_00137759, TCONS_00147711, TCONS_00048940, TCONS_00031779, TCONS_00186000, TCONS_00251042, TCONS_00137759, TCONS_00211774, TCONS_00190553, TCONS_00065237, TCONS_00200772, TCONS_00186000	16
51	Methane metabolism	map00680	14	ec:2.6.1.52 - transaminase, ec:1.2.1.46 - dehydrogenase, ec:2.7.1.29 - kinase, ec:2.7.1.11 - phosphohexokinase, ec:6.2.1.1 - ligase, ec:3.1.3.3 - phosphatase, ec:2.1.2.1 - hydroxymethyltransferase, ec:4.1.2.13 - aldolase, ec:3.1.3.11 - hexose diphosphatase, ec:1.1.1.284 - dehydrogenase, ec:1.1.1.95 - dehydrogenase, ec:4.2.1.11 - hydratase, ec:1.1.1.37 - dehydrogenase, ec:1.1.1.29 - dehydrogenase	1, 1, 1, 3, 4, 1, 1, 2, 1, 1, 1, 3, 2, 1	TCONS_00246218, TCONS_00195135, TCONS_00035391, TCONS_00023397, TCONS_00050301, TCONS_00163214, TCONS_00052708, TCONS_00159855, TCONS_00156988, TCONS_00157369, TCONS_00230002, TCONS_00108754, TCONS_00109227, TCONS_00089451, TCONS_00251212, TCONS_00195135, TCONS_00006297, TCONS_00048692, TCONS_00012385, TCONS_00011084, TCONS_00139230, TCONS_00224334, TCONS_00245586	23
52	One carbon pool by folate	map00670	15	ec:6.3.3.2 - cyclo-ligase, ec:3.5.4.9 - cyclohydrolase, ec:2.1.1.45 - synthase, ec:2.1.1.13 - synthase, ec:1.5.1.3 - reductase, ec:1.5.1.6 - dehydrogenase, ec:1.5.1.5 - dehydrogenase (NADP+), ec:2.1.2.3 - formyltransferase, ec:2.1.2.2 - formyltransferase, ec:2.1.2.1 - hydroxymethyltransferase, ec:2.1.2.9 - formyltransferase, ec:6.3.4.3 - ligase, ec:1.5.1.20 - reductase [NAD(P)H], ec:1.5.1.15 - de…	1, 4, 1, 1, 2, 1, 4, 1, 1, 1, 1, 4, 1, 3, 1	TCONS_00002165, TCONS_00139827, TCONS_00069646, TCONS_00214733, TCONS_00189626, TCONS_00115346, TCONS_00011136, TCONS_00182773, TCONS_00205767, TCONS_00060913, TCONS_00139827, TCONS_00069646, TCONS_00214733, TCONS_00189626, TCONS_00144854, TCONS_00164117, TCONS_00108754, TCONS_00084025, TCONS_00139827, TCONS_00069646, TCONS_00214733, TCONS_00189626, TCONS_00012552, TCONS_00139827, TCONS_00189626,…	27
53	Nitrogen metabolism	map00910	8	ec:6.3.1.2 - synthetase, ec:1.7.1.4 - reductase [NAD(P)H], ec:1.4.1.3 - dehydrogenase [NAD(P)+], ec:1.4.1.2 - dehydrogenase, ec:4.2.1.1 - anhydrase, ec:3.5.5.1 - acetonitrilase, ec:6.3.4.16 - synthase (ammonia), ec:1.7.99.4 - reductase	1, 1, 1, 1, 6, 1, 2, 2	TCONS_00020208, TCONS_00224191, TCONS_00030092, TCONS_00030092, TCONS_00134817, TCONS_00237376, TCONS_00104537, TCONS_00241801, TCONS_00241129, TCONS_00269652, TCONS_00008058, TCONS_00144762, TCONS_00137886, TCONS_00010459, TCONS_00010469	15
54	C5-Branched dibasic acid metabolism	map00660	1	ec:6.2.1.5 - ligase (ADP-forming)	1	TCONS_00066127	1
55	Terpenoid backbone biosynthesis	map00900	15	ec:2.7.4.2 - kinase, ec:2.7.1.36 - kinase, ec:2.5.1.10 - diphosphate synthase, ec:2.5.1.29 - diphosphate synthase, ec:2.5.1.1 - geranyl-diphosphate synthase, ec:2.7.7.60 - 4-phosphate cytidylyltransferase, ec:5.3.3.2 - Delta-isomerase, ec:2.3.1.9 - C-acetyltransferase, ec:2.3.3.10 - synthase, ec:1.8.3.5 - oxidase, ec:2.5.1.85 - diphosphate synthase [geranylgeranyl-diphosphate specific], ec:2.5.1.…	1, 1, 1, 1, 1, 1, 1, 4, 2, 3, 2, 2, 1, 1, 1	TCONS_00018569, TCONS_00053713, TCONS_00011045, TCONS_00011045, TCONS_00011045, TCONS_00228530, TCONS_00027668, TCONS_00147711, TCONS_00048940, TCONS_00038486, TCONS_00215015, TCONS_00017420, TCONS_00204832, TCONS_00139540, TCONS_00202316, TCONS_00149488, TCONS_00219062, TCONS_00024196, TCONS_00219062, TCONS_00024196, TCONS_00012222, TCONS_00199674, TCONS_00199674	23
56	Ubiquinone and other terpenoid-quinone biosynthesis	map00130	6	ec:2.5.1.39 - polyprenyltransferase, ec:1.6.5.2 - dehydrogenase (quinone), ec:2.1.1.64 - 3-O-methyltransferase, ec:2.6.1.5 - transaminase, ec:1.13.11.27 - dioxygenase, ec:2.1.1.114 - methyltransferase	1, 2, 1, 3, 2, 1	TCONS_00194750, TCONS_00097549, TCONS_00196809, TCONS_00218887, TCONS_00096849, TCONS_00030596, TCONS_00049031, TCONS_00003575, TCONS_00054421, TCONS_00218887	10
57	Butanoate metabolism	map00650	15	ec:2.6.1.19 - transaminase, ec:1.3.5.1 - dehydrogenase, ec:1.2.1.24 - dehydrogenase (NAD+), ec:6.2.1.2 - ligase, ec:1.2.1.16 - dehydrogenase [NAD(P)+], ec:4.1.1.15 - decarboxylase, ec:6.2.1.16 - ligase, ec:2.3.1.9 - C-acetyltransferase, ec:2.3.3.10 - synthase, ec:4.1.3.4 - lyase, ec:1.3.8.1 - acyl-CoA dehydrogenase, ec:2.8.3.5 - CoA-transferase, ec:4.2.1.17 - hydratase, ec:1.1.1.35 - dehydrogenas…	1, 5, 1, 3, 1, 2, 1, 4, 2, 2, 1, 1, 6, 5, 2	TCONS_00087958, TCONS_00186648, TCONS_00012836, TCONS_00197797, TCONS_00178739, TCONS_00186865, TCONS_00210528, TCONS_00088568, TCONS_00054801, TCONS_00088537, TCONS_00210528, TCONS_00143106, TCONS_00020208, TCONS_00054801, TCONS_00147711, TCONS_00048940, TCONS_00038486, TCONS_00215015, TCONS_00017420, TCONS_00204832, TCONS_00013279, TCONS_00218079, TCONS_00054308, TCONS_00204771, TCONS_00147711,…	37
58	Primary bile acid biosynthesis	map00120	5	ec:2.3.1.176 - C-acyltransferase, ec:1.17.99.3 - 24-hydroxylase, ec:4.2.1.107 - hydratase, ec:1.1.1.50 - 3-dehydrogenase (Si-specific), ec:1.1.1.35 - dehydrogenase	1, 1, 1, 1, 5	TCONS_00003944, TCONS_00182187, TCONS_00200772, TCONS_00023464, TCONS_00211774, TCONS_00190553, TCONS_00065237, TCONS_00200772, TCONS_00186000	9
59	Biosynthesis of vancomycin group antibiotics	map01055	1	ec:4.2.1.46 - 4,6-dehydratase	1	TCONS_00066710	1
60	Chloroalkane and chloroalkene degradation	map00625	4	ec:1.2.1.46 - dehydrogenase, ec:1.1.1.1 - dehydrogenase, ec:1.2.1.3 - dehydrogenase (NAD+), ec:3.3.2.10 - epoxide hydrolase	1, 3, 7, 4	TCONS_00195135, TCONS_00142981, TCONS_00195176, TCONS_00195135, TCONS_00053878, TCONS_00245637, TCONS_00210528, TCONS_00036825, TCONS_00083525, TCONS_00044550, TCONS_00074917, TCONS_00060486, TCONS_00010674, TCONS_00009534, TCONS_00235655	15
61	Mucin type O-glycan biosynthesis	map00512	5	ec:2.4.1.41 - N-acetylgalactosaminyltransferase, ec:2.4.1.102 - beta-1,6-N-acetylglucosaminyltransferase, ec:2.4.1.122 - beta-1,3-galactosyltransferase, ec:2.4.99.4 - alpha-2,3-sialyltransferase, ec:2.4.99.3 - alpha-2,6-sialyltransferase	13, 2, 1, 5, 4	TCONS_00192024, TCONS_00233713, TCONS_00147982, TCONS_00227725, TCONS_00058202, TCONS_00246867, TCONS_00116427, TCONS_00202541, TCONS_00208346, TCONS_00152471, TCONS_00010888, TCONS_00172066, TCONS_00041372, TCONS_00205550, TCONS_00246160, TCONS_00222101, TCONS_00243415, TCONS_00003242, TCONS_00174943, TCONS_00097623, TCONS_00039772, TCONS_00252398, TCONS_00252373, TCONS_00004750, TCONS_00114021	25
62	Steroid biosynthesis	map00100	10	ec:1.3.1.71 - reductase, ec:1.3.1.72 - reductase, ec:2.5.1.21 - synthase, ec:5.3.3.5 - Delta-isomerase, ec:1.3.1.21 - reductase, ec:1.14.13.72 - monooxygenase, ec:1.14.13.70 - 14alpha-demethylase, ec:3.1.1.13 - esterase, ec:1.1.1.270 - 3-dehydrogenase, ec:2.3.1.26 - O-acyltransferase	1, 1, 1, 1, 1, 1, 1, 1, 4, 1	TCONS_00015513, TCONS_00015513, TCONS_00234816, TCONS_00066210, TCONS_00044796, TCONS_00191920, TCONS_00231034, TCONS_00030155, TCONS_00067972, TCONS_00024527, TCONS_00067964, TCONS_00162641, TCONS_00008927	13
63	Glycosaminoglycan degradation	map00531	9	ec:3.1.6.14 - chondroitinsulfatase, ec:3.1.6.12 - chondroitinsulfatase, ec:3.10.1.1 - sulfohydrolase, ec:3.2.1.76 - alpha-L-iduronidase, ec:3.2.1.52 - hexosaminidase, ec:3.2.1.23 - lactase (ambiguous), ec:3.2.1.31 - beta-glucuronide glucuronohydrolase glucuronidase, ec:3.2.1.35 - hyaluronidase, ec:2.3.1.78 - N-acetyltransferase	3, 1, 1, 1, 2, 2, 2, 5, 1	TCONS_00059562, TCONS_00237044, TCONS_00161008, TCONS_00205688, TCONS_00114350, TCONS_00187555, TCONS_00079720, TCONS_00199648, TCONS_00039982, TCONS_00154595, TCONS_00194756, TCONS_00063418, TCONS_00030782, TCONS_00226305, TCONS_00181613, TCONS_00181624, TCONS_00080545, TCONS_00236431	18
64	Geraniol degradation	map00281	4	ec:4.1.3.4 - lyase, ec:2.3.1.16 - C-acyltransferase, ec:4.2.1.17 - hydratase, ec:1.1.1.35 - dehydrogenase	2, 1, 6, 5	TCONS_00013279, TCONS_00218079, TCONS_00137759, TCONS_00147711, TCONS_00048940, TCONS_00031779, TCONS_00186000, TCONS_00251042, TCONS_00137759, TCONS_00211774, TCONS_00190553, TCONS_00065237, TCONS_00200772, TCONS_00186000	14
65	Streptomycin biosynthesis	map00521	5	ec:5.5.1.4 - synthase, ec:2.7.1.2 - glucokinase (phosphorylating), ec:3.1.3.25 - phosphatase, ec:4.2.1.46 - 4,6-dehydratase, ec:5.4.2.2 - (alpha-D-glucose-1,6-bisphosphate-dependent)	1, 3, 2, 1, 4	TCONS_00131689, TCONS_00025235, TCONS_00208856, TCONS_00139958, TCONS_00241083, TCONS_00241711, TCONS_00066710, TCONS_00218535, TCONS_00004316, TCONS_00245977, TCONS_00188681	11
66	Pentose phosphate pathway	map00030	17	ec:2.2.1.2 - dihydroxyacetonetransferase, ec:2.7.1.15 - deoxyribokinase, ec:2.7.1.12 - gluconokinase (phosphorylating), ec:2.7.1.11 - phosphohexokinase, ec:4.1.2.4 - aldolase, ec:2.7.6.1 - diphosphokinase, ec:5.3.1.6 - isomerase, ec:5.3.1.9 - isomerase, ec:4.1.2.13 - aldolase, ec:5.1.3.1 - 3-epimerase, ec:3.1.3.11 - hexose diphosphatase, ec:3.1.1.31 - phosphogluconolactonase, ec:1.1.1.47 - 1-dehy…	1, 1, 1, 3, 1, 4, 1, 1, 2, 1, 1, 3, 2, 3, 2, 4, 1	TCONS_00032343, TCONS_00147928, TCONS_00246308, TCONS_00023397, TCONS_00050301, TCONS_00163214, TCONS_00049372, TCONS_00100912, TCONS_00113949, TCONS_00269566, TCONS_00247601, TCONS_00140371, TCONS_00123968, TCONS_00109227, TCONS_00089451, TCONS_00144732, TCONS_00251212, TCONS_00000678, TCONS_00012425, TCONS_00122885, TCONS_00000678, TCONS_00012425, TCONS_00000761, TCONS_00228941, TCONS_00094325,…	32
67	Peptidoglycan biosynthesis	map00550	2	ec:2.4.1.129 - glycosyltransferase, ec:2.7.8.13 - MraY transferase	1, 1	TCONS_00239787, TCONS_00047057	2
68	Other glycan degradation	map00511	8	ec:3.2.1.45 - psychosine hydrolase, ec:3.2.1.51 - alpha-fucosidase, ec:3.2.1.52 - hexosaminidase, ec:3.5.1.26 - aspartylglucosylamine deaspartylase, ec:3.2.1.96 - endo-beta-N-acetylglucosaminidase, ec:3.2.1.24 - alpha-D-mannosidase, ec:3.2.1.23 - lactase (ambiguous), ec:3.2.1.18 - neuraminidase	3, 2, 2, 2, 1, 2, 2, 2	TCONS_00018689, TCONS_00018674, TCONS_00250017, TCONS_00220253, TCONS_00013290, TCONS_00079720, TCONS_00199648, TCONS_00197001, TCONS_00035534, TCONS_00106073, TCONS_00188019, TCONS_00130744, TCONS_00039982, TCONS_00154595, TCONS_00216760, TCONS_00037524	16
69	Limonene and pinene degradation	map00903	2	ec:1.2.1.3 - dehydrogenase (NAD+), ec:4.2.1.17 - hydratase	7, 6	TCONS_00053878, TCONS_00245637, TCONS_00210528, TCONS_00036825, TCONS_00083525, TCONS_00044550, TCONS_00074917, TCONS_00147711, TCONS_00048940, TCONS_00031779, TCONS_00186000, TCONS_00251042, TCONS_00137759	13
70	Insect hormone biosynthesis	map00981	1	ec:1.2.1.3 - dehydrogenase (NAD+)	7	TCONS_00053878, TCONS_00245637, TCONS_00210528, TCONS_00036825, TCONS_00083525, TCONS_00044550, TCONS_00074917	7
71	PI3K-Akt signaling pathway	map04151	1	ec:2.7.1.153 - 3-kinase	3	TCONS_00000704, TCONS_00184478, TCONS_00177643	3
72	Citrate cycle (TCA cycle)	map00020	17	ec:6.4.1.1 - carboxylase, ec:1.3.5.1 - dehydrogenase, ec:4.1.1.32 - carboxykinase (GTP), ec:6.2.1.5 - ligase (ADP-forming), ec:6.2.1.4 - ligase (GDP-forming), ec:1.8.1.4 - dehydrogenase, ec:2.3.3.8 - citrate synthase, ec:2.3.3.1 - (Si)-synthase, ec:2.3.1.61 - succinyltransferase, ec:4.2.1.3 - hydratase, ec:4.2.1.2 - hydratase, ec:2.3.1.12 - acetyltransferase, ec:1.1.1.37 - dehydrogenase, ec:1.1.1…	1, 5, 1, 1, 1, 1, 1, 2, 1, 2, 1, 1, 2, 2, 2, 3, 2	TCONS_00044407, TCONS_00186648, TCONS_00012836, TCONS_00197797, TCONS_00178739, TCONS_00186865, TCONS_00068014, TCONS_00066127, TCONS_00182434, TCONS_00225922, TCONS_00110729, TCONS_00058917, TCONS_00183018, TCONS_00070329, TCONS_00167526, TCONS_00245189, TCONS_00022249, TCONS_00038625, TCONS_00139230, TCONS_00224334, TCONS_00154147, TCONS_00085901, TCONS_00159254, TCONS_00080267, TCONS_00223277,…	29
73	Acarbose and validamycin biosynthesis	map00525	1	ec:4.2.1.46 - 4,6-dehydratase	1	TCONS_00066710	1
74	Glycolysis / Gluconeogenesis	map00010	22	ec:4.1.1.32 - carboxykinase (GTP), ec:2.7.1.40 - kinase, ec:2.7.1.11 - phosphohexokinase, ec:6.2.1.1 - ligase, ec:1.2.1.12 - dehydrogenase (phosphorylating), ec:1.8.1.4 - dehydrogenase, ec:5.3.1.1 - isomerase, ec:5.3.1.9 - isomerase, ec:1.1.1.1 - dehydrogenase, ec:1.2.1.5 - dehydrogenase [NAD(P)+], ec:1.2.1.3 - dehydrogenase (NAD+), ec:4.1.2.13 - aldolase, ec:3.1.3.80 - 3-phosphatase, ec:2.7.1.2 …	1, 1, 3, 4, 5, 1, 1, 1, 3, 4, 7, 2, 1, 3, 1, 1, 1, 3, 4, 1, 3, 2	TCONS_00068014, TCONS_00084520, TCONS_00023397, TCONS_00050301, TCONS_00163214, TCONS_00052708, TCONS_00159855, TCONS_00156988, TCONS_00157369, TCONS_00055639, TCONS_00048530, TCONS_00017405, TCONS_00078382, TCONS_00132613, TCONS_00225922, TCONS_00048667, TCONS_00123968, TCONS_00142981, TCONS_00195176, TCONS_00195135, TCONS_00053878, TCONS_00036825, TCONS_00101067, TCONS_00044550, TCONS_00053878,…	53
75	Mannose type O-glycan biosynthesis	map00515	3	ec:2.4.1.109 - mannosyltransferase, ec:2.4.1.135 - 3-beta-glucuronosyltransferase, ec:2.4.99.6 - alpha-2,3-sialyltransferase	5, 2, 1	TCONS_00248401, TCONS_00065741, TCONS_00109294, TCONS_00165737, TCONS_00161135, TCONS_00043431, TCONS_00218295, TCONS_00003242	8
76	Glutathione metabolism	map00480	17	ec:3.5.2.9 - (ATP-hydrolysing), ec:2.5.1.16 - synthase, ec:2.5.1.18 - transferase, ec:4.1.1.17 - decarboxylase, ec:1.8.1.7 - reductase, ec:3.4.19.13 - hydrolase, ec:1.11.1.9 - peroxidase, ec:1.17.4.1 - reductase, ec:6.3.2.3 - synthase, ec:6.3.2.2 - ligase, ec:1.8.5.1 - dehydrogenase (ascorbate), ec:1.1.1.44 - dehydrogenase (NADP+-dependent, decarboxylating), ec:1.1.1.42 - dehydrogenase (NADP+), e…	1, 1, 17, 3, 1, 1, 9, 3, 1, 2, 2, 3, 2, 2, 2, 1, 2	TCONS_00244049, TCONS_00012496, TCONS_00227156, TCONS_00216708, TCONS_00036775, TCONS_00253141, TCONS_00016895, TCONS_00043379, TCONS_00217949, TCONS_00001759, TCONS_00237182, TCONS_00026735, TCONS_00217955, TCONS_00026730, TCONS_00217805, TCONS_00168925, TCONS_00191191, TCONS_00195066, TCONS_00063351, TCONS_00147244, TCONS_00242613, TCONS_00002544, TCONS_00240316, TCONS_00160195, TCONS_00120310,…	53
77	Glycosaminoglycan biosynthesis - heparan sulfate / heparin	map00534	10	ec:2.4.1.224 - 4-alpha-N-acetylglucosaminyltransferase, ec:2.4.1.223 - 4-alpha-N-acetylglucosaminyltransferase, ec:2.4.1.225 - 4-beta-glucuronosyltransferase, ec:5.1.3.17 - 5-epimerase, ec:2.4.1.134 - 3-beta-galactosyltransferase, ec:2.4.1.133 - 4-beta-galactosyltransferase, ec:2.4.1.135 - 3-beta-glucuronosyltransferase, ec:2.8.2.30 - sulfate]-glucosamine 3-sulfotransferase 3, ec:2.8.2.23 - sulfa…	2, 1, 1, 1, 1, 1, 2, 2, 1, 3	TCONS_00001862, TCONS_00242907, TCONS_00235757, TCONS_00242907, TCONS_00079567, TCONS_00000153, TCONS_00203448, TCONS_00043431, TCONS_00218295, TCONS_00100435, TCONS_00108294, TCONS_00100435, TCONS_00103863, TCONS_00175574, TCONS_00094881	15
78	Cyanoamino acid metabolism	map00460	5	ec:3.2.1.21 - gentiobiase, ec:3.5.1.1 - asparaginase II, ec:2.1.2.1 - hydroxymethyltransferase, ec:3.5.5.1 - acetonitrilase, ec:2.3.2.2 - glutamyl transpeptidase	2, 2, 1, 1, 2	TCONS_00250017, TCONS_00063418, TCONS_00035534, TCONS_00071906, TCONS_00108754, TCONS_00008058, TCONS_00165843, TCONS_00160195	8
79	Biosynthesis of antibiotics	map01130	112	ec:2.6.1.13 - aminotransferase, ec:6.3.3.1 - cyclo-ligase, ec:6.4.1.2 - carboxylase, ec:2.6.1.16 - transaminase (isomerizing), ec:6.4.1.3 - carboxylase, ec:2.7.4.6 - kinase, ec:2.7.4.3 - kinase, ec:2.7.4.2 - kinase, ec:1.3.5.1 - dehydrogenase, ec:4.1.1.32 - carboxykinase (GTP), ec:2.6.1.52 - transaminase, ec:2.6.1.57 - transaminase, ec:2.2.1.2 - dihydroxyacetonetransferase, ec:1.2.1.31 - dehydrog…	1, 1, 2, 2, 2, 12, 3, 1, 5, 1, 1, 3, 1, 1, 1, 2, 1, 1, 1, 1, 2, 1, 1, 3, 1, 1, 1, 4, 2, 1, 1, 5, 3, 4, 1, 1, 1, 1, 1, 1, 1, 3, 3, 3, 3, 1, 1, 2, 2, 7, 4, 4, 1, 1, 1, 1, 1, 2, 2, 1, 1, 2, 1, 1, 1, 1, 1, 2, 2, 1, 2, 1, 3, 1, 1, 3, 1, 1, 2, 1, 1, 1, 2, 2, 1, 3, 1, 4, 3, 1, 1, 3, 6, 1, 1, 2, 5, 1, 3, 2, 2, 2, 4, 1, 1, 1, 3, 3, 2, 2, 1, 1	TCONS_00031471, TCONS_00164117, TCONS_00110054, TCONS_00053655, TCONS_00149201, TCONS_00209386, TCONS_00064704, TCONS_00176429, TCONS_00104096, TCONS_00086622, TCONS_00054226, TCONS_00223060, TCONS_00022662, TCONS_00019832, TCONS_00003770, TCONS_00004351, TCONS_00180986, TCONS_00093572, TCONS_00061838, TCONS_00147095, TCONS_00205364, TCONS_00014055, TCONS_00004351, TCONS_00018569, TCONS_00186648,…	219
80	Glycosylphosphatidylinositol (GPI)-anchor biosynthesis	map00563	2	ec:2.4.1.198 - N-acetylglucosaminyltransferase, ec:3.5.1.89 - deacetylase	6, 1	TCONS_00164347, TCONS_00042088, TCONS_00019945, TCONS_00074555, TCONS_00086681, TCONS_00273548, TCONS_00100534	7
81	Neomycin, kanamycin and gentamicin biosynthesis	map00524	1	ec:2.7.1.2 - glucokinase (phosphorylating)	3	TCONS_00025235, TCONS_00208856, TCONS_00139958	3
82	Selenocompound metabolism	map00450	7	ec:1.8.1.9 - reductase, ec:2.1.1.13 - synthase, ec:4.4.1.16 - lyase, ec:4.4.1.13 - beta-lyase, ec:2.7.7.4 - adenylyltransferase, ec:2.7.9.3 - water dikinase, ec:6.1.1.10 - ligase	4, 1, 1, 1, 2, 2, 2	TCONS_00106801, TCONS_00168491, TCONS_00183922, TCONS_00053398, TCONS_00011136, TCONS_00146359, TCONS_00252559, TCONS_00025932, TCONS_00195520, TCONS_00027988, TCONS_00095902, TCONS_00051725, TCONS_00144096	13
83	Synthesis and degradation of ketone bodies	map00072	5	ec:2.3.1.9 - C-acetyltransferase, ec:2.3.3.10 - synthase, ec:4.1.3.4 - lyase, ec:2.8.3.5 - CoA-transferase, ec:1.1.1.30 - dehydrogenase	4, 2, 2, 1, 2	TCONS_00147711, TCONS_00048940, TCONS_00038486, TCONS_00215015, TCONS_00017420, TCONS_00204832, TCONS_00013279, TCONS_00218079, TCONS_00204771, TCONS_00186837, TCONS_00195374	11
84	alpha-Linolenic acid metabolism	map00592	6	ec:3.1.1.4 - A2, ec:1.1.1.1 - dehydrogenase, ec:2.3.1.16 - C-acyltransferase, ec:1.13.11.12 - 13S-lipoxygenase, ec:3.1.1.32 - A1, ec:4.2.1.17 - hydratase	6, 3, 1, 1, 4, 6	TCONS_00043685, TCONS_00118249, TCONS_00035659, TCONS_00008762, TCONS_00167687, TCONS_00138034, TCONS_00142981, TCONS_00195176, TCONS_00195135, TCONS_00137759, TCONS_00107645, TCONS_00043685, TCONS_00118249, TCONS_00175595, TCONS_00116760, TCONS_00147711, TCONS_00048940, TCONS_00031779, TCONS_00186000, TCONS_00251042, TCONS_00137759	21
85	Steroid degradation	map00984	3	ec:1.1.1.145 - dehydrogenase, ec:5.3.3.1 - Delta-isomerase, ec:1.3.99.5 - 4-dehydrogenase (acceptor)	2, 2, 2	TCONS_00006287, TCONS_00006274, TCONS_00006287, TCONS_00006274, TCONS_00189205, TCONS_00197959	6
86	Fatty acid elongation	map00062	8	ec:3.1.2.22 - hydrolase, ec:4.2.1.74 - hydratase, ec:1.3.1.38 - reductase (NADPH), ec:2.3.1.16 - C-acyltransferase, ec:3.1.2.2 - hydrolase, ec:4.2.1.17 - hydratase, ec:1.1.1.211 - dehydrogenase, ec:1.1.1.35 - dehydrogenase	4, 3, 1, 1, 8, 6, 3, 5	TCONS_00240979, TCONS_00014535, TCONS_00010419, TCONS_00211660, TCONS_00147711, TCONS_00200772, TCONS_00048940, TCONS_00013698, TCONS_00137759, TCONS_00012237, TCONS_00014535, TCONS_00070182, TCONS_00070192, TCONS_00076318, TCONS_00018267, TCONS_00128302, TCONS_00018265, TCONS_00147711, TCONS_00048940, TCONS_00031779, TCONS_00186000, TCONS_00251042, TCONS_00137759, TCONS_00147711, TCONS_00048940,…	31
87	Galactose metabolism	map00052	12	ec:2.7.1.11 - phosphohexokinase, ec:3.2.1.20 - maltase, ec:3.2.1.22 - melibiase, ec:3.2.1.23 - lactase (ambiguous), ec:2.4.1.22 - synthase, ec:2.7.1.2 - glucokinase (phosphorylating), ec:2.7.1.6 - galactokinase (phosphorylating), ec:5.1.3.3 - 1-epimerase, ec:5.1.3.2 - 4-epimerase, ec:2.7.7.9 - uridylyltransferase, ec:5.4.2.2 - (alpha-D-glucose-1,6-bisphosphate-dependent), ec:1.1.1.21 - reductase	3, 3, 1, 2, 2, 3, 2, 1, 1, 1, 4, 4	TCONS_00023397, TCONS_00050301, TCONS_00163214, TCONS_00078141, TCONS_00227026, TCONS_00106116, TCONS_00170461, TCONS_00039982, TCONS_00154595, TCONS_00249704, TCONS_00003360, TCONS_00025235, TCONS_00208856, TCONS_00139958, TCONS_00078637, TCONS_00113727, TCONS_00138430, TCONS_00013257, TCONS_00139302, TCONS_00218535, TCONS_00004316, TCONS_00245977, TCONS_00188681, TCONS_00023464, TCONS_00232917,…	27
88	Biosynthesis of unsaturated fatty acids	map01040	8	ec:1.1.1.100 - reductase, ec:1.3.1.38 - reductase (NADPH), ec:2.3.1.16 - C-acyltransferase, ec:3.1.2.2 - hydrolase, ec:4.2.1.17 - hydratase, ec:1.1.1.211 - dehydrogenase, ec:1.14.19.3 - 6-desaturase, ec:1.14.19.1 - 9-desaturase	1, 1, 1, 8, 6, 3, 1, 3	TCONS_00114825, TCONS_00013698, TCONS_00137759, TCONS_00012237, TCONS_00014535, TCONS_00070182, TCONS_00070192, TCONS_00076318, TCONS_00018267, TCONS_00128302, TCONS_00018265, TCONS_00147711, TCONS_00048940, TCONS_00031779, TCONS_00186000, TCONS_00251042, TCONS_00137759, TCONS_00147711, TCONS_00048940, TCONS_00137759, TCONS_00035504, TCONS_00035504, TCONS_00026421, TCONS_00194650	24
89	Phenylalanine metabolism	map00360	9	ec:2.6.1.57 - transaminase, ec:2.6.1.5 - transaminase, ec:2.6.1.9 - transaminase, ec:2.6.1.1 - transaminase, ec:1.2.1.5 - dehydrogenase [NAD(P)+], ec:1.14.16.1 - 4-monooxygenase, ec:1.13.11.27 - dioxygenase, ec:4.2.1.17 - hydratase, ec:1.4.3.21 - oxidase	3, 3, 3, 3, 4, 3, 2, 6, 3	TCONS_00096849, TCONS_00030596, TCONS_00049031, TCONS_00096849, TCONS_00030596, TCONS_00049031, TCONS_00096849, TCONS_00030596, TCONS_00049031, TCONS_00096849, TCONS_00030596, TCONS_00049031, TCONS_00053878, TCONS_00036825, TCONS_00101067, TCONS_00044550, TCONS_00201309, TCONS_00107225, TCONS_00029525, TCONS_00003575, TCONS_00054421, TCONS_00147711, TCONS_00048940, TCONS_00031779, TCONS_00186000,…	30
90	Sphingolipid metabolism	map00600	21	ec:3.1.4.41 - phosphodiesterase D, ec:2.7.1.91 - kinase, ec:3.1.4.12 - phosphodiesterase, ec:2.7.8.3 - cholinephosphotransferase, ec:1.1.1.102 - reductase, ec:2.7.1.138 - kinase, ec:3.1.3.4 - phosphatase, ec:3.2.1.46 - cerebroside galactosidase, ec:3.2.1.45 - psychosine hydrolase, ec:3.5.1.23 - acylsphingosine deacylase, ec:2.4.1.80 - glucosyltransferase, ec:3.2.1.22 - melibiase, ec:3.2.1.23 - la…	2, 2, 5, 2, 1, 2, 8, 1, 3, 2, 1, 1, 2, 2, 1, 3, 4, 2, 2, 1, 8	TCONS_00151594, TCONS_00142094, TCONS_00105698, TCONS_00126482, TCONS_00214013, TCONS_00151594, TCONS_00142094, TCONS_00032993, TCONS_00213685, TCONS_00029093, TCONS_00190537, TCONS_00119545, TCONS_00170754, TCONS_00226980, TCONS_00121896, TCONS_00240473, TCONS_00157811, TCONS_00128631, TCONS_00205011, TCONS_00015550, TCONS_00117738, TCONS_00137460, TCONS_00075365, TCONS_00018689, TCONS_00018674,…	55
91	Tyrosine metabolism	map00350	13	ec:2.6.1.57 - transaminase, ec:1.2.1.16 - dehydrogenase [NAD(P)+], ec:1.1.1.1 - dehydrogenase, ec:2.6.1.5 - transaminase, ec:2.6.1.9 - transaminase, ec:2.6.1.1 - transaminase, ec:2.1.1.28 - N-methyltransferase, ec:1.2.1.5 - dehydrogenase [NAD(P)+], ec:1.2.3.1 - oxidase, ec:3.7.1.5 - hydrolase, ec:3.7.1.2 - beta-diketonase, ec:1.13.11.27 - dioxygenase, ec:1.4.3.21 - oxidase	3, 1, 3, 3, 3, 3, 1, 4, 1, 1, 1, 2, 3	TCONS_00096849, TCONS_00030596, TCONS_00049031, TCONS_00210528, TCONS_00142981, TCONS_00195176, TCONS_00195135, TCONS_00096849, TCONS_00030596, TCONS_00049031, TCONS_00096849, TCONS_00030596, TCONS_00049031, TCONS_00096849, TCONS_00030596, TCONS_00049031, TCONS_00102418, TCONS_00053878, TCONS_00036825, TCONS_00101067, TCONS_00044550, TCONS_00144171, TCONS_00087095, TCONS_00080511, TCONS_00003575,…	29
92	Histidine metabolism	map00340	8	ec:2.1.1.8 - N-methyltransferase, ec:2.6.1.9 - transaminase, ec:2.1.1.22 - N-methyltransferase, ec:1.2.1.5 - dehydrogenase [NAD(P)+], ec:1.2.1.3 - dehydrogenase (NAD+), ec:3.5.1.15 - aminoacylase II, ec:3.5.1.68 - deformylase, ec:1.4.3.22 - oxidase	1, 3, 1, 4, 7, 1, 1, 1	TCONS_00142295, TCONS_00096849, TCONS_00030596, TCONS_00049031, TCONS_00250699, TCONS_00053878, TCONS_00036825, TCONS_00101067, TCONS_00044550, TCONS_00053878, TCONS_00245637, TCONS_00210528, TCONS_00036825, TCONS_00083525, TCONS_00044550, TCONS_00074917, TCONS_00099359, TCONS_00038066, TCONS_00227536	19
93	Cysteine and methionine metabolism	map00270	22	ec:4.1.1.50 - decarboxylase, ec:2.6.1.57 - transaminase, ec:2.6.1.42 - transaminase, ec:2.5.1.16 - synthase, ec:2.5.1.6 - adenosyltransferase, ec:2.1.1.13 - synthase, ec:2.6.1.5 - transaminase, ec:3.3.1.1 - S-adenosylhomocysteine synthase, ec:2.6.1.1 - transaminase, ec:2.6.1.3 - transaminase, ec:2.1.1.37 - (cytosine-5-)-methyltransferase, ec:4.3.1.17 - ammonia-lyase, ec:3.1.3.77 - synthase, ec:4.…	1, 3, 2, 1, 1, 1, 3, 3, 3, 1, 1, 2, 1, 1, 1, 2, 1, 1, 2, 1, 3, 6	TCONS_00213722, TCONS_00096849, TCONS_00030596, TCONS_00049031, TCONS_00056853, TCONS_00134858, TCONS_00012496, TCONS_00140146, TCONS_00011136, TCONS_00096849, TCONS_00030596, TCONS_00049031, TCONS_00005828, TCONS_00160154, TCONS_00226527, TCONS_00096849, TCONS_00030596, TCONS_00049031, TCONS_00030596, TCONS_00028158, TCONS_00054045, TCONS_00061508, TCONS_00189925, TCONS_00034354, TCONS_00160204,…	41
94	Folate biosynthesis	map00790	8	ec:3.4.19.9 - hydrolase, ec:4.2.3.12 - synthase, ec:1.1.1.153 - reductase (L-erythro-7,8-dihydrobiopterin forming), ec:2.8.1.12 - synthase, ec:3.1.3.1 - phosphatase, ec:1.5.1.3 - reductase, ec:1.5.1.34 - reductase, ec:3.5.4.16 - cyclohydrolase I	1, 1, 1, 1, 2, 2, 1, 1	TCONS_00241203, TCONS_00038686, TCONS_00139693, TCONS_00204929, TCONS_00001536, TCONS_00145904, TCONS_00182773, TCONS_00205767, TCONS_00193216, TCONS_00074084	10
95	Glycine, serine and threonine metabolism	map00260	20	ec:2.1.1.2 - N-methyltransferase, ec:2.6.1.52 - transaminase, ec:2.7.1.31 - 3-kinase, ec:1.8.1.4 - dehydrogenase, ec:3.1.3.3 - phosphatase, ec:1.1.1.1 - dehydrogenase, ec:4.3.1.17 - ammonia-lyase, ec:4.3.1.19 - ammonia-lyase, ec:1.2.1.8 - dehydrogenase, ec:1.5.3.1 - oxidase, ec:2.1.2.1 - hydroxymethyltransferase, ec:1.4.4.2 - dehydrogenase (aminomethyl-transferring), ec:4.2.3.1 - synthase, ec:2.3…	1, 1, 1, 1, 1, 3, 2, 2, 1, 1, 1, 1, 2, 1, 1, 1, 1, 1, 1, 3	TCONS_00128801, TCONS_00246218, TCONS_00174045, TCONS_00225922, TCONS_00230002, TCONS_00142981, TCONS_00195176, TCONS_00195135, TCONS_00054045, TCONS_00061508, TCONS_00054045, TCONS_00061508, TCONS_00206765, TCONS_00101530, TCONS_00108754, TCONS_00249253, TCONS_00140347, TCONS_00024159, TCONS_00174015, TCONS_00167140, TCONS_00181400, TCONS_00006297, TCONS_00245586, TCONS_00245586, TCONS_00102913,…	27
96	Starch and sucrose metabolism	map00500	15	ec:3.2.1.3 - 1,4-alpha-glucosidase, ec:3.2.1.1 - glycogenase, ec:5.3.1.9 - isomerase, ec:3.2.1.20 - maltase, ec:3.2.1.21 - gentiobiase, ec:2.4.1.1 - phosphorylase, ec:2.4.1.18 - branching enzyme, ec:2.4.1.11 - synthase, ec:2.4.1.25 - disproportionating enzyme, ec:3.6.1.9 - diphosphatase, ec:2.7.1.2 - glucokinase (phosphorylating), ec:2.7.1.4 - fructokinase (phosphorylating), ec:3.6.1.21 - diphosp…	1, 1, 1, 3, 2, 2, 1, 1, 1, 3, 3, 3, 2, 1, 4	TCONS_00227026, TCONS_00005505, TCONS_00123968, TCONS_00078141, TCONS_00227026, TCONS_00106116, TCONS_00250017, TCONS_00063418, TCONS_00170941, TCONS_00245083, TCONS_00182701, TCONS_00134900, TCONS_00005402, TCONS_00214219, TCONS_00242943, TCONS_00206353, TCONS_00025235, TCONS_00208856, TCONS_00139958, TCONS_00025235, TCONS_00208856, TCONS_00139958, TCONS_00027950, TCONS_00190050, TCONS_00139302,…	29
97	Bisphenol degradation	map00363	1	ec:3.1.1.2 - A-esterase	5	TCONS_00231227, TCONS_00237376, TCONS_00241801, TCONS_00231203, TCONS_00159853	5
98	Alanine, aspartate and glutamate metabolism	map00250	21	ec:2.6.1.16 - transaminase (isomerizing), ec:2.6.1.19 - transaminase, ec:1.4.3.1 - oxidase, ec:6.3.1.2 - synthetase, ec:1.2.1.24 - dehydrogenase (NAD+), ec:2.1.3.2 - carbamoyltransferase, ec:1.2.1.16 - dehydrogenase [NAD(P)+], ec:4.1.1.15 - decarboxylase, ec:2.6.1.2 - transaminase, ec:2.6.1.1 - transaminase, ec:3.5.1.15 - aminoacylase II, ec:6.3.5.4 - synthase (glutamine-hydrolysing), ec:6.3.5.5 …	2, 1, 1, 1, 1, 2, 1, 2, 2, 3, 1, 3, 2, 1, 1, 2, 2, 1, 2, 2, 1	TCONS_00149201, TCONS_00209386, TCONS_00087958, TCONS_00219225, TCONS_00020208, TCONS_00210528, TCONS_00144762, TCONS_00137886, TCONS_00210528, TCONS_00143106, TCONS_00020208, TCONS_00239064, TCONS_00090136, TCONS_00096849, TCONS_00030596, TCONS_00049031, TCONS_00099359, TCONS_00143784, TCONS_00231318, TCONS_00245840, TCONS_00144762, TCONS_00137886, TCONS_00030092, TCONS_00030092, TCONS_00037081,…	34
99	Glycosphingolipid biosynthesis - globo and isoglobo series	map00603	9	ec:2.4.1.228 - 4-alpha-galactosyltransferase, ec:3.2.1.49 - alpha-acetylgalactosaminidase, ec:3.2.1.52 - hexosaminidase, ec:2.4.1.79 - 3-beta-N-acetylgalactosaminyltransferase, ec:2.4.1.88 - alpha-N-acetylgalactosaminyltransferase, ec:2.4.1.69 - 2-alpha-L-fucosyltransferase, ec:3.2.1.22 - melibiase, ec:2.4.99.4 - alpha-2,3-sialyltransferase, ec:2.4.99.8 - alpha-2,8-sialyltransferase	1, 1, 2, 1, 1, 1, 1, 5, 2	TCONS_00170559, TCONS_00170461, TCONS_00079720, TCONS_00199648, TCONS_00185311, TCONS_00252829, TCONS_00134851, TCONS_00170461, TCONS_00243415, TCONS_00003242, TCONS_00174943, TCONS_00097623, TCONS_00039772, TCONS_00056784, TCONS_00206316	15
100	Ethylbenzene degradation	map00642	1	ec:2.3.1.16 - C-acyltransferase	1	TCONS_00137759	1
101	T cell receptor signaling pathway	map04660	2	ec:2.7.10.2 - protein-tyrosine kinase, ec:3.1.3.16 - phosphatase	38, 18	TCONS_00013583, TCONS_00193786, TCONS_00148114, TCONS_00244784, TCONS_00245535, TCONS_00130333, TCONS_00140705, TCONS_00162752, TCONS_00230380, TCONS_00269641, TCONS_00168835, TCONS_00252678, TCONS_00235634, TCONS_00056283, TCONS_00145312, TCONS_00193773, TCONS_00117680, TCONS_00033243, TCONS_00015753, TCONS_00248298, TCONS_00138546, TCONS_00129250, TCONS_00079960, TCONS_00153714, TCONS_00157618,…	56
102	Pyrimidine metabolism	map00240	36	ec:2.7.4.6 - kinase, ec:3.5.2.3 - carbamoylaspartic dehydrase, ec:2.7.4.9 - kinase, ec:3.5.2.2 - hydantoinase, ec:2.7.1.74 - kinase, ec:4.1.1.23 - decarboxylase, ec:2.7.1.48 - kinase, ec:3.5.4.5 - deaminase, ec:2.1.3.2 - carbamoyltransferase, ec:2.7.1.21 - kinase, ec:1.8.1.9 - reductase, ec:2.1.1.45 - synthase, ec:3.1.3.6 - 3'-mononucleotidase, ec:3.1.3.5 - uridine 5'-nucleotidase, ec:1.3.1.2 - d…	12, 2, 2, 1, 1, 1, 3, 4, 2, 2, 4, 1, 1, 17, 1, 2, 2, 5, 1, 3, 3, 2, 1, 2, 12, 22, 1, 1, 1, 1, 1, 1, 1, 2, 1, 1	TCONS_00104096, TCONS_00086622, TCONS_00054226, TCONS_00223060, TCONS_00022662, TCONS_00019832, TCONS_00003770, TCONS_00004351, TCONS_00180986, TCONS_00093572, TCONS_00061838, TCONS_00147095, TCONS_00144762, TCONS_00137886, TCONS_00155584, TCONS_00147095, TCONS_00235617, TCONS_00096951, TCONS_00175835, TCONS_00008447, TCONS_00003770, TCONS_00252727, TCONS_00167338, TCONS_00001500, TCONS_00167332,…	120
103	Aflatoxin biosynthesis	map00254	1	ec:6.4.1.2 - carboxylase	2	TCONS_00110054, TCONS_00053655	2
104	Isoquinoline alkaloid biosynthesis	map00950	4	ec:2.6.1.57 - transaminase, ec:2.6.1.5 - transaminase, ec:2.6.1.1 - transaminase, ec:1.4.3.21 - oxidase	3, 3, 3, 3	TCONS_00096849, TCONS_00030596, TCONS_00049031, TCONS_00096849, TCONS_00030596, TCONS_00049031, TCONS_00096849, TCONS_00030596, TCONS_00049031, TCONS_00102913, TCONS_00227536, TCONS_00102911	12
105	Xylene degradation	map00622	1	ec:1.2.1.28 - dehydrogenase (NAD+)	1	TCONS_00250677	1
106	Phenylpropanoid biosynthesis	map00940	2	ec:3.2.1.21 - gentiobiase, ec:1.11.1.7 - lactoperoxidase	2, 8	TCONS_00250017, TCONS_00063418, TCONS_00020373, TCONS_00040713, TCONS_00146893, TCONS_00247485, TCONS_00099671, TCONS_00078461, TCONS_00086563, TCONS_00198881	10
107	Indole alkaloid biosynthesis	map00901	1	ec:4.3.3.2 - synthase	1	TCONS_00159853	1
108	Caprolactam degradation	map00930	2	ec:4.2.1.17 - hydratase, ec:1.1.1.35 - dehydrogenase	6, 5	TCONS_00147711, TCONS_00048940, TCONS_00031779, TCONS_00186000, TCONS_00251042, TCONS_00137759, TCONS_00211774, TCONS_00190553, TCONS_00065237, TCONS_00200772, TCONS_00186000	11
109	Naphthalene degradation	map00626	1	ec:1.1.1.1 - dehydrogenase	3	TCONS_00142981, TCONS_00195176, TCONS_00195135	3
110	Various types of N-glycan biosynthesis	map00513	15	ec:2.4.1.258 - alpha-1,3-mannosyltransferase, ec:2.4.1.260 - alpha-1,6-mannosyltransferase, ec:2.4.1.261 - alpha-1,2-mannosyltransferase, ec:3.2.1.52 - hexosaminidase, ec:3.2.1.113 - 1,2-alpha-mannosidase, ec:3.2.1.114 - 1,3-1,6-alpha-mannosidase, ec:2.4.1.68 - 6-alpha-L-fucosyltransferase, ec:2.4.1.65 - 4-alpha-L-fucosyltransferase, ec:2.4.1.38 - beta-1,4-galactosyltransferase, ec:2.4.1.101 - 2-…	1, 1, 1, 2, 8, 2, 1, 1, 5, 1, 1, 2, 1, 2, 1	TCONS_00185958, TCONS_00170805, TCONS_00046551, TCONS_00079720, TCONS_00199648, TCONS_00160216, TCONS_00006230, TCONS_00183266, TCONS_00001807, TCONS_00171386, TCONS_00219518, TCONS_00020300, TCONS_00248880, TCONS_00081137, TCONS_00200515, TCONS_00069751, TCONS_00129586, TCONS_00003360, TCONS_00203448, TCONS_00194809, TCONS_00249704, TCONS_00019509, TCONS_00209428, TCONS_00251499, TCONS_00068880,…	30
111	Phenylalanine, tyrosine and tryptophan biosynthesis	map00400	5	ec:2.6.1.57 - transaminase, ec:2.6.1.5 - transaminase, ec:2.6.1.9 - transaminase, ec:2.6.1.1 - transaminase, ec:1.14.16.1 - 4-monooxygenase	3, 3, 3, 3, 3	TCONS_00096849, TCONS_00030596, TCONS_00049031, TCONS_00096849, TCONS_00030596, TCONS_00049031, TCONS_00096849, TCONS_00030596, TCONS_00049031, TCONS_00096849, TCONS_00030596, TCONS_00049031, TCONS_00201309, TCONS_00107225, TCONS_00029525	15
112	Sulfur metabolism	map00920	5	ec:2.7.1.25 - kinase, ec:3.1.3.7 - nucleotidase, ec:2.8.1.1 - sulfurtransferase, ec:2.7.7.4 - adenylyltransferase, ec:1.13.11.18 - dioxygenase	2, 2, 3, 2, 1	TCONS_00025932, TCONS_00195520, TCONS_00021429, TCONS_00241083, TCONS_00158336, TCONS_00167005, TCONS_00169891, TCONS_00025932, TCONS_00195520, TCONS_00133954	10
113	Tetracycline biosynthesis	map00253	1	ec:6.4.1.2 - carboxylase	2	TCONS_00110054, TCONS_00053655	2
114	Steroid hormone biosynthesis	map00140	15	ec:2.8.2.2 - sulfotransferase, ec:1.1.1.145 - dehydrogenase, ec:1.1.1.149 - dehydrogenase, ec:1.1.1.146 - dehydrogenase, ec:1.14.14.1 - monooxygenase, ec:5.3.3.1 - Delta-isomerase, ec:1.3.1.22 - 4-dehydrogenase (NADP+), ec:2.4.1.17 - 1-naphthol glucuronyltransferase, ec:1.1.1.239 - dehydrogenase (NAD+), ec:1.14.15.6 - monooxygenase (side-chain-cleaving), ec:2.8.2.15 - sulfotransferase, ec:1.1.1.5…	1, 2, 2, 1, 7, 2, 2, 5, 5, 1, 2, 1, 6, 8, 1	TCONS_00126469, TCONS_00006287, TCONS_00006274, TCONS_00023464, TCONS_00092383, TCONS_00010092, TCONS_00231469, TCONS_00125360, TCONS_00170485, TCONS_00190546, TCONS_00148178, TCONS_00083204, TCONS_00003738, TCONS_00006287, TCONS_00006274, TCONS_00189205, TCONS_00197959, TCONS_00034363, TCONS_00169672, TCONS_00239787, TCONS_00044336, TCONS_00034481, TCONS_00211774, TCONS_00092383, TCONS_00102777,…	46
115	Glycosaminoglycan biosynthesis - chondroitin sulfate / dermatan sulfate	map00532	11	ec:2.8.2.5 - 4-sulfotransferase, ec:2.4.1.226 - 3-beta-glucuronosyltransferase, ec:5.1.3.19 - 5-epimerase, ec:2.4.1.134 - 3-beta-galactosyltransferase, ec:2.4.1.133 - 4-beta-galactosyltransferase, ec:2.4.1.135 - 3-beta-glucuronosyltransferase, ec:2.8.2.33 - 4-sulfate 6-O-sulfotransferase, ec:2.4.1.174 - 4-beta-N-acetylgalactosaminyltransferase, ec:2.4.1.175 - 4-beta-N-acetylgalactosaminyltransfer…	3, 5, 3, 1, 1, 2, 3, 2, 4, 1, 3	TCONS_00053417, TCONS_00221810, TCONS_00060897, TCONS_00233641, TCONS_00227661, TCONS_00086266, TCONS_00201046, TCONS_00154674, TCONS_00213881, TCONS_00117289, TCONS_00119602, TCONS_00000153, TCONS_00203448, TCONS_00043431, TCONS_00218295, TCONS_00031461, TCONS_00053417, TCONS_00060897, TCONS_00239787, TCONS_00024573, TCONS_00239787, TCONS_00086266, TCONS_00201046, TCONS_00154674, TCONS_00025333,…	28
116	Glycerolipid metabolism	map00561	16	ec:2.7.1.107 - kinase (ATP), ec:2.7.1.94 - kinase, ec:2.7.1.30 - kinase, ec:2.7.1.31 - 3-kinase, ec:2.7.1.29 - kinase, ec:3.1.1.3 - lipase, ec:3.1.3.4 - phosphatase, ec:1.2.1.3 - dehydrogenase (NAD+), ec:3.2.1.22 - melibiase, ec:2.3.1.15 - 1-O-acyltransferase, ec:3.1.1.23 - lipase, ec:2.3.1.20 - O-acyltransferase, ec:2.3.1.22 - O-acyltransferase, ec:3.1.1.34 - lipase, ec:2.3.1.51 - O-acyltransfer…	7, 1, 1, 1, 1, 5, 8, 7, 1, 3, 5, 2, 2, 3, 10, 4	TCONS_00186081, TCONS_00192530, TCONS_00226980, TCONS_00063678, TCONS_00051385, TCONS_00146077, TCONS_00034515, TCONS_00226980, TCONS_00184619, TCONS_00174045, TCONS_00035391, TCONS_00032371, TCONS_00133763, TCONS_00273393, TCONS_00167687, TCONS_00173183, TCONS_00121896, TCONS_00240473, TCONS_00157811, TCONS_00128631, TCONS_00205011, TCONS_00015550, TCONS_00117738, TCONS_00137460, TCONS_00053878,…	61
117	Arachidonic acid metabolism	map00590	18	ec:1.1.1.184 - reductase (NADPH), ec:1.1.1.188 - synthase, ec:1.1.1.189 - 9-reductase, ec:1.14.99.1 - synthase, ec:3.1.1.4 - A2, ec:5.3.99.3 - synthase, ec:5.3.99.2 - synthase, ec:5.3.99.5 - synthase, ec:1.14.14.1 - monooxygenase, ec:1.14.13.30 - 20-monooxygenase, ec:4.4.1.20 - synthase, ec:1.11.1.9 - peroxidase, ec:3.3.2.10 - epoxide hydrolase, ec:1.13.11.34 - 5-lipoxygenase, ec:1.13.11.33 - 15-…	4, 1, 1, 2, 6, 3, 2, 1, 7, 1, 2, 9, 4, 2, 1, 1, 1, 1	TCONS_00067972, TCONS_00067964, TCONS_00162630, TCONS_00162641, TCONS_00000392, TCONS_00162630, TCONS_00247485, TCONS_00020373, TCONS_00043685, TCONS_00118249, TCONS_00035659, TCONS_00008762, TCONS_00167687, TCONS_00138034, TCONS_00248208, TCONS_00252445, TCONS_00252632, TCONS_00195066, TCONS_00248826, TCONS_00226921, TCONS_00231469, TCONS_00125360, TCONS_00170485, TCONS_00190546, TCONS_00148178,…	49
118	Drug metabolism - cytochrome P450	map00982	7	ec:2.5.1.18 - transferase, ec:1.1.1.1 - dehydrogenase, ec:1.14.14.1 - monooxygenase, ec:1.2.1.5 - dehydrogenase [NAD(P)+], ec:1.2.3.1 - oxidase, ec:2.4.1.17 - 1-naphthol glucuronyltransferase, ec:1.14.13.8 - monooxygenase	17, 3, 7, 4, 1, 5, 3	TCONS_00227156, TCONS_00216708, TCONS_00036775, TCONS_00253141, TCONS_00016895, TCONS_00043379, TCONS_00217949, TCONS_00001759, TCONS_00237182, TCONS_00026735, TCONS_00217955, TCONS_00026730, TCONS_00217805, TCONS_00168925, TCONS_00191191, TCONS_00195066, TCONS_00063351, TCONS_00142981, TCONS_00195176, TCONS_00195135, TCONS_00231469, TCONS_00125360, TCONS_00170485, TCONS_00190546, TCONS_00148178,…	40
119	Retinol metabolism	map00830	7	ec:1.2.1.36 - dehydrogenase, ec:1.1.1.105 - dehydrogenase (NAD+), ec:1.1.1.1 - dehydrogenase, ec:1.14.14.1 - monooxygenase, ec:1.2.3.1 - oxidase, ec:2.4.1.17 - 1-naphthol glucuronyltransferase, ec:2.3.1.76 - O-fatty-acyltransferase	2, 7, 3, 7, 1, 5, 2	TCONS_00083525, TCONS_00250677, TCONS_00237140, TCONS_00051620, TCONS_00142981, TCONS_00156533, TCONS_00051313, TCONS_00012581, TCONS_00059156, TCONS_00142981, TCONS_00195176, TCONS_00195135, TCONS_00231469, TCONS_00125360, TCONS_00170485, TCONS_00190546, TCONS_00148178, TCONS_00083204, TCONS_00003738, TCONS_00144171, TCONS_00034363, TCONS_00169672, TCONS_00239787, TCONS_00044336, TCONS_00034481,…	27
120	Ether lipid metabolism	map00565	10	ec:2.7.8.1 - EPT, ec:2.7.8.2 - cholinephosphotransferase, ec:2.5.1.26 - synthase, ec:3.1.1.4 - A2, ec:3.1.3.4 - phosphatase, ec:2.3.1.67 - O-acetyltransferase, ec:3.1.1.47 - esterase, ec:2.8.2.11 - sulfotransferase, ec:2.3.1.121 - O-acyltransferase, ec:3.1.4.4 - D	2, 3, 1, 6, 8, 1, 4, 2, 1, 5	TCONS_00005943, TCONS_00137763, TCONS_00053282, TCONS_00005943, TCONS_00189983, TCONS_00143405, TCONS_00043685, TCONS_00118249, TCONS_00035659, TCONS_00008762, TCONS_00167687, TCONS_00138034, TCONS_00121896, TCONS_00240473, TCONS_00157811, TCONS_00128631, TCONS_00205011, TCONS_00015550, TCONS_00117738, TCONS_00137460, TCONS_00082144, TCONS_00133753, TCONS_00217835, TCONS_00038882, TCONS_00071906,…	33
121	Zeatin biosynthesis	map00908	1	ec:2.5.1.75 - dimethylallyltransferase	1	TCONS_00014495	1
122	Pentose and glucuronate interconversions	map00040	11	ec:1.1.1.9 - reductase, ec:3.2.1.31 - beta-glucuronide glucuronohydrolase glucuronidase, ec:2.4.1.17 - 1-naphthol glucuronyltransferase, ec:5.1.3.1 - 3-epimerase, ec:2.7.7.9 - uridylyltransferase, ec:1.1.1.45 - 3-dehydrogenase, ec:1.1.1.14 - 2-dehydrogenase, ec:1.1.1.10 - reductase, ec:1.1.1.19 - reductase, ec:1.1.1.22 - 6-dehydrogenase, ec:1.1.1.21 - reductase	1, 2, 5, 1, 1, 1, 1, 1, 1, 1, 4	TCONS_00078446, TCONS_00194756, TCONS_00063418, TCONS_00034363, TCONS_00169672, TCONS_00239787, TCONS_00044336, TCONS_00034481, TCONS_00144732, TCONS_00139302, TCONS_00065237, TCONS_00078446, TCONS_00114762, TCONS_00003590, TCONS_00193521, TCONS_00023464, TCONS_00232917, TCONS_00003590, TCONS_00012919	19
123	D-Glutamine and D-glutamate metabolism	map00471	2	ec:1.4.1.3 - dehydrogenase [NAD(P)+], ec:3.5.1.2 - glutaminase I	1, 2	TCONS_00030092, TCONS_00037081, TCONS_00143907	3
124	Glucosinolate biosynthesis	map00966	1	ec:2.6.1.42 - transaminase	2	TCONS_00056853, TCONS_00134858	2
125	Riboflavin metabolism	map00740	3	ec:2.7.7.2 - synthetase, ec:1.5.1.41 - reductase [NAD(P)H], ec:1.5.1.30 - reductase (NADPH)	1, 1, 1	TCONS_00007333, TCONS_00133495, TCONS_00133495	3
126	Glycerophospholipid metabolism	map00564	27	ec:3.1.4.46 - phosphodiesterase, ec:2.7.1.107 - kinase (ATP), ec:2.7.1.82 - kinase, ec:4.1.1.65 - decarboxylase, ec:2.7.8.1 - EPT, ec:2.7.8.2 - cholinephosphotransferase, ec:2.7.8.5 - 1-phosphatidyltransferase, ec:3.1.1.4 - A2, ec:3.1.1.5 - lecithinase B, ec:3.1.1.7 - true cholinesterase, ec:3.1.3.4 - phosphatase, ec:2.1.1.71 - N-methyltransferase, ec:1.1.1.8 - dehydrogenase (NAD+), ec:2.7.7.41 -…	5, 7, 2, 2, 2, 3, 1, 6, 16, 1, 8, 1, 1, 3, 1, 1, 2, 1, 3, 1, 4, 10, 1, 1, 1, 2, 5	TCONS_00159425, TCONS_00104440, TCONS_00095020, TCONS_00045243, TCONS_00045335, TCONS_00186081, TCONS_00192530, TCONS_00226980, TCONS_00063678, TCONS_00051385, TCONS_00146077, TCONS_00034515, TCONS_00049578, TCONS_00020824, TCONS_00030596, TCONS_00169559, TCONS_00005943, TCONS_00137763, TCONS_00053282, TCONS_00005943, TCONS_00189983, TCONS_00106018, TCONS_00043685, TCONS_00118249, TCONS_00035659,…	91
127	Thiamine metabolism	map00730	4	ec:2.7.4.3 - kinase, ec:2.7.6.2 - diphosphokinase, ec:3.6.1.15 - phosphatase, ec:3.6.1.28 - ec:3.6.1.28 thiamine-triphosphatase	3, 1, 2, 1	TCONS_00205364, TCONS_00014055, TCONS_00004351, TCONS_00233426, TCONS_00011000, TCONS_00156992, TCONS_00067936	7
128	Cutin, suberine and wax biosynthesis	map00073	2	ec:1.2.1.50 - acyl-protein thioester reductase, ec:2.3.1.20 - O-acyltransferase	1, 2	TCONS_00033469, TCONS_00037642, TCONS_00244082	3
129	Carbon fixation pathways in prokaryotes	map00720	20	ec:6.4.1.1 - carboxylase, ec:6.4.1.2 - carboxylase, ec:6.4.1.3 - carboxylase, ec:1.3.5.1 - dehydrogenase, ec:3.5.4.9 - cyclohydrolase, ec:5.1.99.1 - epimerase, ec:6.2.1.5 - ligase (ADP-forming), ec:6.2.1.1 - ligase, ec:2.3.1.9 - C-acetyltransferase, ec:1.5.1.5 - dehydrogenase (NADP+), ec:2.3.3.8 - citrate synthase, ec:6.3.4.3 - ligase, ec:1.5.1.20 - reductase [NAD(P)H], ec:4.2.1.3 - hydratase, ec…	1, 2, 2, 5, 4, 1, 1, 4, 4, 4, 1, 4, 1, 2, 1, 1, 6, 2, 5, 2	TCONS_00044407, TCONS_00110054, TCONS_00053655, TCONS_00064704, TCONS_00176429, TCONS_00186648, TCONS_00012836, TCONS_00197797, TCONS_00178739, TCONS_00186865, TCONS_00139827, TCONS_00069646, TCONS_00214733, TCONS_00189626, TCONS_00149556, TCONS_00066127, TCONS_00052708, TCONS_00159855, TCONS_00156988, TCONS_00157369, TCONS_00147711, TCONS_00048940, TCONS_00038486, TCONS_00215015, TCONS_00139827,…	53
130	Carbon fixation in photosynthetic organisms	map00710	12	ec:1.2.1.12 - dehydrogenase (phosphorylating), ec:5.3.1.1 - isomerase, ec:5.3.1.6 - isomerase, ec:2.6.1.2 - transaminase, ec:2.6.1.1 - transaminase, ec:4.1.2.13 - aldolase, ec:5.1.3.1 - 3-epimerase, ec:3.1.3.11 - hexose diphosphatase, ec:1.1.1.82 - dehydrogenase (NADP+), ec:1.1.1.37 - dehydrogenase, ec:1.1.1.39 - dehydrogenase (decarboxylating), ec:1.1.1.40 - dehydrogenase (oxaloacetate-decarboxy…	5, 1, 1, 2, 3, 2, 1, 1, 1, 2, 3, 4	TCONS_00055639, TCONS_00048530, TCONS_00017405, TCONS_00078382, TCONS_00132613, TCONS_00048667, TCONS_00140371, TCONS_00239064, TCONS_00090136, TCONS_00096849, TCONS_00030596, TCONS_00049031, TCONS_00109227, TCONS_00089451, TCONS_00144732, TCONS_00251212, TCONS_00224334, TCONS_00139230, TCONS_00224334, TCONS_00045793, TCONS_00218551, TCONS_00116796, TCONS_00045793, TCONS_00218551, TCONS_00116796,…	26
131	Ascorbate and aldarate metabolism	map00053	5	ec:1.2.1.3 - dehydrogenase (NAD+), ec:2.4.1.17 - 1-naphthol glucuronyltransferase, ec:1.8.5.1 - dehydrogenase (ascorbate), ec:1.1.1.19 - reductase, ec:1.1.1.22 - 6-dehydrogenase	7, 5, 2, 1, 1	TCONS_00053878, TCONS_00245637, TCONS_00210528, TCONS_00036825, TCONS_00083525, TCONS_00044550, TCONS_00074917, TCONS_00034363, TCONS_00169672, TCONS_00239787, TCONS_00044336, TCONS_00034481, TCONS_00026730, TCONS_00026735, TCONS_00003590, TCONS_00193521	16
132	Carbapenem biosynthesis	map00332	2	ec:1.2.1.41 - dehydrogenase, ec:2.7.2.11 - 5-kinase	1, 1	TCONS_00030369, TCONS_00030369	2
133	Propanoate metabolism	map00640	19	ec:6.4.1.2 - carboxylase, ec:2.6.1.19 - transaminase, ec:6.4.1.3 - carboxylase, ec:4.1.1.41 - decarboxylase, ec:1.2.1.27 - dehydrogenase (CoA-acylating), ec:5.1.99.1 - epimerase, ec:6.2.1.5 - ligase (ADP-forming), ec:6.2.1.4 - ligase (GDP-forming), ec:6.2.1.1 - ligase, ec:2.3.1.168 - (2-methylpropanoyl)transferase, ec:1.2.1.18 - dehydrogenase (acetylating), ec:1.8.1.4 - dehydrogenase, ec:2.3.1.9 …	2, 1, 2, 1, 1, 1, 1, 1, 4, 2, 1, 1, 4, 1, 1, 1, 6, 3, 2	TCONS_00110054, TCONS_00053655, TCONS_00087958, TCONS_00064704, TCONS_00176429, TCONS_00219591, TCONS_00074917, TCONS_00149556, TCONS_00066127, TCONS_00182434, TCONS_00052708, TCONS_00159855, TCONS_00156988, TCONS_00157369, TCONS_00005440, TCONS_00016642, TCONS_00074917, TCONS_00225922, TCONS_00147711, TCONS_00048940, TCONS_00038486, TCONS_00215015, TCONS_00092424, TCONS_00217876, TCONS_00153392,…	36
134	Glycosphingolipid biosynthesis - lacto and neolacto series	map00601	10	ec:2.4.1.206 - 1,3-N-acetyl-beta-D-glucosaminyltransferase, ec:2.4.1.228 - 4-alpha-galactosyltransferase, ec:2.4.1.79 - 3-beta-N-acetylgalactosaminyltransferase, ec:2.4.1.69 - 2-alpha-L-fucosyltransferase, ec:2.4.1.65 - 4-alpha-L-fucosyltransferase, ec:2.4.1.149 - beta-1,3-N-acetylglucosaminyltransferase, ec:2.4.1.150 - beta-1,6-N-acetylglucosaminyl-transferase, ec:2.4.99.6 - alpha-2,3-sialyltran…	1, 1, 1, 1, 1, 4, 2, 1, 5, 2	TCONS_00177979, TCONS_00170559, TCONS_00185311, TCONS_00134851, TCONS_00129586, TCONS_00054493, TCONS_00123024, TCONS_00210241, TCONS_00044336, TCONS_00210241, TCONS_00205550, TCONS_00003242, TCONS_00243415, TCONS_00003242, TCONS_00174943, TCONS_00097623, TCONS_00039772, TCONS_00056784, TCONS_00206316	19
